# Supplementary material for: A microprotein encoded by FERMT3 modulates endothelial cell protein catabolism and induces cell cycle arrest and senescence
Source: Cell Commun Signal. 2026 Jun 25;24:372. doi: 10.1186/s12964-026-03019-3 (PMC13295548; doi:10.1186/s12964-026-03019-3)
Supplement: Supplementary file 1 — Supplementary Material 1: Dataset 1. [file 12964_2026_3019_MOESM1_ESM.xlsx]

## Sheet: RNA-seq_sign
Next-generation RNA sequencing miP-FERMT3/miRFP670nano (FDR<0.05, FC <-0.585, >0.585)
Ensembl gene	log2FoldChange miP-FERMT3/miRFP670nano	miP-FERMT3_vs_miRFP670nano FDR (padj)	log10(FDR)
PNMA2	-3.32665	2.0618e-08	7.68575
E2F2	-3.1733	6.25137e-07	6.20402
KIF18B	-3.15575	6.78216e-26	25.1686
SAPCD2	-3.13623	7.8712e-19	18.104
ASF1B	-3.1043	4.77811e-18	17.3207
RACGAP1	-3.01274	1.98381e-34	33.7025
CDC25C	-2.99308	2.18756e-10	9.66004
TK1	-2.96433	1.23378e-28	27.9088
HJURP	-2.93165	9.29824e-43	42.0316
SKA1	-2.92995	2.02693e-30	29.6932
PIMREG	-2.91276	2.16874e-11	10.6638
TICRR	-2.88601	2.79215e-27	26.5541
KIF2C	-2.88527	7.80072e-31	30.1079
KIFC1	-2.83705	4.20544e-28	27.3762
NEK2	-2.81273	1.18031e-15	14.928
CDCA8	-2.78892	9.28125e-38	37.0324
SGO1	-2.77833	1.20602e-24	23.9186
ERCC6L	-2.7579	3.31788e-25	24.4791
PSRC1	-2.74779	4.32997e-16	15.3635
CKAP2L	-2.74759	1.2853e-39	38.891
CDC20	-2.73857	4.79596e-23	22.3191
SPC25	-2.73577	1.153e-23	22.9382
CEP55	-2.70703	2.24262e-43	42.6492
PBK	-2.68619	3.61256e-21	20.4422
TTK	-2.68168	1.46107e-30	29.8353
H3C8	-2.67765	8.41549e-19	18.0749
CENPA	-2.65447	4.02244e-16	15.3955
TROAP	-2.63269	5.64088e-07	6.24865
ACSM3	-2.61905	5.34801e-46	45.2718
CCNB2	-2.60777	2.87517e-26	25.5413
ESCO2	-2.59551	7.2904e-38	37.1372
OIP5	-2.58706	7.77071e-06	5.10954
DEPDC1	-2.5684	8.7543e-26	25.0578
MKI67	-2.56087	2.14876e-32	31.6678
CENPM	-2.55527	1.69317e-06	5.7713
E2F1	-2.53559	4.10792e-14	13.3864
NCAPH	-2.53348	1.21528e-32	31.9153
KIF20A	-2.53329	5.759e-31	30.2397
BIRC5	-2.53246	1.43544e-33	32.843
IQGAP3	-2.50274	1.64328e-19	18.7843
SPC24	-2.5016	7.82777e-25	24.1064
CDKN3	-2.49829	3.39554e-16	15.4691
ASPM	-2.47032	4.17898e-47	46.3789
XRCC2	-2.46085	4.94752e-18	17.3056
OLFM4	-2.44439	1.28563e-06	5.89088
CDCA3	-2.44112	6.32725e-11	10.1988
KIF23	-2.43367	2.29438e-36	35.6393
GTSE1	-2.43266	1.0467e-16	15.9802
NDC80	-2.42254	7.38136e-36	35.1319
PLK1	-2.4194	1.03131e-21	20.9866
KIF15	-2.41769	4.45298e-25	24.3513
UBE2C	-2.40475	1.16562e-19	18.9334
IL11RA	-2.40341	0.00014441	3.8404
GINS2	-2.37705	1.2941e-11	10.888
MYBL1	-2.3643	2.83889e-14	13.5469
CDCA2	-2.35228	1.8105e-29	28.7422
AURKB	-2.34506	1.24421e-19	18.9051
DLGAP5	-2.33283	1.63085e-35	34.7876
NUF2	-2.32215	1.05654e-23	22.9761
CDCA5	-2.31761	1.31484e-19	18.8811
HMMR	-2.31165	1.57078e-31	30.8039
BRIP1	-2.30435	3.76819e-30	29.4239
PCLAF	-2.29456	5.29671e-15	14.276
PKMYT1	-2.28231	2.48429e-07	6.6048
CCNA2	-2.27562	4.70941e-27	26.327
FBXO43	-2.26697	0.000516936	3.28656
PRND	-2.25773	0.00182473	2.7388
FOXM1	-2.23002	1.48483e-30	29.8283
CENPE	-2.19652	2.45311e-41	40.6103
BUB1	-2.19591	8.79083e-20	19.056
EXO1	-2.18598	3.42222e-23	22.4657
RTKN2	-2.18052	3.04511e-12	11.5164
SCUBE2	-2.17727	4.43521e-19	18.3531
TCF19	-2.16682	4.30378e-20	19.3661
MCM10	-2.15995	1.79356e-27	26.7463
ANLN	-2.15676	2.20992e-42	41.6556
ESPL1	-2.14168	8.44779e-12	11.0733
AUNIP	-2.12225	9.19766e-07	6.03632
FAM111B	-2.11484	2.83708e-28	27.5471
WDR76	-2.1112	4.93827e-28	27.3064
WDR62	-2.10897	1.11496e-12	11.9527
BUB1B	-2.10812	1.09188e-25	24.9618
KRT7	-2.10632	4.54776e-06	5.3422
CCNE1	-2.10518	8.5233e-15	14.0694
MYBL2	-2.10172	3.67937e-12	11.4342
MNS1	-2.0981	7.6742e-09	8.11497
SKA3	-2.09194	4.19995e-24	23.3768
CIT	-2.08774	2.9137e-24	23.5356
CENPU	-2.08152	6.40859e-32	31.1932
CFAP91	-2.05345	0.000144902	3.83893
RAD51AP1	-2.04681	1.60342e-15	14.795
WIPF3	-2.03362	1.15841e-06	5.93614
KIF11	-2.02686	1.79326e-32	31.7464
RECQL4	-2.01398	3.60834e-12	11.4427
SHISA3	-2.0136	4.68107e-07	6.32966
H2BC14	-2.00862	4.43654e-12	11.353
AFAP1L2	-2.00067	1.03683e-14	13.9843
HASPIN	-1.9897	3.79336e-12	11.421
PLK4	-1.96987	5.07714e-26	25.2944
SHCBP1	-1.96114	1.06369e-19	18.9732
CENPH	-1.92886	2.12454e-12	11.6727
KIF18A	-1.92124	3.60975e-18	17.4425
RAD51	-1.91998	2.02872e-10	9.69278
NCAPG	-1.91768	1.7699e-33	32.7521
CDK1	-1.91489	1.43913e-38	37.8419
TLCD4	-1.91175	0.000245193	3.61049
H3C2	-1.91128	3.02567e-13	12.5192
RRM2	-1.90026	8.22623e-29	28.0848
ARHGEF39	-1.88491	0.00104854	2.97941
CDKN2C	-1.88359	1.0635e-13	12.9733
POLQ	-1.86601	1.20493e-14	13.919
NALCN	-1.85972	3.59714e-11	10.444
MPP2	-1.85956	0.000327187	3.4852
SPAG5	-1.84651	2.11787e-27	26.6741
POC1A	-1.83462	1.28669e-09	8.89053
GPC5	-1.8312	0.000454141	3.34281
CORIN	-1.82873	0.00132425	2.87803
ARHGAP11A	-1.82735	2.55572e-23	22.5925
PER3	-1.82403	1.83525e-16	15.7363
TRIP13	-1.81948	3.16588e-22	21.4995
BRI3BP	-1.8163	1.22715e-15	14.9111
TOP2A	-1.8159	1.12099e-33	32.9504
MAD2L1	-1.80528	6.48824e-21	20.1879
CNTN3	-1.79581	9.83239e-06	5.00734
H2BC13	-1.79469	8.16972e-12	11.0878
DSCC1	-1.79181	7.80905e-11	10.1074
CLSPN	-1.78548	7.47915e-24	23.1261
CCNE2	-1.77268	6.31109e-14	13.1999
MTFR2	-1.77261	0.00060236	3.22014
SERTAD4	-1.76989	1.46503e-13	12.8342
CHTF18	-1.76717	8.49815e-11	10.0707
H2AC16	-1.76029	1.61762e-12	11.7911
LYPD6	-1.75979	2.48257e-19	18.6051
DIAPH3	-1.75638	3.77772e-18	17.4228
TUB	-1.75579	1.06812e-17	16.9714
RAD54L	-1.75169	2.08285e-05	4.68134
TRAIP	-1.74766	2.23328e-07	6.65106
H3C12	-1.73161	2.99914e-06	5.523
H3C13	-1.72997	0.00498966	2.30193
KIF4A	-1.72419	4.41671e-19	18.3549
KIF14	-1.70846	7.27848e-18	17.138
EYS	-1.70535	3.37046e-05	4.47231
CDC45	-1.68461	1.87182e-16	15.7277
ATP10A	-1.68393	0.00730947	2.13611
DOC2B	-1.67822	4.0777e-26	25.3896
PRR11	-1.67511	2.08752e-17	16.6804
H2AC14	-1.67058	1.44782e-10	9.83928
EGR1	-1.66187	2.97266e-08	7.52685
H1-1	-1.65689	1.03515e-12	11.985
CEP128	-1.65313	7.75611e-11	10.1104
UBE2T	-1.65026	9.38414e-10	9.02761
FANCA	-1.64951	9.27087e-13	12.0329
STEAP2	-1.64363	2.37923e-24	23.6236
KIF24	-1.64208	2.77045e-11	10.5574
NEIL3	-1.63993	1.74271e-07	6.75877
DMC1	-1.62793	0.00545456	2.26324
SYDE2	-1.62625	6.99103e-15	14.1555
DAAM2	-1.62218	0.00034267	3.46512
H2BC17	-1.59673	1.17515e-19	18.9299
FANCB	-1.59659	7.19742e-13	12.1428
HSBP1L1	-1.58301	1.32449e-05	4.87795
SGO2	-1.58236	8.33207e-28	27.0792
ITGA11	-1.58225	4.05978e-43	42.3915
H2AC12	-1.57951	1.15882e-13	12.936
HROB	-1.57916	4.02627e-05	4.3951
MT1E	-1.57862	3.62743e-10	9.4404
FAM169A	-1.57665	4.70128e-10	9.32778
SH3RF2	-1.57633	1.334e-05	4.87485
KNL1	-1.57318	4.8206e-17	16.3169
UHRF1	-1.56713	6.57334e-26	25.1822
TPX2	-1.55983	5.45296e-27	26.2634
ITLN1	-1.5597	0.00857176	2.06693
ZNF367	-1.55514	1.85375e-10	9.73195
CENPI	-1.5535	4.9769e-12	11.303
BLM	-1.5529	1.72552e-14	13.7631
SHMT1	-1.54417	1.05393e-11	10.9772
ARHGAP44	-1.54393	1.2501e-07	6.90305
CCNB1	-1.53872	1.98802e-23	22.7016
AURKA	-1.53562	3.86577e-21	20.4128
PCLO	-1.52962	4.35426e-07	6.36109
H3C3	-1.51331	3.88586e-21	20.4105
KAZALD1	-1.51317	0.000117921	3.92841
PDGFB	-1.51166	2.66515e-06	5.57428
FANCD2	-1.51131	2.45883e-17	16.6093
FZD5	-1.49053	8.5359e-11	10.0688
SH2D4A	-1.4852	0.00148514	2.82823
GINS1	-1.47972	6.84062e-18	17.1649
MOV10L1	-1.47881	3.55925e-05	4.44864
RIBC2	-1.47683	0.0002509	3.6005
MELK	-1.47101	1.13558e-19	18.9448
APOBEC3B	-1.46309	0.0100669	1.99711
CHDH	-1.46302	0.0211862	1.67395
OTC	-1.44873	0.00109574	2.96029
FMNL1	-1.44184	0.011322	1.94608
PARD6A	-1.43568	0.00104854	2.97941
TMEM97	-1.41352	4.96591e-12	11.304
DEPDC1B	-1.41281	5.26486e-07	6.27861
MYRFL	-1.40422	0.00103124	2.98664
C6orf132	-1.4007	0.000486615	3.31281
TSPAN8	-1.39956	0.0113799	1.94386
INCENP	-1.39921	5.10966e-32	31.2916
CYSLTR2	-1.39793	0.0154609	1.81077
OTOF	-1.3976	0.0148857	1.82723
CPA4	-1.39223	0.030625	1.51392
CHAF1B	-1.39161	3.75951e-07	6.42487
FBLN1	-1.38765	0.00118064	2.92788
FABP4	-1.38609	0.000587633	3.23089
H2BC3	-1.37871	5.68259e-11	10.2455
PSMC3IP	-1.36993	4.42194e-10	9.35439
H2BC7	-1.36674	1.61524e-19	18.7918
HLF	-1.36299	0.0168905	1.77236
EME1	-1.3547	6.61337e-05	4.17958
PKD1L1	-1.35132	0.0161432	1.79201
ZWINT	-1.35125	3.59011e-18	17.4449
SBK1	-1.34544	0.0139299	1.85605
ORC1	-1.33481	6.9216e-07	6.15979
BORA	-1.33423	2.36132e-07	6.62684
CRACR2B	-1.33231	2.0802e-06	5.68189
MPV17L	-1.32508	1.36858e-05	4.86373
DEPP1	-1.32496	3.53572e-12	11.4515
CDT1	-1.3237	9.77323e-07	6.00996
ORC6	-1.31559	7.13787e-08	7.14643
SEPTIN4	-1.31405	2.64939e-07	6.57685
LAMA3	-1.31032	7.32431e-24	23.1352
BRME1	-1.30779	0.0254873	1.59368
KIF20B	-1.30294	1.37479e-18	17.8618
GALNT15	-1.29251	0.013005	1.88589
TACC3	-1.29036	1.01976e-21	20.9915
KIF22	-1.28714	5.15234e-13	12.288
BRCA1	-1.28619	4.22389e-16	15.3743
GSTM4	-1.28476	0.000835155	3.07823
KSR2	-1.27831	4.45853e-11	10.3508
ITGBL1	-1.27791	0.000223003	3.65169
CDC6	-1.2779	2.4152e-12	11.617
ERICH5	-1.27211	0.0498926	1.30196
ATAD2	-1.27198	1.42496e-24	23.8462
H1-5	-1.27113	8.13943e-25	24.0894
CCDC190	-1.26933	0.00769474	2.11381
CSF3	-1.26717	0.00647074	2.18905
IRS2	-1.25755	4.99382e-14	13.3016
POU2F2	-1.25696	3.8515e-07	6.41437
H2AC4	-1.25483	7.56403e-09	8.12125
CLEC3B	-1.25225	1.1919e-05	4.92376
CENPN	-1.25156	1.2601e-13	12.8996
AMOTL2	-1.24886	3.86142e-12	11.4133
MT2A	-1.24442	4.20513e-07	6.37622
MEST	-1.24076	2.99914e-06	5.523
H2AC11	-1.24046	1.28235e-15	14.892
RAB3B	-1.23439	0.0094145	2.0262
CENPF	-1.22146	6.44185e-15	14.191
RFC4	-1.2214	2.45206e-08	7.61047
KCNK2	-1.21946	0.0168704	1.77287
HELLS	-1.21781	2.0993e-35	34.6779
ZNF732	-1.21197	0.0120743	1.91814
H3C10	-1.21149	3.08536e-07	6.51069
PDE1A	-1.20648	0.0111107	1.95426
OCLN	-1.20618	2.508e-10	9.60067
STOX1	-1.20502	0.0207295	1.68341
LONRF2	-1.20333	0.00507555	2.29452
PANX2	-1.20297	0.00317853	2.49777
TMEM170B	-1.2024	4.98163e-27	26.3026
IGSF8	-1.193	3.86026e-05	4.41338
MXD3	-1.19037	4.23085e-05	4.37357
HSD3B7	-1.18688	0.00206104	2.68591
POLE2	-1.18673	8.04383e-07	6.09454
BEND4	-1.18015	0.00479738	2.319
DHCR24	-1.17926	2.42141e-33	32.6159
DAW1	-1.17872	0.00668541	2.17487
GARNL3	-1.17493	3.7827e-05	4.4222
BMP4	-1.16692	6.35029e-15	14.1972
TEDC2	-1.16636	0.00366261	2.43621
RASSF7	-1.16611	0.000186785	3.72866
CIP2A	-1.16539	4.226e-16	15.3741
DBF4B	-1.16397	3.71912e-07	6.42956
CHI3L2	-1.1639	0.0194156	1.71185
ADCK2	-1.15625	7.29673e-11	10.1369
ANOS1	-1.15502	5.99117e-09	8.22249
ATAD5	-1.15349	1.30513e-10	9.88435
STIMATE	-1.15298	0.0112562	1.94861
TXNDC16	-1.14474	1.80952e-11	10.7424
C2CD4B	-1.14233	2.19251e-05	4.65906
NCAPG2	-1.14018	8.14123e-16	15.0893
MTBP	-1.1367	7.741e-08	7.1112
FBLN5	-1.13289	0.000142605	3.84587
RARRES1	-1.13062	0.0373234	1.42802
MAP7	-1.13033	0.00329098	2.48268
DKK1	-1.12814	3.50817e-08	7.45492
FANCI	-1.12212	1.42496e-24	23.8462
CEP72	-1.12161	0.00254756	2.59388
PLCE1	-1.1212	0.00148744	2.82756
ESM1	-1.12014	1.95528e-06	5.70879
PLEKHB1	-1.12009	0.0417152	1.37971
MAP2K3	-1.1119	1.25558e-22	21.9012
SAMD12	-1.10676	7.88093e-26	25.1034
ZNF853	-1.10218	8.17723e-11	10.0874
CDCA7	-1.10154	1.08572e-12	11.9643
RMI2	-1.10025	8.79311e-05	4.05586
MARCHF4	-1.09795	0.000167261	3.7766
MVK	-1.09763	1.55405e-06	5.80853
GINS4	-1.09241	1.42368e-11	10.8466
ZNF620	-1.09195	2.53635e-10	9.59579
PDCD1LG2	-1.09022	2.1877e-07	6.66001
EPB41L4B	-1.08705	0.018335	1.73672
CORO2B	-1.0835	1.56951e-13	12.8042
H3C7	-1.0804	1.73569e-05	4.76053
MCM8	-1.07975	3.91115e-07	6.4077
AGPAT2	-1.07786	3.02777e-13	12.5189
ZNF641	-1.07776	1.38629e-15	14.8581
CNTN1	-1.07483	0.00921532	2.03549
MCM6	-1.07447	1.90779e-21	20.7195
UTS2B	-1.07415	0.0266142	1.57489
OTULINL	-1.07166	0.00435587	2.36093
CBR3	-1.07035	2.51577e-05	4.59933
MAP3K21	-1.07024	0.0487	1.31247
EDN1	-1.06984	6.26382e-10	9.20316
ZNF695	-1.06802	0.049004	1.30977
KHK	-1.06768	0.00857655	2.06669
ZNF883	-1.06605	0.0187049	1.72804
THRB	-1.06564	0.00138445	2.85872
KCNQ1	-1.06433	0.0373488	1.42772
SULT1B1	-1.06406	2.25826e-32	31.6462
GLRB	-1.05399	0.000252972	3.59693
KREMEN1	-1.05316	0.0283068	1.54811
GCAT	-1.05223	2.21794e-05	4.65405
POMK	-1.05197	2.36027e-48	47.627
ATRNL1	-1.05137	0.0372298	1.42911
C12orf75	-1.04653	2.39802e-07	6.62015
MPP3	-1.0422	0.00187748	2.72643
ACBD7	-1.03944	0.027807	1.55585
MMD	-1.03811	1.80135e-20	19.7444
ECT2	-1.03281	6.64821e-14	13.1773
MACROD2	-1.02703	0.000300901	3.52158
SHROOM1	-1.02209	4.30881e-13	12.3656
PIM3	-1.01824	1.75569e-12	11.7556
CENPJ	-1.0091	6.57657e-09	8.182
RTN4R	-1.00762	0.00078948	3.10266
ACAT2	-1.00629	9.02653e-13	12.0445
RBL1	-1.0052	8.39127e-13	12.0762
H2BC6	-1.00283	4.79865e-08	7.31888
PAQR4	-1.0019	3.91813e-06	5.40692
PIP4K2C	-1.00156	8.64389e-11	10.0633
MMS22L	-1.00147	7.42574e-13	12.1293
STEAP1	-0.997664	2.06701e-17	16.6847
MYADM	-0.992712	2.93192e-18	17.5328
SEMA4D	-0.992494	7.77396e-13	12.1094
TM7SF2	-0.991908	5.54699e-05	4.25594
EPB41L5	-0.991422	5.55875e-42	41.255
PLEKHA7	-0.989255	4.54832e-06	5.34215
ADAL	-0.987296	2.65953e-06	5.57519
PLEKHA3	-0.987233	1.49232e-24	23.8261
RNPEPL1	-0.986768	4.85917e-09	8.31344
TNFRSF12A	-0.986329	1.38587e-07	6.85828
SCAI	-0.986274	6.25793e-16	15.2036
PELI3	-0.984697	0.0247445	1.60652
RNF208	-0.983045	0.0150965	1.82112
CELSR2	-0.981333	0.00165763	2.78051
H2AC13	-0.979701	0.00799154	2.09737
ZGRF1	-0.977876	8.68143e-11	10.0614
APEH	-0.976125	7.4675e-15	14.1268
E2F8	-0.975424	2.83875e-08	7.54687
EGFR	-0.975273	6.60813e-09	8.17992
IRF6	-0.973328	0.0104614	1.98041
FANCG	-0.972078	7.52755e-10	9.12335
ZNF280B	-0.970411	1.43884e-07	6.84199
ULK2	-0.970344	1.59038e-16	15.7985
STYX	-0.969956	5.37405e-30	29.2697
ARL6IP1	-0.969944	1.45528e-19	18.8371
RAB3A	-0.968526	0.0490413	1.30944
TUFT1	-0.965592	0.0038792	2.41126
MFAP3L	-0.964755	0.000139507	3.8554
ZBTB8B	-0.964344	0.0262595	1.58071
ENPP2	-0.962988	0.000347046	3.45961
TMEM8B	-0.961428	0.000106315	3.97341
CHAF1A	-0.958067	1.67292e-09	8.77653
SNX10	-0.95652	0.000970902	3.01282
ARC	-0.955838	0.0454028	1.34292
H2BC11	-0.954188	7.63209e-09	8.11736
CENPK	-0.95337	2.52353e-06	5.59799
COQ10A	-0.95189	0.00354503	2.45038
XNDC1N	-0.951697	0.00100062	2.99973
PECR	-0.950989	0.0135403	1.86837
FBXO25	-0.949867	5.24582e-19	18.2802
SNX12	-0.948483	7.47915e-24	23.1261
H2AX	-0.947936	1.29243e-13	12.8886
SAYSD1	-0.947522	6.8583e-13	12.1638
CLDN12	-0.947411	1.79546e-08	7.74582
MCM4	-0.944001	2.52299e-17	16.5981
SHROOM3	-0.942848	0.00131899	2.87976
NMNAT3	-0.940652	0.0334104	1.47612
TMTC1	-0.940326	3.76819e-30	29.4239
CAMK1D	-0.939758	9.10812e-12	11.0406
ZDHHC4	-0.937271	1.19001e-05	4.92445
GK5	-0.931923	9.72e-12	11.0123
SLC5A4	-0.930547	0.0101359	1.99414
TEF	-0.930307	8.96511e-05	4.04744
PI4K2B	-0.929155	1.2165e-17	16.9149
LRRC45	-0.92601	1.95554e-05	4.70873
ZNF843	-0.924621	0.000276435	3.55841
GDF6	-0.924552	1.9198e-15	14.7167
C21orf58	-0.923356	0.00268593	2.57091
DHRS11	-0.919805	0.00377607	2.42296
FBXO5	-0.918589	1.38862e-09	8.85742
H2BC10	-0.917368	1.88149e-10	9.7255
CCDC171	-0.91608	0.00152175	2.81766
PCYT2	-0.915063	3.53493e-07	6.45162
PKP2	-0.914161	0.0238806	1.62195
KRT18	-0.913879	2.71913e-10	9.56557
CASP12	-0.911488	0.0276983	1.55755
ALDH5A1	-0.911016	6.89855e-09	8.16124
BCL2L12	-0.910938	0.000707195	3.15046
FGF12	-0.907095	0.0019334	2.71368
CTSV	-0.905133	0.0225217	1.6474
SLC39A14	-0.902397	9.75863e-30	29.0106
TCF7	-0.902131	0.0104718	1.97998
NUPR1	-0.900786	0.0246557	1.60808
DHFR	-0.89909	6.31734e-08	7.19947
ITLN2	-0.899075	0.0401048	1.3968
TIFA	-0.896105	9.47934e-13	12.0232
ARHGAP25	-0.89261	0.002935	2.53239
DTYMK	-0.891845	3.18802e-07	6.49648
MANEAL	-0.888227	0.000702544	3.15333
RFC3	-0.88748	4.63997e-12	11.3335
KAZN	-0.886279	1.16403e-05	4.93404
ATOH8	-0.885312	0.000218521	3.66051
LANCL1	-0.884367	1.37212e-24	23.8626
SLC7A5	-0.883977	0.00291013	2.53609
SFT2D2	-0.87806	8.62602e-38	37.0642
RGS4	-0.8739	0.000701256	3.15412
FAHD2B	-0.872934	0.0396519	1.40174
CRYBG1	-0.871688	0.00447372	2.34933
ZNF774	-0.870359	0.000467064	3.33062
DUT	-0.86887	4.13557e-15	14.3835
IMPA2	-0.868327	0.00411044	2.38611
RGS14	-0.868264	0.00824926	2.08359
PHKA2	-0.867889	9.64225e-12	11.0158
ALDH1A3	-0.867582	0.00611936	2.21329
ENSG00000233757	-0.867443	7.78315e-17	16.1088
CCN1	-0.866201	1.78674e-12	11.7479
GGH	-0.865254	4.1279e-08	7.38427
KCNT2	-0.863588	6.77192e-05	4.16929
EIF4EBP2	-0.862779	5.11087e-58	57.2915
CLDN11	-0.862431	2.15916e-06	5.66571
BST1	-0.862341	0.00414755	2.38221
ATP6V0E2	-0.860522	1.10815e-06	5.9554
FBXO48	-0.860518	0.0110041	1.95845
TTF2	-0.859872	4.56621e-12	11.3404
C1orf226	-0.859643	5.01804e-08	7.29947
TMEM9	-0.859256	6.04531e-13	12.2186
FNBP1	-0.856431	3.80719e-49	48.4194
C7orf31	-0.854873	0.000189075	3.72337
H2AC21	-0.853701	5.93213e-08	7.22679
PCGF5	-0.851906	8.07204e-23	22.093
ATP7B	-0.849935	4.25225e-07	6.37138
LMNB1	-0.849772	5.26789e-19	18.2784
LDAF1	-0.849686	4.76364e-07	6.32206
PAIP2B	-0.849351	5.89701e-05	4.22937
LIN9	-0.849338	5.09469e-09	8.29288
DNMT3B	-0.848367	2.03973e-07	6.69043
STIL	-0.847587	3.49185e-08	7.45694
PARP11	-0.847075	4.75859e-11	10.3225
H3C1	-0.84631	7.88078e-07	6.10343
MYO19	-0.845286	3.51872e-09	8.45362
ALDOC	-0.842862	0.0217904	1.66174
NOS1AP	-0.841918	1.83329e-05	4.73677
LPGAT1	-0.840451	9.68283e-29	28.014
ICA1L	-0.840354	0.0013207	2.87919
PLA2G12A	-0.838472	3.97108e-09	8.40109
C3orf14	-0.836681	0.000131283	3.88179
PARP16	-0.835544	1.6262e-08	7.78883
ASB1	-0.835063	0.0244912	1.61099
CAMK4	-0.834779	2.30556e-05	4.63722
CTDSP2	-0.83257	2.33582e-40	39.6316
FAM104B	-0.829251	5.99565e-05	4.22216
UBXN2B	-0.829053	2.88958e-12	11.5392
MAP3K8	-0.828094	7.35004e-05	4.13371
PTX3	-0.828077	1.92374e-09	8.71585
GPR137C	-0.827965	0.000823187	3.0845
C1orf112	-0.826757	2.88185e-06	5.54033
ZNF483	-0.826595	0.00115336	2.93804
ZDHHC23	-0.820457	1.52366e-06	5.81711
ECHDC3	-0.820284	0.0230789	1.63678
METTL17	-0.820023	0.000313575	3.50366
SEMA6B	-0.819386	4.11723e-09	8.3854
PASK	-0.818117	0.000284031	3.54663
SLFN13	-0.816994	0.00200503	2.69788
HHIP	-0.815336	3.94895e-19	18.4035
RPL22L1	-0.814119	1.00779e-06	5.99663
SLC25A30	-0.814019	1.64313e-14	13.7843
HYKK	-0.812921	0.0225297	1.64724
CENPW	-0.808546	0.00127987	2.89283
H2BC18	-0.808038	0.00487621	2.31192
COPZ2	-0.806425	8.89823e-05	4.0507
PLEKHA2	-0.805794	8.35497e-07	6.07806
COL8A1	-0.805151	2.40876e-17	16.6182
MGLL	-0.804486	8.26267e-06	5.08288
SLC37A4	-0.800928	7.91694e-05	4.10144
FGFRL1	-0.800723	1.67595e-06	5.77574
MGARP	-0.800647	0.0299763	1.52322
RNFT2	-0.79902	0.00721563	2.14173
GKAP1	-0.795914	1.87764e-05	4.72639
ARHGEF19	-0.792221	0.00272488	2.56465
MATCAP2	-0.791722	0.0235181	1.6286
AXL	-0.789474	6.17103e-08	7.20964
SYCP2	-0.788311	0.0162219	1.7899
B4GALT1	-0.786985	6.94637e-39	38.1582
SRM	-0.785572	8.70672e-09	8.06015
VWA1	-0.784987	0.000822027	3.08511
ABCG2	-0.783796	2.37047e-17	16.6252
TMEM237	-0.783542	2.75371e-10	9.56008
CENPP	-0.782807	0.00173121	2.76165
DGKD	-0.779117	2.9018e-09	8.53733
BDH1	-0.777934	0.0361204	1.44225
MILR1	-0.777343	0.0082298	2.08461
OR1L8	-0.775027	0.0183283	1.73688
MALT1	-0.77234	3.00549e-11	10.5221
TEDC1	-0.772251	0.0380821	1.41928
MYORG	-0.771488	5.77196e-15	14.2387
RCN3	-0.771115	8.971e-06	5.04716
MAPKAPK2	-0.770512	9.75308e-13	12.0109
REEP2	-0.768092	0.000112604	3.94845
LDLRAD4	-0.767387	1.30689e-12	11.8838
TMPPE	-0.766081	4.75521e-09	8.32283
SLC17A9	-0.766069	0.0370734	1.43094
RAB3IP	-0.765271	8.65231e-06	5.06287
CKS1B	-0.765026	0.0124458	1.90498
FAM234B	-0.763725	8.93124e-06	5.04909
CDC42SE2	-0.763348	3.46191e-12	11.4607
CD36	-0.762925	0.000216052	3.66544
MZT1	-0.762452	8.49815e-11	10.0707
NAA50	-0.76167	4.04051e-22	21.3936
MYO5C	-0.760897	6.2542e-21	20.2038
SLC2A1	-0.76004	9.53861e-05	4.02051
TSPAN4	-0.75911	4.39766e-05	4.35678
CTNNAL1	-0.757763	4.07102e-32	31.3903
H4C1	-0.757445	0.000128389	3.89147
NEXN	-0.755009	3.74352e-05	4.42672
STAT4	-0.753849	0.00542242	2.26581
PTTG1	-0.753588	0.000530857	3.27502
EIF5A2	-0.753035	0.000322165	3.49192
SGMS2	-0.752361	1.88169e-15	14.7255
ASS1	-0.752354	5.57597e-05	4.25368
PDK3	-0.750807	7.45843e-10	9.12735
TRAF3	-0.749066	7.61565e-10	9.11829
LXN	-0.747997	2.36252e-06	5.62662
GADD45B	-0.747648	0.00887766	2.0517
GRAMD1C	-0.747499	1.77359e-09	8.75115
PLAGL1	-0.746282	1.45663e-08	7.83665
BRCA2	-0.745193	3.05678e-07	6.51474
SPAAR	-0.745088	9.45095e-12	11.0245
MTHFD2	-0.744689	1.61886e-14	13.7908
PHGDH	-0.744431	0.000673033	3.17196
FZD1	-0.742551	2.06757e-10	9.68454
GPSM2	-0.741875	1.38521e-09	8.85849
CCHCR1	-0.741778	0.00085365	3.06872
POLE	-0.74166	1.38862e-09	8.85742
JADE3	-0.741492	7.54959e-13	12.1221
CCN2	-0.741473	7.68815e-14	13.1142
CACNA2D2	-0.740617	0.0353805	1.45124
RMND5B	-0.739772	5.36891e-09	8.27011
SH3GLB2	-0.739038	1.95417e-07	6.70904
NMT2	-0.738271	9.35035e-08	7.02917
ZNF823	-0.738037	0.0012297	2.9102
CCDC8	-0.737765	0.00842332	2.07452
SORBS2	-0.737693	9.11713e-05	4.04014
ANGPT1	-0.73687	7.49214e-06	5.12539
COL12A1	-0.735677	1.0818e-17	16.9659
DCAKD	-0.732256	4.56759e-08	7.34031
MAPK8IP1	-0.731566	0.0121037	1.91708
SLC30A3	-0.73149	0.0101608	1.99307
PARPBP	-0.731132	0.000352338	3.45304
LRFN3	-0.730407	0.000672422	3.17236
UBE2D4	-0.729222	2.11024e-12	11.6757
CELF1	-0.72857	2.37815e-36	35.6238
RRP15	-0.72791	1.02544e-06	5.98909
ARPP19	-0.727077	3.15825e-45	44.5006
USP37	-0.725755	3.15169e-12	11.5015
TMEM88	-0.725136	0.00259877	2.58523
HP1BP3	-0.723372	6.60112e-30	29.1804
ASPHD2	-0.723361	0.0335058	1.47488
CDC42BPA	-0.723071	1.40306e-34	33.8529
RALGPS1	-0.723047	0.00403325	2.39434
ZFP28	-0.722049	3.77496e-08	7.42309
SLC5A3	-0.720717	7.1374e-24	23.1465
CNNM4	-0.719785	0.000866	3.06248
BAD	-0.717159	1.67959e-06	5.7748
NUDT3	-0.716606	6.61417e-30	29.1795
GPLD1	-0.715688	0.0280519	1.55204
ZNF554	-0.714969	0.000649406	3.18748
PPM1M	-0.712732	2.57997e-06	5.58839
TMEM19	-0.712144	9.09893e-14	13.041
SNTA1	-0.707245	0.00782388	2.10658
SPINT2	-0.706658	0.000293452	3.53246
DTNB	-0.706634	9.95555e-05	4.00193
WASF3	-0.70627	1.71702e-29	28.7652
GM2A	-0.70526	1.85931e-08	7.73065
CMPK2	-0.705048	0.0283949	1.54676
GSTM2	-0.703955	0.0154008	1.81246
SLC2A8	-0.703515	0.00116637	2.93316
CTSF	-0.703422	4.81818e-06	5.31712
KLHL26	-0.70219	0.00792994	2.10073
VSIG10	-0.702111	1.16838e-07	6.93242
LANCL3	-0.701826	0.0491806	1.30821
CARS2	-0.701643	3.60195e-08	7.44346
SMCO4	-0.700503	0.00237862	2.62367
DNAJC28	-0.699359	0.000965388	3.0153
THEM4	-0.698195	3.93893e-08	7.40462
CNNM3	-0.69752	2.67853e-05	4.5721
USP13	-0.697082	1.95526e-07	6.7088
SAMD4A	-0.695122	1.95001e-05	4.70996
SMOC1	-0.694198	0.00151696	2.81903
ZBED6	-0.693389	0.0129516	1.88768
SLC29A4	-0.693039	0.0219301	1.65896
CDKN2D	-0.692821	0.0140188	1.85329
MFSD13A	-0.690826	0.0282926	1.54833
MED30	-0.69035	0.00137704	2.86105
NFS1	-0.69027	0.00483439	2.31566
PRIM2	-0.688973	1.40466e-05	4.85243
SLC7A2	-0.688688	0.0327842	1.48434
SEH1L	-0.687823	2.52245e-20	19.5982
TRAPPC4	-0.684753	0.00205696	2.68677
SFRP1	-0.683952	2.80645e-10	9.55184
MMAB	-0.683776	1.0468e-05	4.98014
TMEM201	-0.683752	7.12525e-06	5.1472
TIRAP	-0.683062	0.00106412	2.97301
SLC25A23	-0.679971	7.67786e-11	10.1148
BMX	-0.679433	6.13557e-20	19.2121
APBA1	-0.679294	6.67026e-06	5.17586
LOX	-0.679235	3.68208e-07	6.43391
ZIK1	-0.677993	0.0245628	1.60972
CDON	-0.677057	2.13028e-08	7.67156
DNMT1	-0.676888	2.2596e-20	19.646
ABAT	-0.676587	0.000739354	3.13115
NHEJ1	-0.676573	4.92808e-05	4.30732
HPCAL1	-0.67651	0.000157827	3.80182
H4C9	-0.67469	0.0119991	1.92085
HIPK2	-0.673677	6.98927e-30	29.1556
RALGPS2	-0.673171	3.80646e-21	20.4195
RFC5	-0.673102	3.79497e-06	5.42079
TRMT10B	-0.672862	0.0165958	1.78
NADK2	-0.672149	4.9854e-11	10.3023
BEND7	-0.671821	2.37125e-09	8.62502
MIS18A	-0.671605	0.0039643	2.40183
YAP1	-0.670459	1.8378e-38	37.7357
RAVER2	-0.670416	8.78284e-09	8.05637
ACADSB	-0.669457	1.96972e-05	4.70559
RAB2B	-0.667931	2.36132e-07	6.62684
CCL28	-0.667671	0.00904041	2.04381
LRRCC1	-0.666697	3.48733e-05	4.45751
CMIP	-0.666449	5.83197e-12	11.2342
TRABD	-0.666228	7.07481e-05	4.15028
DTWD2	-0.665511	1.9577e-06	5.70825
NFKBIE	-0.665019	0.000586485	3.23174
SLC39A11	-0.664592	2.38766e-08	7.62203
SPRED2	-0.663158	0.000851867	3.06963
OLFML2A	-0.663064	5.55865e-12	11.255
SASS6	-0.661988	0.000769719	3.11367
C5	-0.661784	0.00201973	2.69471
ASRGL1	-0.659432	2.22686e-08	7.65231
GPR146	-0.659036	1.64689e-07	6.78334
ACD	-0.658466	0.00737872	2.13202
IRF7	-0.657416	0.00820682	2.08583
CLMN	-0.657329	0.00370235	2.43152
SSTR1	-0.657226	0.000119783	3.9216
ZBTB8A	-0.657187	4.92406e-12	11.3077
ASB13	-0.656427	5.61033e-05	4.25101
MACROH2A1	-0.656054	1.92937e-10	9.71458
SCAP	-0.655057	3.65963e-06	5.43656
HCFC1R1	-0.654382	0.000473117	3.32503
MAPK11	-0.654054	9.56195e-06	5.01945
PGAP2	-0.653738	0.000327187	3.4852
SEMA4G	-0.652881	0.00447203	2.3495
PRELID2	-0.652876	0.000128789	3.89012
RNLS	-0.652061	0.00133407	2.87482
ARHGEF6	-0.651082	7.01948e-14	13.1537
GEN1	-0.650931	7.38606e-08	7.13159
TMOD1	-0.64947	0.0008493	3.07094
EBF4	-0.648862	0.00819383	2.08651
ZNF233	-0.648351	0.0481878	1.31706
B3GALT4	-0.64769	0.0177552	1.75067
KNSTRN	-0.647564	7.30736e-06	5.13624
RCAN1	-0.647444	1.3966e-06	5.85493
DPF3	-0.647428	0.00323272	2.49043
CGAS	-0.647346	0.00280589	2.55193
CHCHD6	-0.647143	0.0187255	1.72757
CASP9	-0.647138	0.00123462	2.90847
PRKAR2A	-0.646459	4.40355e-16	15.3562
PLCG2	-0.645926	0.0385713	1.41374
NFE2L3	-0.645522	5.82194e-14	13.2349
BACE2	-0.644909	9.35379e-09	8.02901
PDE9A	-0.644334	3.21056e-05	4.49342
POLR1E	-0.643575	1.03902e-06	5.98338
MTERF3	-0.642069	2.9401e-07	6.53164
ABLIM1	-0.642001	3.91948e-17	16.4068
SLC36A4	-0.641472	1.23648e-05	4.90781
TPD52	-0.6409	2.8465e-09	8.54569
TCEANC	-0.640696	0.0076126	2.11847
DCLRE1B	-0.640367	0.000202995	3.69252
PRPS2	-0.640187	4.60136e-06	5.33711
MAPK9	-0.63954	9.11293e-16	15.0403
SEMA4F	-0.639523	0.0023795	2.62351
SPEG	-0.639448	0.0134125	1.87249
AMIGO1	-0.63863	0.000376789	3.4239
ITGB4	-0.638567	0.00411978	2.38513
MOB3C	-0.637926	0.000279289	3.55395
DHCR7	-0.636681	7.19729e-07	6.14283
PTS	-0.636112	0.00249732	2.60253
CCNF	-0.633491	8.30019e-05	4.08091
CEP70	-0.632788	8.38115e-09	8.0767
DIS3L	-0.632257	1.057e-07	6.97592
CCDC138	-0.630743	5.14597e-05	4.28853
RPS6KA6	-0.630723	0.00245309	2.61029
ZNF382	-0.630217	1.76601e-05	4.75301
TIA1	-0.628785	1.95526e-07	6.7088
SLC9A6	-0.628313	1.18372e-11	10.9267
PNMA8A	-0.628111	0.0448785	1.34796
XYLB	-0.626385	9.02177e-05	4.04471
COBLL1	-0.624742	2.32645e-12	11.6333
NABP2	-0.624408	5.58988e-09	8.2526
ZWILCH	-0.623915	1.71813e-09	8.76494
LDLR	-0.623068	2.03973e-07	6.69043
THRA	-0.622941	3.30911e-15	14.4803
SMS	-0.622771	7.26116e-09	8.13899
KLHL36	-0.622529	4.32347e-13	12.3642
RNF144B	-0.620122	1.59432e-19	18.7974
ABCB10	-0.6192	1.05569e-08	7.97646
MCM2	-0.618092	7.71124e-09	8.11288
CDK6	-0.617266	4.46324e-15	14.3503
TECR	-0.617216	0.00143557	2.84298
DDIAS	-0.615794	4.07611e-05	4.38975
HES4	-0.615784	0.0223546	1.65063
MVB12B	-0.615372	5.97035e-08	7.224
CEP85	-0.615054	0.000118798	3.92519
BRPF3	-0.614011	1.0976e-17	16.9596
CHCHD4	-0.613859	0.000708882	3.14943
ZNF558	-0.612045	0.00614879	2.21121
KCNC4	-0.612032	9.25678e-08	7.03354
GMNN	-0.609407	0.000111913	3.95112
EXD2	-0.608974	1.77885e-12	11.7499
SNED1	-0.607187	3.81003e-06	5.41907
METTL21A	-0.606261	5.27611e-05	4.27769
CPNE3	-0.606148	2.86525e-17	16.5428
C8orf82	-0.606124	0.0144833	1.83913
BMAL2	-0.603583	2.34368e-06	5.6301
TUBGCP4	-0.603445	2.49452e-07	6.60301
CEP131	-0.603036	0.00371282	2.4303
PRXL2C	-0.602793	6.26937e-07	6.20278
ARHGEF9	-0.602783	7.03669e-08	7.15263
CCND2	-0.600821	5.25533e-17	16.2794
SDC4	-0.599801	5.4114e-07	6.26669
SLC41A1	-0.599165	8.69749e-12	11.0606
SNAPIN	-0.59893	9.95273e-06	5.00206
CFAP97	-0.597189	3.64709e-19	18.4381
DCXR	-0.597068	0.000398414	3.39967
GIPC2	-0.595755	2.34176e-14	13.6305
SOD2	-0.595701	2.24032e-12	11.6497
ZNF714	-0.595313	0.000122596	3.91152
CDIN1	-0.594662	0.000597085	3.22396
CABLES1	-0.59395	2.34535e-18	17.6298
VSTM4	-0.592591	0.0189703	1.72193
SLC52A2	-0.592144	0.000125119	3.90268
SYDE1	-0.591432	0.000527048	3.27815
CENPQ	-0.591062	0.00918987	2.03669
GCA	-0.590762	2.77284e-07	6.55708
NIPSNAP3A	-0.590552	6.94574e-07	6.15828
TONSL	-0.590403	0.00110956	2.95485
SEC14L1	-0.588865	1.12888e-11	10.9474
HIF3A	-0.588334	0.003165	2.49963
FAM151B	-0.5879	0.00472723	2.32539
UBE2S	-0.587633	0.00533716	2.27269
FLOT2	-0.586399	2.47516e-10	9.6064
SH3BP4	-0.585277	1.6688e-05	4.77759
SLC2A12	0.585301	0.00449392	2.34738
PLEKHO2	0.587732	1.11283e-10	9.95357
ELAPOR2	0.588158	2.72598e-06	5.56448
ZNF610	0.589169	5.52771e-06	5.25745
PPP1R14A	0.589426	0.00329098	2.48268
CHEK1	0.590632	4.82003e-05	4.31695
ICAM1	0.590869	1.21413e-08	7.91573
NAGPA	0.591034	1.60209e-06	5.79531
DOK4	0.592182	2.08217e-10	9.68148
CCDC102B	0.592411	0.0019758	2.70426
NFATC4	0.594416	9.83316e-05	4.00731
GIGYF1	0.596141	1.13835e-10	9.94372
PODN	0.596383	0.0119104	1.92407
HEY1	0.597045	2.33447e-06	5.63181
IFI44L	0.598119	7.42118e-07	6.12953
AMDHD2	0.59837	7.24276e-07	6.1401
WDR74	0.598536	4.35655e-07	6.36086
CRTAC1	0.598613	3.79377e-07	6.42093
CLIC2	0.600237	5.90033e-08	7.22912
GALNT13	0.602008	0.0228838	1.64047
TLNRD1	0.602501	2.51315e-12	11.5998
NOM1	0.602694	2.45385e-15	14.6102
BTN3A2	0.603015	2.58941e-05	4.5868
MARS2	0.603165	0.00290273	2.53719
ZNF665	0.604222	0.0257998	1.58838
C12orf76	0.6046	1.6755e-06	5.77586
SLIT2	0.604679	2.39524e-13	12.6207
SNX8	0.606074	3.59714e-11	10.444
KITLG	0.608073	4.3481e-13	12.3617
FSTL3	0.613268	0.0202441	1.6937
SMIM10	0.615015	0.024562	1.60974
CECR2	0.615047	0.0378219	1.42226
BAK1	0.615352	2.99947e-06	5.52296
BOD1L1	0.615761	1.27966e-10	9.8929
APOBEC3C	0.616488	5.87803e-05	4.23077
DPEP1	0.617652	0.0347734	1.45875
PARD3B	0.617758	2.46505e-13	12.6082
PCDHGA2	0.618406	0.0133897	1.87323
CHST7	0.619109	3.71753e-05	4.42975
DOCK10	0.619319	7.82208e-05	4.10668
PPP1R35	0.621364	0.00868758	2.0611
DOCK6	0.621916	1.42496e-24	23.8462
NEK10	0.622837	0.00069754	3.15643
ADAM19	0.623358	1.00656e-13	12.9972
HELZ2	0.625456	9.90153e-05	4.0043
SYNM	0.625822	1.28075e-09	8.89254
NOVA1	0.626672	3.71669e-07	6.42984
TNKS1BP1	0.629147	1.24667e-10	9.90425
CCDC68	0.629485	2.10749e-05	4.67624
IFFO2	0.629673	3.30319e-14	13.4811
ARID5A	0.629719	5.04639e-08	7.29702
SLC4A11	0.630492	0.00127372	2.89492
RPAP1	0.632325	2.45675e-10	9.60964
LRP1B	0.632339	0.0237703	1.62397
ZFP92	0.633043	0.00597732	2.22349
KLHL29	0.634009	0.0181724	1.74059
TTC39A	0.634768	0.000194657	3.71073
CD82	0.635154	1.81451e-08	7.74124
FBXO17	0.635745	1.32348e-07	6.87828
SNRNP70	0.636623	0.0140173	1.85333
EID2B	0.637043	0.000657275	3.18225
ARL4C	0.637074	1.05072e-12	11.9785
ORAI3	0.637261	0.00906886	2.04245
CFAP298-TCP10L	0.638168	0.00727298	2.13829
SLC38A7	0.640716	4.61717e-10	9.33562
PLCL2	0.642276	4.15863e-17	16.381
DDX28	0.644688	6.34583e-05	4.19751
GET3	0.64497	9.93785e-14	13.0027
RBM24	0.646006	0.014675	1.83342
ANTXR2	0.646651	6.99995e-24	23.1549
RDH10	0.647517	6.82124e-08	7.16614
FIGNL2	0.647707	0.00838292	2.0766
IRAG1	0.648057	0.00247521	2.60639
ARMCX1	0.648647	3.24359e-15	14.489
TAP1	0.649291	7.17602e-15	14.1441
CHD7	0.650279	8.36475e-21	20.0775
PEDS1	0.650616	1.40155e-25	24.8534
TMEM217	0.650719	0.00083792	3.0768
NLRC5	0.650747	0.00109347	2.96119
STING1	0.650832	2.66688e-08	7.574
PRKG1	0.651	1.06298e-07	6.97347
PPARGC1B	0.651579	0.00086028	3.06536
TAFA2	0.652335	0.0183283	1.73688
BHMT2	0.654577	0.0162709	1.78859
PIDD1	0.657752	5.31515e-05	4.27448
WDR24	0.657869	9.74306e-06	5.0113
OAS2	0.658274	0.0340989	1.46726
PPM1L	0.658773	9.81511e-09	8.00811
ELAVL2	0.65914	0.0158283	1.80057
PCDHGA9	0.659591	0.00859576	2.06572
MASP1	0.660269	0.0117977	1.9282
DGKA	0.660679	1.19674e-14	13.922
TMC7	0.661326	1.87149e-11	10.7278
CLCN5	0.662296	1.26737e-28	27.8971
ITGB3	0.663359	1.75996e-08	7.7545
SNAI2	0.665691	0.00116888	2.93223
TMEM108	0.668789	0.0469773	1.32811
COL13A1	0.669415	0.00319855	2.49505
CLMP	0.669742	0.000322477	3.4915
HTRA2	0.669852	2.01413e-09	8.69591
ANKRD37	0.67063	0.020635	1.6854
NAALAD2	0.673589	0.000407095	3.3903
DZANK1	0.674848	0.0383311	1.41645
GJD3	0.675011	0.00745724	2.12742
LYVE1	0.67557	0.0259398	1.58603
LARGE1	0.67706	4.40295e-07	6.35626
FRAS1	0.681847	0.0109714	1.95974
PCDHGA12	0.682224	7.55147e-06	5.12197
CTSL	0.682539	5.59531e-26	25.2522
CTSK	0.68297	0.0127599	1.89415
SPRYD4	0.683161	7.1318e-05	4.1468
JUN	0.683239	2.76458e-16	15.5584
PROX1	0.683659	6.43942e-19	18.1912
F3	0.684043	0.01016	1.99311
ENSG00000277639	0.684492	0.0328298	1.48373
FUT1	0.686373	0.000836351	3.07761
TEP1	0.686664	1.03598e-14	13.9846
LIMK2	0.6869	9.55017e-17	16.02
NOSTRIN	0.688063	0.0382013	1.41792
ANPEP	0.688937	1.45496e-12	11.8372
CFAP92	0.68926	0.0314379	1.50255
ESF1	0.692723	6.5893e-10	9.18116
PLAC9	0.692965	0.000415445	3.38149
PLXDC2	0.694634	3.66955e-06	5.43539
PLAT	0.695996	0.00358579	2.44541
SLC35E4	0.696221	1.79697e-08	7.74546
F2RL2	0.696605	3.18301e-07	6.49716
ESR2	0.699393	0.0342683	1.46511
CBLN3	0.700304	0.00593125	2.22685
ROBO2	0.703571	0.0297004	1.52724
COL25A1	0.703949	0.00192829	2.71483
ALS2CL	0.705283	0.0238753	1.62205
STC2	0.706119	2.47444e-08	7.60652
TRIM14	0.706747	1.18607e-05	4.92589
PFDN6	0.708422	9.10576e-07	6.04068
NR4A1	0.708616	0.0155757	1.80755
LNX1	0.709276	3.46408e-05	4.46041
CFAP58	0.711609	0.0378219	1.42226
TMEM140	0.712393	1.95876e-11	10.708
ZBTB39	0.713784	1.43485e-10	9.84319
RENBP	0.71464	0.000286547	3.5428
SUGCT	0.716064	0.00886019	2.05256
TSPAN11	0.720109	1.19289e-19	18.9234
OAZ3	0.724404	0.000784326	3.1055
PLEKHF1	0.724444	0.000197395	3.70466
ELMOD1	0.724641	6.9913e-06	5.15544
ANGPTL4	0.728829	6.22314e-18	17.206
ROBO1	0.731609	1.23627e-08	7.90789
FAM13C	0.733017	0.0179435	1.74609
SAMSN1	0.734079	1.78138e-07	6.74924
PGM5	0.734979	0.000598483	3.22295
GATB	0.737333	1.02567e-11	10.989
TMEM273	0.737558	2.72519e-11	10.5646
TLR1	0.738925	0.00167771	2.77528
FAP	0.739663	0.0108587	1.96422
CCDC69	0.73982	5.45193e-06	5.26345
NAA80	0.739908	0.0487273	1.31223
PMAIP1	0.740187	1.79062e-07	6.747
ACTA2	0.740267	3.41333e-13	12.4668
UNC5C	0.740306	6.15239e-05	4.21096
PEG3	0.740617	6.02133e-06	5.22031
CCDC184	0.744157	0.0443131	1.35347
PSMB9	0.745402	0.00601745	2.22059
LRP4	0.747593	1.00822e-08	7.99645
IL4I1	0.751472	3.82588e-08	7.41727
RAB3C	0.755792	7.61438e-07	6.11837
EPHA4	0.75619	6.82362e-28	27.166
ZNF572	0.756961	0.00453888	2.34305
PIK3R4	0.758256	1.40487e-07	6.85236
RNF182	0.763309	0.00573095	2.24177
APOL4	0.764262	0.0291254	1.53573
ZNF576	0.768832	2.07294e-08	7.68341
LIF	0.76898	0.0255415	1.59275
YOD1	0.769334	1.1805e-25	24.9279
DNAI3	0.770235	0.000773326	3.11164
STN1	0.771008	0.00247152	2.60704
ST8SIA6	0.771511	0.000300901	3.52158
CTSS	0.77163	4.54898e-05	4.34209
NEK5	0.775464	0.0376374	1.42438
PCDHGB4	0.778405	5.55469e-05	4.25534
P2RY1	0.779893	7.88978e-17	16.1029
B3GNT7	0.784528	9.82651e-08	7.0076
TRAPPC6A	0.784957	0.000238779	3.622
ZNF92	0.78507	3.21649e-20	19.4926
LFNG	0.785308	0.000931225	3.03095
THBD	0.786823	2.46052e-11	10.609
NCKAP5	0.788569	4.17519e-05	4.37932
FAT1	0.788993	6.76245e-22	21.1699
OAF	0.790157	1.02932e-23	22.9874
ANKH	0.790216	2.21667e-24	23.6543
MAF	0.790776	8.23679e-07	6.08424
C14orf132	0.792772	3.25283e-18	17.4877
TGFB3	0.794085	0.000174387	3.75849
BCHE	0.794727	0.0110528	1.95653
TUSC2	0.796627	3.61847e-21	20.4415
NES	0.806963	2.87517e-26	25.5413
PCDHGA6	0.807432	1.19736e-08	7.92178
ARID3A	0.809082	0.000739277	3.13119
SLC16A6	0.80934	3.56168e-05	4.44835
P2RY2	0.809981	0.0291103	1.53595
DHH	0.811543	5.34897e-06	5.27173
PLEKHO1	0.815722	9.07652e-23	22.0421
NPY2R	0.818043	9.36526e-07	6.02848
SMPDL3B	0.81897	0.0341764	1.46627
CHN2	0.819488	5.90787e-14	13.2286
SPRED3	0.820084	4.09411e-05	4.38784
EVI2B	0.820451	0.0249929	1.60218
TNFRSF11B	0.821371	0.0182694	1.73828
NTM	0.822364	0.0221877	1.65389
ZFYVE26	0.822366	1.30467e-47	46.8845
CBLN2	0.824848	0.0475116	1.3232
ARL4D	0.826007	5.77334e-05	4.23857
C21orf62	0.829865	0.00317853	2.49777
ARAP2	0.8323	0.0133922	1.87315
IFI27	0.833564	8.17723e-11	10.0874
PLA1A	0.833873	0.00373034	2.42825
GDPD1	0.839412	2.13237e-08	7.67114
NKX3-1	0.839968	8.19545e-06	5.08643
PDE3B	0.84239	3.36375e-07	6.47318
XYLT1	0.845587	4.10499e-09	8.38669
ACVR2B	0.850513	1.7699e-33	32.7521
MARCHF3	0.852443	8.28322e-13	12.0818
IL27RA	0.853532	4.06055e-05	4.39141
BATF3	0.853589	0.000778383	3.10881
PCSK5	0.855196	1.9111e-11	10.7187
WWC1	0.855658	7.36821e-06	5.13264
A2M	0.855858	0.000741041	3.13016
RERG	0.858572	0.0133367	1.87495
ADORA2B	0.864809	1.57203e-05	4.80354
CHST2	0.866814	4.43865e-14	13.3527
LYSMD1	0.867387	3.40697e-10	9.46763
GPR173	0.867592	2.40055e-09	8.61969
SIPA1L2	0.872156	1.75433e-30	29.7559
PHETA1	0.874689	2.5792e-14	13.5885
LPXN	0.877374	7.36821e-06	5.13264
SLC4A8	0.880094	8.59979e-09	8.06551
PSTPIP2	0.880524	4.05105e-07	6.39243
SNX29	0.881113	4.6417e-29	28.3333
EXOC3L2	0.889149	0.000412954	3.3841
TOR2A	0.889523	2.77342e-12	11.557
GRIN2D	0.897257	0.0121492	1.91545
IER5L	0.90005	2.04851e-12	11.6886
TNFSF4	0.906756	1.30955e-11	10.8829
DNAAF11	0.907312	2.56957e-09	8.59014
GFRA1	0.908657	0.0011729	2.93074
HOXB6	0.908817	3.54625e-05	4.45023
ARHGAP6	0.9092	1.56319e-09	8.80599
HS6ST2	0.909852	3.23427e-08	7.49022
RASGRP3	0.910837	7.75535e-46	45.1104
PRKAA2	0.913113	1.53298e-16	15.8145
SLC27A3	0.913196	5.39201e-12	11.2682
CXCL16	0.913466	4.06922e-09	8.39049
ANK3	0.914249	0.00191149	2.71863
GOLGA7B	0.914638	0.0288335	1.5401
ARMC9	0.916058	1.72781e-19	18.7625
GYPC	0.919049	4.34119e-11	10.3624
GDF15	0.920276	1.31345e-20	19.8816
GPM6A	0.92258	1.79062e-07	6.747
SLC16A13	0.924396	1.8327e-06	5.73691
CARD11	0.924465	0.00901797	2.04489
ZNF385A	0.924493	2.60998e-07	6.58336
ABCG1	0.926965	6.23601e-22	21.2051
MCF2L	0.92735	0.0233549	1.63162
GUCY1A2	0.927648	0.00680029	2.16747
IKZF2	0.935214	1.32079e-09	8.87917
MBP	0.935539	0.000947395	3.02347
SLC4A4	0.938313	0.00787463	2.10377
UNC13C	0.93932	0.030776	1.51179
GPNMB	0.943303	0.0145291	1.83776
CPVL	0.944896	7.66177e-07	6.11567
GPC1	0.945324	0.00584733	2.23304
CYP26B1	0.946212	0.00141044	2.85064
REP15	0.948866	0.00013207	3.8792
FOLH1	0.952932	0.000427448	3.36912
IQCJ-SCHIP1	0.956446	7.67139e-05	4.11513
SLC6A3	0.956757	0.00044569	3.35097
ENSG00000284773	0.965898	0.0297358	1.52672
IRS1	0.967501	0.00416041	2.38086
GABBR2	0.970501	8.85362e-41	40.0529
IGDCC4	0.972417	0.0331139	1.47999
SLCO5A1	0.975877	0.0338195	1.47083
FOXF1	0.976292	0.00796416	2.09886
OAS1	0.976865	1.64649e-08	7.78344
KCNK13	0.97948	0.0104477	1.98098
OTUB2	0.979732	1.2271e-05	4.91112
QPCT	0.981413	2.51803e-16	15.5989
CDH12	0.984429	0.00619298	2.2081
RAB27B	0.986612	5.96813e-05	4.22416
B3GNT8	0.98848	0.000272913	3.56398
TBXAS1	0.990707	0.0188605	1.72445
CXXC4	0.991967	0.00997459	2.0011
POF1B	0.994457	0.000155541	3.80816
FLACC1	0.996795	0.0297425	1.52662
DOCK8	0.996942	0.0240972	1.61803
CSRNP3	0.998233	0.0294709	1.53061
TMEM51	0.999413	1.28238e-14	13.892
CABCOCO1	1.0009	0.000970853	3.01285
ASXL3	1.00258	1.24482e-05	4.90489
CXCL11	1.00506	0.000414342	3.38264
CFAP20DC	1.00534	4.20513e-07	6.37622
TIAM1	1.00853	0.0103085	1.9868
KLF2	1.01014	8.56524e-12	11.0673
NCR3LG1	1.01173	7.59035e-22	21.1197
CCRL2	1.01417	7.09947e-12	11.1488
HLX	1.01737	5.56828e-07	6.25428
DGKI	1.02091	1.57576e-10	9.80251
IL10RA	1.02565	0.000122391	3.91225
ENKUR	1.03166	0.0109022	1.96249
GLDC	1.03678	6.79767e-06	5.16764
FAM222A	1.03763	0.000293595	3.53225
HES2	1.03933	0.000407638	3.38973
VDR	1.04101	0.014786	1.83015
SORL1	1.04288	0.00928586	2.03218
GPAM	1.04561	1.07483e-39	38.9687
DNAH11	1.0493	0.00118567	2.92604
ANKHD1	1.05354	0.0282761	1.54858
P3H2	1.05899	0.000128122	3.89238
CORO2A	1.06091	5.79429e-06	5.237
MCF2L2	1.0618	0.0161512	1.7918
CNTNAP1	1.06498	3.9818e-10	9.39992
MYOZ2	1.07044	0.0443646	1.35296
STC1	1.07739	3.09301e-08	7.50962
NPL	1.07905	0.000235688	3.62766
PARP8	1.08151	0.0260446	1.58428
COL4A6	1.08772	2.13936e-05	4.66972
TMIGD3	1.08989	0.00502316	2.29902
ALX1	1.09	0.000104233	3.982
TRNP1	1.09034	5.3037e-06	5.27542
EPHA7	1.0936	0.00870973	2.06
SLC9A9	1.09561	0.000739277	3.13119
CLEC11A	1.10661	0.00780896	2.10741
FLRT3	1.10745	2.08057e-06	5.68182
LAPTM5	1.1083	8.65041e-50	49.063
PRDM1	1.10836	1.50905e-13	12.8213
PTAFR	1.1089	0.0106906	1.971
SEMA3D	1.11031	3.57447e-11	10.4468
PARP15	1.12603	0.000438094	3.35843
CA8	1.12695	5.61358e-14	13.2508
AIM2	1.12993	0.0135387	1.86842
PRKCB	1.13056	0.00939558	2.02708
BIK	1.13264	0.0492514	1.30758
PLAAT1	1.13513	3.32918e-08	7.47766
CLCA2	1.1398	0.00295819	2.52897
THEMIS2	1.14007	2.53635e-10	9.59579
ADRB2	1.14253	1.32241e-05	4.87863
TLR5	1.14581	6.01355e-07	6.22087
HLA-F	1.14629	7.15368e-06	5.14547
FAM20A	1.14766	0.0304278	1.51673
FAM3D	1.14948	0.000384901	3.41465
SSTR2	1.15033	0.00020652	3.68504
SCN4B	1.15706	2.13237e-08	7.67114
IGFBPL1	1.15909	0.00421733	2.37496
ACSS3	1.16159	8.65796e-06	5.06258
TENM4	1.16255	2.85639e-09	8.54418
LYNX1	1.16501	6.9964e-09	8.15513
ZMYND15	1.16773	0.0333628	1.47674
DCN	1.1704	2.22651e-08	7.65237
PMCH	1.17096	0.000296895	3.5274
ERBB4	1.1753	0.0169713	1.77028
HOXB8	1.18046	3.52248e-10	9.45315
ADAMTS2	1.1816	0.0218214	1.66112
EDIL3	1.18185	1.10334e-38	37.9573
ITGA8	1.18684	1.30568e-37	36.8842
ENSG00000256407	1.18903	0.0146348	1.83461
TBC1D2	1.19486	1.13658e-20	19.9444
APLNR	1.19796	0.00730947	2.13611
KRT15	1.2029	0.0121506	1.9154
LYPD5	1.20622	0.00197396	2.70466
LAMB3	1.20994	0.00211569	2.67455
FHAD1	1.21089	0.00552495	2.25767
VSIG1	1.21128	2.08285e-05	4.68134
PLPP2	1.21351	0.00214151	2.66928
TXLNB	1.21639	1.89399e-05	4.72262
BCL2	1.22765	5.1859e-29	28.2852
NECTIN1	1.22801	2.02938e-38	37.6926
PLAU	1.23359	9.90438e-14	13.0042
PCDH12	1.23582	5.54583e-26	25.256
CETP	1.23677	0.00299818	2.52314
CHRD	1.23948	0.000490553	3.30931
PDGFRA	1.24469	6.63367e-16	15.1782
CDH23	1.25045	0.0497745	1.30299
CDH8	1.25049	2.04807e-06	5.68865
TRABD2B	1.25309	0.00324409	2.48891
TENM3	1.25372	2.49749e-26	25.6025
CYTL1	1.25546	0.0190947	1.71909
KLF4	1.25661	3.63325e-33	32.4397
TMEM169	1.26379	0.00946547	2.02386
ADGRV1	1.26436	7.80073e-05	4.10786
RASL10A	1.26472	0.0451039	1.34579
RASGRF2	1.2746	6.77323e-05	4.1692
IL6R	1.27556	1.79714e-45	44.7454
PTHLH	1.27706	1.50194e-10	9.82335
OLFML3	1.27812	4.78829e-09	8.31982
KCNJ12	1.2785	5.29464e-07	6.27616
GRHL3	1.28386	0.0132215	1.87872
DNAH8	1.28522	0.000737819	3.13205
VAV3	1.29033	2.72767e-11	10.5642
SYTL3	1.29152	2.41024e-06	5.61794
LRRTM2	1.29154	0.0205675	1.68682
SEMA3A	1.29193	0.0022229	2.65308
GPR182	1.29233	0.000592682	3.22718
ZFHX4	1.29365	2.51744e-17	16.599
LUM	1.29469	0.00138596	2.85825
FABP3	1.29838	0.0261744	1.58212
ZNF117	1.3039	1.35081e-44	43.8694
TNFRSF19	1.31575	4.42628e-06	5.35396
STXBP5L	1.32501	0.00177874	2.74989
MYO7A	1.33741	0.00138231	2.8594
SYT1	1.34012	1.02743e-18	17.9882
SNAI1	1.34121	5.19367e-09	8.28453
OXGR1	1.34485	0.00948492	2.02297
EGR3	1.34544	0.0161474	1.7919
SH3TC2	1.35266	4.28968e-07	6.36758
KIF21B	1.35448	3.26e-14	13.4868
CRHBP	1.35876	9.79755e-10	9.00888
ST8SIA1	1.35909	0.000495984	3.30453
TCEAL7	1.36448	6.66024e-19	18.1765
AZIN2	1.3678	0.00508953	2.29332
STK32B	1.36891	0.000213633	3.67033
HS6ST3	1.37382	3.80874e-13	12.4192
GPR183	1.37596	0.0226563	1.64481
ATP2A3	1.38258	0.0325957	1.48684
IRX5	1.38427	0.00315264	2.50133
CDKL1	1.38696	2.46152e-29	28.6088
PAPPA	1.3934	7.12383e-08	7.14729
FAM110A	1.3965	1.61939e-13	12.7906
PLAAT5	1.3979	0.0204204	1.68993
SSC5D	1.39866	7.73743e-05	4.1114
PON3	1.40203	0.00836369	2.0776
TRPC4	1.41352	0.000438094	3.35843
IGF1	1.41378	0.0339318	1.46939
PCDH17	1.41684	2.90835e-10	9.53635
ITGA1	1.42081	7.29845e-17	16.1368
ITGA9	1.42342	1.19844e-06	5.92138
GPR37	1.43204	7.42574e-13	12.1293
EDNRA	1.43302	0.0245472	1.61
SLFN14	1.4359	0.00441747	2.35483
PTPRR	1.43944	0.0110867	1.9552
DUSP10	1.44277	1.36748e-07	6.86408
ADAMTS4	1.4558	3.01211e-86	85.5211
GREB1L	1.46346	2.33955e-14	13.6309
DPEP2	1.46471	0.0126628	1.89747
NYAP1	1.47214	4.26296e-15	14.3703
DYNLT5	1.47523	3.83068e-14	13.4167
ABTB3	1.47966	0.0110601	1.95624
SFRP5	1.48145	2.51315e-12	11.5998
AKAP4	1.49576	9.42352e-05	4.02579
KCND2	1.49649	3.24868e-05	4.48829
FAT3	1.49785	6.83585e-11	10.1652
SCN1A	1.49859	5.79523e-05	4.23693
PPP2R2C	1.49927	0.00929762	2.03163
COLGALT2	1.5015	7.23573e-06	5.14052
ABO	1.50418	0.00468927	2.32889
MOB3B	1.50559	2.44524e-05	4.61168
ABCA12	1.50563	0.000158374	3.80032
PCDH19	1.51371	1.20526e-29	28.9189
KIF26B	1.51402	9.62396e-23	22.0166
DSG2	1.51517	0.00828115	2.08191
SLC6A4	1.51612	0.0102588	1.9889
HAAO	1.51719	7.16567e-05	4.14474
IPCEF1	1.51784	4.00635e-18	17.3973
PTPRU	1.52447	2.20319e-42	41.6569
ADRA2B	1.52513	0.000773326	3.11164
BAALC	1.52707	1.69515e-12	11.7708
RCOR2	1.54723	0.00042455	3.37207
STAR	1.54763	0.00738596	2.13159
FGF18	1.54973	0.000361826	3.4415
AQP3	1.55259	2.81669e-10	9.55026
GABRE	1.55431	0.0346099	1.4608
ERV3-1	1.556	2.70376e-13	12.568
GPR141	1.55712	0.0322476	1.4915
KCNN4	1.56972	0.000212479	3.67268
SCN3B	1.57617	4.23998e-30	29.3726
ANKRD33	1.58308	0.000119511	3.92259
ZNF750	1.58776	0.00747653	2.1263
KIF19	1.59242	1.71142e-15	14.7666
GCNT4	1.60276	1.52273e-08	7.81738
DOCK11	1.60278	3.97441e-12	11.4007
IGSF9B	1.60481	9.58368e-06	5.01847
PTPN3	1.60741	0.000462432	3.33495
VCAN	1.61729	2.8424e-08	7.54631
TAF7L	1.62216	3.51692e-17	16.4538
RAB33A	1.62689	9.57478e-06	5.01887
KBTBD8	1.62769	2.99603e-39	38.5235
POU4F1	1.6316	3.7023e-09	8.43153
CDKN2A	1.63509	7.34564e-06	5.13397
RASA4	1.63784	0.0140316	1.85289
ZNF385D	1.64601	1.41982e-27	26.8478
EBF1	1.65183	1.44578e-16	15.8399
SCN7A	1.65324	0.0048015	2.31862
PRDM8	1.66859	1.88894e-07	6.72378
HEY2	1.67185	0.000205419	3.68736
COL24A1	1.67277	7.72072e-05	4.11234
NKPD1	1.68107	0.00712782	2.14704
PCSK1	1.68285	6.92964e-12	11.1593
SPTB	1.68568	6.02838e-10	9.2198
BTK	1.68756	1.66238e-15	14.7793
DLGAP1	1.69287	7.95809e-09	8.09919
TFF3	1.70126	0.000357147	3.44715
GPR87	1.7227	0.00397568	2.40059
ITGA4	1.72302	1.334e-05	4.87485
ADAM12	1.73711	8.9886e-08	7.04631
LRRN1	1.73745	5.09357e-05	4.29298
IL31RA	1.7437	3.46739e-08	7.46
RBM47	1.74432	3.08402e-05	4.51088
ISM1	1.74901	0.00257051	2.58998
CDH20	1.74938	6.63217e-05	4.17834
BOC	1.75319	0.000411393	3.38574
KLHL14	1.75645	0.00354614	2.45024
LHX6	1.75702	3.18393e-50	49.497
TTC29	1.76142	2.87311e-05	4.54165
XIRP2	1.76254	0.0147525	1.83114
PYHIN1	1.76479	0.000672917	3.17204
C3AR1	1.7727	3.55486e-09	8.44918
SHC4	1.77377	4.42628e-06	5.35396
NPPC	1.77879	0.000161599	3.79156
MYOM3	1.78051	2.11778e-25	24.6741
TNXB	1.79554	7.72072e-05	4.11234
KCNG1	1.80402	0.000365604	3.43699
HPSE	1.81073	3.12457e-38	37.5052
CD69	1.81344	8.02726e-05	4.09543
PAMR1	1.82443	0.000965388	3.0153
OASL	1.82674	0.000342416	3.46545
CFAP45	1.83741	4.68162e-13	12.3296
HTR1F	1.84096	5.97035e-08	7.224
HS3ST2	1.84159	0.000344801	3.46243
TBXA2R	1.859	3.8785e-09	8.41134
MYH15	1.87541	3.08402e-05	4.51088
LRRC2	1.88554	1.23337e-31	30.9089
IGSF9	1.89509	0.00144245	2.8409
LPL	1.90837	4.13421e-06	5.38361
MPZ	1.91313	9.0209e-07	6.04475
KCNK3	1.9173	2.74028e-07	6.56221
COL17A1	1.93914	7.54362e-20	19.1224
STRIP2	1.9504	9.77242e-70	69.01
FGF10	1.97791	0.000511996	3.29073
FAM78B	1.98099	9.54631e-06	5.02016
CBFA2T3	1.98428	0.00386709	2.41262
NRXN1	1.98521	0.00348496	2.4578
GRIK3	2.01028	0.0256255	1.59133
NPTX2	2.01872	3.06677e-09	8.51332
KCNB2	2.02231	0.000483305	3.31578
FHDC1	2.02397	6.121e-22	21.2132
TDGF1	2.02622	1.59994e-08	7.7959
TPBGL	2.04671	5.54289e-05	4.25626
TESC	2.05192	7.19766e-07	6.14281
P2RY6	2.05733	8.85824e-06	5.05265
CD79B	2.07816	1.95677e-05	4.70846
APOB	2.08393	2.63591e-49	48.5791
TENT5A	2.08488	7.95953e-29	28.0991
EXOC3L1	2.09508	1.29433e-20	19.888
CRYBA4	2.09659	0.000523319	3.28123
HGF	2.09967	7.57778e-09	8.12046
ABCC9	2.11127	0.000347231	3.45938
RYR2	2.11643	7.62541e-07	6.11774
TMEM26	2.1301	1.59922e-27	26.7961
TNC	2.13617	3.74064e-10	9.42705
CFAP161	2.14222	9.02997e-08	7.04431
FGL2	2.15005	1.62154e-05	4.79007
JPH4	2.15186	1.67441e-23	22.7761
G0S2	2.16192	9.3034e-11	10.0314
FOXD1	2.16354	4.62274e-17	16.3351
SHISAL1	2.17371	3.7331e-09	8.42793
TRIL	2.2056	1.03197e-29	28.9863
ADCYAP1R1	2.21394	5.66511e-05	4.24679
TSHZ2	2.24322	1.69233e-14	13.7715
DSC3	2.2441	8.76807e-14	13.0571
IRX3	2.24484	4.97939e-12	11.3028
CDKN2B	2.25662	5.82729e-73	72.2345
VMO1	2.25942	0.000145243	3.8379
CDCP1	2.26113	1.71737e-05	4.76514
ADAP2	2.27394	3.97865e-05	4.40026
SOX11	2.29416	1.49976e-05	4.82398
HSD17B6	2.33167	3.12219e-08	7.50554
SLC34A2	2.3375	1.84937e-08	7.73298
TTN	2.33883	2.24453e-39	38.6489
ADRA2A	2.34251	2.43693e-06	5.61316
EML5	2.34535	4.252e-16	15.3714
TMEM233	2.35774	4.38448e-09	8.35808
LRRN2	2.36637	0.0009533	3.02077
VAT1L	2.38101	9.7792e-12	11.0097
SALL4	2.40522	1.2271e-05	4.91112
PRR16	2.41899	0.000307853	3.51166
SLC35F1	2.42359	0.00025502	3.59343
CMKLR1	2.43267	6.38267e-45	44.195
SMTNL2	2.47007	0.000195655	3.70851
GP6	2.48773	3.49861e-05	4.4561
RCSD1	2.49087	4.65838e-08	7.33177
SLCO2B1	2.49208	4.4332e-09	8.35328
LPAR5	2.49355	3.58912e-16	15.445
CABP1	2.49413	1.65689e-07	6.78071
SBSPON	2.50167	2.30843e-10	9.63668
LEF1	2.50401	4.0578e-05	4.39171
THBS2	2.50498	0.000126196	3.89895
WNT9B	2.52642	0.000166643	3.77821
CSMD3	2.52813	9.11815e-05	4.04009
TNR	2.53805	3.57946e-27	26.4462
CNNM1	2.54403	3.62551e-05	4.44063
IGFBP5	2.55313	3.65391e-05	4.43724
FAM83B	2.56036	6.13277e-05	4.21234
KIF5C	2.5992	1.22152e-05	4.9131
SLC6A20	2.59947	3.19669e-05	4.4953
CCN3	2.60287	9.86212e-20	19.006
GABRQ	2.60812	0.000132007	3.8794
KCNF1	2.60825	4.99163e-11	10.3018
ULBP1	2.61191	6.22051e-28	27.2062
LTF	2.64619	4.56218e-06	5.34083
KCNN2	2.65164	1.16838e-07	6.93242
SLC14A1	2.67925	4.39562e-13	12.357
BDKRB2	2.68537	6.5139e-49	48.1862
RASD1	2.6862	4.66384e-15	14.3313
B3GALT2	2.7764	0.000357067	3.44725
RGS16	2.7973	3.27871e-08	7.4843
PAQR5	2.82656	2.29129e-06	5.63992
JAKMIP2	2.83538	2.98504e-07	6.52505
ECM1	2.83987	5.00114e-28	27.3009
HAVCR2	2.90322	1.0291e-07	6.98754
HAPLN1	2.98924	8.69576e-61	60.0607
F2RL3	2.99891	5.18719e-26	25.2851
GPR83	3.06014	5.34801e-46	45.2718
NEFM	3.08748	9.66302e-25	24.0149
PLN	3.1604	5.30038e-07	6.27569
EDNRB	3.25809	9.13475e-127	126.039
SIGLEC15	3.26054	2.91867e-11	10.5348
CD1D	3.26681	1.09148e-05	4.96199
CEMIP	3.27282	6.59558e-122	121.181
CACNA1C	3.41006	2.82478e-21	20.549
SLC6A15	3.4695	1.35507e-22	21.868
GRIN2A	3.52714	6.34728e-06	5.19741
LIN28B	3.59619	1.43485e-10	9.84319
SPOCK2	3.67151	3.1508e-54	53.5016
SPON1	3.68463	1.0688e-07	6.9711
NHLH2	3.72423	2.06638e-15	14.6848
PI16	3.76226	1.36923e-15	14.8635
SLC37A2	3.85186	2.18087e-30	29.6614
OLAH	3.97408	4.73283e-07	6.32488
ACP5	4.32062	2.04073e-86	85.6902
NTS	4.72067	1.05701e-22	21.9759
SCUBE1	5.24357	1.20214e-138	137.92

## Sheet: RNAseq_Complete
Ensembl gene	miP-FERMT3_miRFP670nano baseMean	miP-FERMT3_miRFP670nano baseMeanA miP-FERMT3-solvent	miP-FERMT3_miRFP670nano baseMeanB miRFP670nano-solvent	log2FoldChange miP-FERMT3/miRFP670nano	miP-FERMT3_vs_miRFP670nano FDR (padj)	miP-FERMT3_vs_miRFP670nano significant
PNMA2	14.5175	1.81299	27.222	-3.32665	2.0618e-08	TRUE
E2F2	9.01531	0.998848	17.0318	-3.1733	6.25137e-07	TRUE
KIF18B	50.063	9.30327	90.8228	-3.15575	6.78216e-26	TRUE
SAPCD2	42.1636	7.81585	76.5113	-3.13623	7.8712e-19	TRUE
ASF1B	30.077	5.47451	54.6794	-3.1043	4.77811e-18	TRUE
RACGAP1	78.7492	16.5834	140.915	-3.01274	1.98381e-34	TRUE
CDC25C	15.3549	2.64994	28.0598	-2.99308	2.18756e-10	TRUE
TK1	45.7537	9.62024	81.8871	-2.96433	1.23378e-28	TRUE
HJURP	104.015	23.3378	184.692	-2.93165	9.29824e-43	TRUE
SKA1	61.134	13.4149	108.853	-2.92995	2.02693e-30	TRUE
PIMREG	20.4236	4.02278	36.8243	-2.91276	2.16874e-11	TRUE
TICRR	77.9441	17.8136	138.075	-2.88601	2.79215e-27	TRUE
KIF2C	72.8229	16.601	129.045	-2.88527	7.80072e-31	TRUE
KIFC1	63.3857	14.8087	111.963	-2.83705	4.20544e-28	TRUE
NEK2	40.429	9.32352	71.5346	-2.81273	1.18031e-15	TRUE
CDCA8	84.5717	20.6333	148.51	-2.78892	9.28125e-38	TRUE
SGO1	45.1972	10.7541	79.6402	-2.77833	1.20602e-24	TRUE
ERCC6L	39.8412	9.52054	70.1619	-2.7579	3.31788e-25	TRUE
PSRC1	25.7031	5.92068	45.4855	-2.74779	4.32997e-16	TRUE
CKAP2L	146.057	37.1178	254.997	-2.74759	1.2853e-39	TRUE
CDC20	53.4661	13.1948	93.7374	-2.73857	4.79596e-23	TRUE
SPC25	40.5701	9.85216	71.288	-2.73577	1.153e-23	TRUE
CEP55	139.598	36.3446	242.852	-2.70703	2.24262e-43	TRUE
PBK	51.8409	13.212	90.4699	-2.68619	3.61256e-21	TRUE
TTK	88.6471	23.1766	154.118	-2.68168	1.46107e-30	TRUE
H3C8	36.6455	9.17701	64.1139	-2.67765	8.41549e-19	TRUE
CENPA	34.9381	8.85128	61.025	-2.65447	4.02244e-16	TRUE
TROAP	14.9321	3.42447	26.4397	-2.63269	5.64088e-07	TRUE
ACSM3	125.663	34.4627	216.863	-2.61905	5.34801e-46	TRUE
CCNB2	70.9702	19.2858	122.655	-2.60777	2.87517e-26	TRUE
ESCO2	85.038	23.4286	146.647	-2.59551	7.2904e-38	TRUE
HSPA6	8.9307	1.83158	16.0298	-2.58838	4.01399e-06	TRUE
OIP5	8.14577	1.60982	14.6817	-2.58706	7.77071e-06	TRUE
DEPDC1	112.314	31.6954	192.933	-2.5684	8.7543e-26	TRUE
MKI67	537.408	155.046	919.771	-2.56087	2.14876e-32	TRUE
CENPM	10.6036	2.37422	18.8329	-2.55527	1.69317e-06	TRUE
E2F1	30.774	8.34785	53.2001	-2.53559	4.10792e-14	TRUE
NCAPH	74.3851	21.2058	127.564	-2.53348	1.21528e-32	TRUE
KIF20A	101.48	29.1904	173.769	-2.53329	5.759e-31	TRUE
BIRC5	94.82	27.2422	162.398	-2.53246	1.43544e-33	TRUE
IQGAP3	66.966	19.387	114.545	-2.50274	1.64328e-19	TRUE
SPC24	56.5094	16.262	96.7568	-2.5016	7.82777e-25	TRUE
CDKN3	46.0579	13.1525	78.9634	-2.49829	3.39554e-16	TRUE
ASPM	251.591	76.2251	426.956	-2.47032	4.17898e-47	TRUE
XRCC2	38.6364	11.1857	66.087	-2.46085	4.94752e-18	TRUE
OLFM4	17.6998	4.80473	30.5949	-2.44439	1.28563e-06	TRUE
CDCA3	17.3709	4.71357	30.0283	-2.44112	6.32725e-11	TRUE
KIF23	154.916	47.7035	262.129	-2.43367	2.29438e-36	TRUE
GTSE1	58.6442	17.6421	99.6463	-2.43266	1.0467e-16	TRUE
NDC80	95.7723	29.426	162.119	-2.42254	7.38136e-36	TRUE
PLK1	91.7419	28.2123	155.271	-2.4194	1.03131e-21	TRUE
KIF15	102.427	31.6107	173.244	-2.41769	4.45298e-25	TRUE
UBE2C	58.9035	18.0307	99.7762	-2.40475	1.16562e-19	TRUE
IL11RA	5.95232	1.21041	10.6942	-2.40341	0.00014441	TRUE
GINS2	40.6425	12.4444	68.8405	-2.37705	1.2941e-11	TRUE
MYBL1	26.2364	7.85878	44.614	-2.3643	2.83889e-14	TRUE
CDCA2	120.18	38.6902	201.67	-2.35228	1.8105e-29	TRUE
AURKB	43.0554	13.49	72.6208	-2.34506	1.24421e-19	TRUE
DLGAP5	206.468	67.7218	345.214	-2.33283	1.63085e-35	TRUE
NUF2	66.2617	21.4176	111.106	-2.32215	1.05654e-23	TRUE
CDCA5	63.8403	20.6673	107.013	-2.31761	1.31484e-19	TRUE
HMMR	105.095	34.5756	175.615	-2.31165	1.57078e-31	TRUE
BRIP1	74.4818	24.4171	124.547	-2.30435	3.76819e-30	TRUE
PCLAF	34.5308	11.032	58.0296	-2.29456	5.29671e-15	TRUE
PKMYT1	15.2077	4.52736	25.8881	-2.28231	2.48429e-07	TRUE
CCNA2	177.158	59.9915	294.324	-2.27562	4.70941e-27	TRUE
FBXO43	6.06883	1.43202	10.7056	-2.26697	0.000516936	TRUE
PRND	11.0567	3.17014	18.9433	-2.25773	0.00182473	TRUE
FOXM1	188.28	65.5141	311.046	-2.23002	1.48483e-30	TRUE
CENPE	204.81	72.7178	336.902	-2.19652	2.45311e-41	TRUE
BUB1	89.0734	31.274	146.873	-2.19591	8.79083e-20	TRUE
EXO1	64.7421	22.6893	106.795	-2.18598	3.42222e-23	TRUE
RTKN2	26.3283	8.87797	43.7786	-2.18052	3.04511e-12	TRUE
SCUBE2	161.7	57.9174	265.482	-2.17727	4.43521e-19	TRUE
DPF1	3.94637	0.79583	7.09691	-2.17272	0.00537499	FALSE
TCF19	105.706	37.8708	173.542	-2.16682	4.30378e-20	TRUE
MCM10	78.6869	28.1413	129.232	-2.15995	1.79356e-27	TRUE
ANLN	274.298	99.8578	448.738	-2.15676	2.20992e-42	TRUE
ESPL1	36.6255	12.9025	60.3484	-2.14168	8.44779e-12	TRUE
AUNIP	14.6327	4.83996	24.4255	-2.12225	9.19766e-07	TRUE
FAM111B	135.189	50.0894	220.289	-2.11484	2.83708e-28	TRUE
CCDC42	2.16882	0.190554	4.14708	-2.11212	1	FALSE
WDR76	85.6539	31.5735	139.734	-2.1112	4.93827e-28	TRUE
WDR62	27.4099	9.69277	45.127	-2.10897	1.11496e-12	TRUE
BUB1B	93.8899	34.7313	153.049	-2.10812	1.09188e-25	TRUE
KRT7	97.6509	36.1852	159.117	-2.10632	4.54776e-06	TRUE
CCNE1	30.2088	10.7713	49.6463	-2.10518	8.5233e-15	TRUE
MYBL2	187.315	70.1667	304.462	-2.10172	3.67937e-12	TRUE
MNS1	19.281	6.6801	31.8819	-2.0981	7.6742e-09	TRUE
SKA3	79.5499	29.6087	129.491	-2.09194	4.19995e-24	TRUE
CIT	108.328	40.6423	176.014	-2.08774	2.9137e-24	TRUE
CENPU	118.519	44.683	192.355	-2.08152	6.40859e-32	TRUE
CFAP91	7.90068	2.45593	13.3454	-2.05345	0.000144902	TRUE
RAD51AP1	43.1593	16.2097	70.109	-2.04681	1.60342e-15	TRUE
WIPF3	21.6666	7.89878	35.4344	-2.03362	1.15841e-06	TRUE
AQP5	27.6587	10.2933	45.0241	-2.02693	1.78732e-11	TRUE
KIF11	203.759	79.6904	327.827	-2.02686	1.79326e-32	TRUE
RECQL4	38.0438	14.4968	61.5909	-2.01398	3.60834e-12	TRUE
SHISA3	28.1552	10.5744	45.7361	-2.0136	4.68107e-07	TRUE
H2BC14	35.241	13.4272	57.0548	-2.00862	4.43654e-12	TRUE
AFAP1L2	75.8338	29.7221	121.945	-2.00067	1.03683e-14	TRUE
HASPIN	38.8147	15.017	62.6123	-1.9897	3.79336e-12	TRUE
SELE	70.8471	28.218	113.476	-1.97012	4.32433e-14	TRUE
PLK4	87.3753	34.9444	139.806	-1.96987	5.07714e-26	TRUE
SHCBP1	116.814	47.1493	186.479	-1.96114	1.06369e-19	TRUE
PRC1	4.52881	1.25992	7.7977	-1.96085	0.00181379	FALSE
RND1	52.1483	20.8785	83.4181	-1.94804	7.9367e-07	TRUE
SEMA5B	23.0524	8.95516	37.1496	-1.93815	5.89701e-05	TRUE
ARSI	2.42654	0.418403	4.43467	-1.93793	0.00850165	FALSE
CENPH	48.5484	19.6128	77.4841	-1.92886	2.12454e-12	TRUE
CYP46A1	2.84148	0.598753	5.08421	-1.92812	0.0119087	FALSE
NAT8	4.45351	1.26998	7.63704	-1.92786	0.00435426	FALSE
KIF18A	64.5795	26.3962	102.763	-1.92124	3.60975e-18	TRUE
RAD51	29.3073	11.6698	46.9447	-1.91998	2.02872e-10	TRUE
NCAPG	269.339	112.156	426.521	-1.91768	1.7699e-33	TRUE
CDK1	163.709	68.0481	259.371	-1.91489	1.43913e-38	TRUE
TLCD4	8.59976	3.03127	14.1683	-1.91175	0.000245193	TRUE
H3C2	45.0332	18.3358	71.7306	-1.91128	3.02567e-13	TRUE
RRM2	231.662	97.3188	366.006	-1.90026	8.22623e-29	TRUE
ARHGEF39	6.58749	2.23332	10.9417	-1.88491	0.00104854	TRUE
CDKN2C	47.7125	19.7733	75.6517	-1.88359	1.0635e-13	TRUE
AGT	1.3233	0	2.64661	-1.86655	1	FALSE
POLQ	73.6943	31.1596	116.229	-1.86601	1.20493e-14	TRUE
NALCN	38.3675	16.0076	60.7273	-1.85972	3.59714e-11	TRUE
MPP2	7.97626	2.8783	13.0742	-1.85956	0.000327187	TRUE
TC2N	17.303	6.92177	27.6842	-1.85636	1.77083e-06	TRUE
SPAG5	119.963	51.6351	188.291	-1.84651	2.11787e-27	TRUE
POC1A	27.2321	11.3641	43.1001	-1.83462	1.28669e-09	TRUE
GPC5	24.7403	10.2937	39.1869	-1.8312	0.000454141	TRUE
CORIN	10.1988	3.92014	16.4775	-1.82873	0.00132425	TRUE
ARHGAP11A	122.69	53.3831	191.997	-1.82735	2.55572e-23	TRUE
PER3	67.44	29.1452	105.735	-1.82403	1.83525e-16	TRUE
TRIP13	117.125	51.1576	183.092	-1.81948	3.16588e-22	TRUE
BRI3BP	64.4031	27.9282	100.878	-1.8163	1.22715e-15	TRUE
TOP2A	289.676	127.595	451.757	-1.8159	1.12099e-33	TRUE
C4orf19	4.02732	1.22721	6.82743	-1.8133	0.0105525	FALSE
MAD2L1	95.7634	42.0541	149.473	-1.80528	6.48824e-21	TRUE
CNTN3	27.2187	11.6199	42.8175	-1.79581	9.83239e-06	TRUE
H2BC13	35.0645	15.1383	54.9907	-1.79469	8.16972e-12	TRUE
DSCC1	26.5054	11.3274	41.6834	-1.79181	7.80905e-11	TRUE
CXCL8	222.352	99.1906	345.514	-1.79017	6.02959e-19	TRUE
CLSPN	130.551	58.1596	202.942	-1.78548	7.47915e-24	TRUE
CCNE2	66.9245	29.7568	104.092	-1.77268	6.31109e-14	TRUE
MTFR2	9.84192	3.90949	15.7744	-1.77261	0.00060236	TRUE
SERTAD4	78.2818	34.9532	121.61	-1.76989	1.46503e-13	TRUE
CHTF18	33.8703	14.8363	52.9044	-1.76717	8.49815e-11	TRUE
H2AC16	39.082	17.2703	60.8937	-1.76029	1.61762e-12	TRUE
LYPD6	84.9512	38.1891	131.713	-1.75979	2.48257e-19	TRUE
DIAPH3	146.45	66.3522	226.549	-1.75638	3.77772e-18	TRUE
TUB	74.6204	33.5526	115.688	-1.75579	1.06812e-17	TRUE
RAD54L	14.0972	5.9134	22.2811	-1.75169	2.08285e-05	TRUE
TRAIP	17.5371	7.50693	27.5673	-1.74766	2.23328e-07	TRUE
H3C12	16.8814	7.27655	26.4862	-1.73161	2.99914e-06	TRUE
SVEP1	127.412	58.4614	196.363	-1.73082	0.00399618	TRUE
H3C13	5.12103	1.83564	8.40643	-1.72997	0.00498966	TRUE
CCL20	2.42456	0.588323	4.2608	-1.72778	0.0246593	FALSE
KIF4A	101.262	46.5202	156.004	-1.72419	4.41671e-19	TRUE
CREB3L1	86.5669	39.9861	133.148	-1.71061	2.02024e-23	TRUE
KIF14	92.8603	42.9822	142.738	-1.70846	7.27848e-18	TRUE
EYS	25.8745	11.6139	40.1351	-1.70535	3.37046e-05	TRUE
CDC45	74.4643	34.8114	114.117	-1.68461	1.87182e-16	TRUE
ATP10A	7.82248	3.18821	12.4568	-1.68393	0.00730947	TRUE
DOC2B	125.941	59.4435	192.439	-1.67822	4.0777e-26	TRUE
PRR11	170.348	80.7221	259.975	-1.67511	2.08752e-17	TRUE
H2AC14	31.5039	14.5394	48.4685	-1.67058	1.44782e-10	TRUE
EGR1	21.7805	9.94096	33.6201	-1.66187	2.97266e-08	TRUE
H1-1	44.4572	20.8894	68.0251	-1.65689	1.03515e-12	TRUE
CEP128	63.1743	29.9636	96.3849	-1.65313	7.75611e-11	TRUE
MMP10	21.8696	10.0375	33.7016	-1.65259	0.167258	FALSE
UBE2T	26.1644	12.1264	40.2024	-1.65026	9.38414e-10	TRUE
FANCA	42.1596	19.8638	64.4554	-1.64951	9.27087e-13	TRUE
STEAP2	157.342	75.7811	238.903	-1.64363	2.37923e-24	TRUE
KIF24	47.8077	22.6864	72.929	-1.64208	2.77045e-11	TRUE
NEIL3	24.0659	11.1782	36.9536	-1.63993	1.74271e-07	TRUE
DMC1	5.29227	2.07639	8.50816	-1.62793	0.00545456	TRUE
SYDE2	43.0554	20.5583	65.5525	-1.62625	6.99103e-15	TRUE
DAAM2	9.3278	4.06463	14.591	-1.62218	0.00034267	TRUE
ADCY2	2.69428	0.816318	4.57224	-1.61724	0.0379785	FALSE
H2BC17	78.3414	38.4285	118.254	-1.59673	1.17515e-19	TRUE
FANCB	39.7201	19.2372	60.2029	-1.59659	7.19742e-13	TRUE
HSBP1L1	17.8284	8.42377	27.2331	-1.58301	1.32449e-05	TRUE
SGO2	124.509	61.8398	187.179	-1.58236	8.33207e-28	TRUE
ITGA11	187.81	93.538	282.082	-1.58225	4.05978e-43	TRUE
H2AC12	74.4569	36.8355	112.078	-1.57951	1.15882e-13	TRUE
HROB	14.6176	6.83241	22.4029	-1.57916	4.02627e-05	TRUE
MT1E	41.2823	20.211	62.3537	-1.57862	3.62743e-10	TRUE
FAM169A	34.488	16.8207	52.1552	-1.57665	4.70128e-10	TRUE
SH3RF2	14.6291	6.84968	22.4086	-1.57633	1.334e-05	TRUE
KNL1	188.69	94.4274	282.953	-1.57318	4.8206e-17	TRUE
CSPG5	3.04639	1.03575	5.05703	-1.57305	0.0235933	FALSE
UHRF1	101.071	50.5098	151.631	-1.56713	6.57334e-26	TRUE
TPX2	307.713	155.382	460.043	-1.55983	5.45296e-27	TRUE
ITLN1	6.52736	2.81333	10.2414	-1.5597	0.00857176	TRUE
ZNF367	53.2449	26.5452	79.9447	-1.55514	1.85375e-10	TRUE
CENPI	61.5618	30.7953	92.3283	-1.5535	4.9769e-12	TRUE
BLM	63.0326	31.5529	94.5123	-1.5529	1.72552e-14	TRUE
SHMT1	40.5811	20.2346	60.9277	-1.54417	1.05393e-11	TRUE
ARHGAP44	40.9788	20.4403	61.5173	-1.54393	1.2501e-07	TRUE
SLC16A12	1.35	0.200984	2.49901	-1.54273	1	FALSE
CCNB1	167.48	85.2815	249.679	-1.53872	1.98802e-23	TRUE
AURKA	129.174	65.7708	192.577	-1.53562	3.86577e-21	TRUE
PCLO	27.9799	13.9108	42.049	-1.52962	4.35426e-07	TRUE
DNAAF3	2.5562	0.830573	4.28183	-1.52874	0.0350123	FALSE
CXCL6	78.7179	40.0429	117.393	-1.52838	2.04592e-07	TRUE
H3C3	104.149	53.5574	154.741	-1.51331	3.88586e-21	TRUE
KAZALD1	13.3632	6.45294	20.2734	-1.51317	0.000117921	TRUE
PDGFB	99.7783	51.3335	148.223	-1.51166	2.66515e-06	TRUE
FANCD2	75.1356	38.5438	111.727	-1.51131	2.45883e-17	TRUE
FIGLA	2.07121	0.602951	3.53946	-1.50179	1	FALSE
FZD5	43.0826	22.1409	64.0242	-1.49053	8.5359e-11	TRUE
SH2D4A	9.40226	4.47552	14.329	-1.4852	0.00148514	TRUE
COLEC10	1.28849	0.207361	2.36962	-1.48073	1	FALSE
GINS1	106.328	55.6532	157.003	-1.47972	6.84062e-18	TRUE
MOV10L1	37.4755	19.3187	55.6322	-1.47881	3.55925e-05	TRUE
RIBC2	13.4341	6.63029	20.2379	-1.47683	0.0002509	TRUE
DCDC2	1.65158	0.404147	2.89901	-1.47341	1	FALSE
MELK	151.067	79.6262	222.509	-1.47101	1.13558e-19	TRUE
CLDN3	1.67381	0.418403	2.92922	-1.46998	1	FALSE
APOBEC3B	5.7549	2.59591	8.91389	-1.46309	0.0100669	TRUE
CHDH	5.47778	2.44852	8.50704	-1.46302	0.0211862	TRUE
XKR5	4.60078	1.98523	7.21633	-1.46065	0.0491806	FALSE
OTC	33.7452	17.6317	49.8587	-1.44873	0.00109574	TRUE
TMEM179	2.73508	1.00673	4.46343	-1.44496	0.0466173	FALSE
LAMP3	62.4103	33.0823	91.7382	-1.44414	6.98753e-12	TRUE
PEBP4	2.41018	0.834771	3.98558	-1.44216	0.0660084	FALSE
PROX2	1.2702	0.221617	2.31879	-1.44187	1	FALSE
FMNL1	6.87232	3.23622	10.5084	-1.44184	0.011322	TRUE
CXCL3	20.9853	10.8379	31.1327	-1.44062	4.41269e-06	TRUE
PARD6A	9.89846	4.88297	14.9139	-1.43568	0.00104854	TRUE
ENSG00000285816	2.66548	0.99247	4.33848	-1.42187	0.0837709	FALSE
PRG4	1.55137	0.387339	2.7154	-1.4212	1	FALSE
MAP3K9	3.80901	1.6162	6.00182	-1.42026	0.0325957	FALSE
TMEM97	57.6731	31.028	84.3182	-1.41352	4.96591e-12	TRUE
DEPDC1B	30.6463	16.281	45.0115	-1.41281	5.26486e-07	TRUE
MYRFL	12.2293	6.25542	18.2032	-1.40422	0.00103124	TRUE
CORO1A	4.82318	2.19424	7.45211	-1.40384	0.0325386	FALSE
VIPR1	137.438	74.9737	199.901	-1.40291	7.83002e-26	TRUE
C6orf132	21.6428	11.4401	31.8455	-1.4007	0.000486615	TRUE
TSPAN8	8.03254	3.96538	12.0997	-1.39956	0.0113799	TRUE
INCENP	151.049	82.5989	219.499	-1.39921	5.10966e-32	TRUE
CYSLTR2	77.0062	41.9167	112.096	-1.39793	0.0154609	TRUE
OTOF	5.18588	2.40386	7.9679	-1.3976	0.0148857	TRUE
SLC29A2	2.97333	1.19119	4.75547	-1.39322	0.0850269	FALSE
CPA4	5.57459	2.62751	8.52167	-1.39223	0.030625	TRUE
OMD	2.27991	0.80994	3.74989	-1.39195	1	FALSE
CHAF1B	41.3268	22.361	60.2926	-1.39161	3.75951e-07	TRUE
FBLN1	13.7883	7.1782	20.3984	-1.38765	0.00118064	TRUE
FABP4	115.721	63.5995	167.843	-1.38609	0.000587633	TRUE
LY6K	4.06996	1.80916	6.33076	-1.38382	0.0487773	FALSE
H2BC3	45.3381	24.7408	65.9354	-1.37871	5.68259e-11	TRUE
C1QTNF2	2.59095	0.998848	4.18304	-1.37463	0.0724849	FALSE
LTA	1.15382	0.200984	2.10666	-1.37115	1	FALSE
PSMC3IP	47.2207	25.9046	68.5368	-1.36993	4.42194e-10	TRUE
RASL11B	1.18906	0.221617	2.15651	-1.36954	1	FALSE
H2BC7	84.7541	46.9225	122.586	-1.36674	1.61524e-19	TRUE
SPAG17	0.788793	0	1.57759	-1.36602	1	FALSE
HLF	12.085	6.32604	17.8439	-1.36299	0.0168905	TRUE
EME1	15.6125	8.33954	22.8854	-1.3547	6.61337e-05	TRUE
PKD1L1	12.2629	6.46901	18.0569	-1.35132	0.0161432	TRUE
ZWINT	100.853	56.3607	145.346	-1.35125	3.59011e-18	TRUE
SBK1	6.0828	3.00035	9.16524	-1.34544	0.0139299	TRUE
NOS1	223.72	126.22	321.219	-1.34072	4.17519e-05	TRUE
DNAAF1	1.47385	0.404147	2.54355	-1.3355	1	FALSE
CNTN4	1.46955	0.401967	2.53714	-1.33513	1	FALSE
ORC1	33.094	18.3583	47.8298	-1.33481	6.9216e-07	TRUE
BORA	52.365	29.3089	75.4211	-1.33423	2.36132e-07	TRUE
CRACR2B	28.0733	15.528	40.6185	-1.33231	2.0802e-06	TRUE
NAT2	0.757706	0	1.51541	-1.33079	1	FALSE
MPV17L	23.5223	12.9909	34.0537	-1.32508	1.36858e-05	TRUE
DEPP1	126.451	71.7201	181.182	-1.32496	3.53572e-12	TRUE
CDT1	51.7806	29.1339	74.4273	-1.3237	9.77323e-07	TRUE
ORC6	38.9512	21.901	56.0014	-1.31559	7.13787e-08	TRUE
SEPTIN4	74.8951	42.538	107.252	-1.31405	2.64939e-07	TRUE
LAMA3	175.555	100.469	250.641	-1.31032	7.32431e-24	TRUE
BRME1	5.34615	2.65181	8.0405	-1.30779	0.0254873	TRUE
ARHGAP11B	4.23116	2.01029	6.45203	-1.30773	0.0421028	FALSE
CXCL2	242.552	139.161	345.942	-1.30761	3.52913e-24	TRUE
DERL3	2.13303	0.80626	3.4598	-1.30397	1	FALSE
KIF20B	165.717	95.1645	236.268	-1.30294	1.37479e-18	TRUE
GALNT15	36.164	20.5472	51.7808	-1.29251	0.013005	TRUE
SH3GL3	1.07029	0.200984	1.9396	-1.2914	1	FALSE
TACC3	176.207	101.851	250.562	-1.29036	1.01976e-21	TRUE
KIF22	88.9927	51.3147	126.671	-1.28714	5.15234e-13	TRUE
THSD7B	30.2366	17.1631	43.31	-1.28662	0.000560045	TRUE
BRCA1	165.324	95.7324	234.915	-1.28619	4.22389e-16	TRUE
GSTM4	13.2961	7.32035	19.2718	-1.28476	0.000835155	TRUE
KSR2	123.966	71.9613	175.971	-1.27831	4.45853e-11	TRUE
ITGBL1	21.236	11.985	30.487	-1.27791	0.000223003	TRUE
CDC6	85.9138	49.7548	122.073	-1.2779	2.4152e-12	TRUE
ERICH5	6.77423	3.5528	9.99566	-1.27211	0.0498926	TRUE
ATAD2	238.076	139.018	337.134	-1.27198	1.42496e-24	TRUE
H1-5	182.262	106.375	258.149	-1.27113	8.13943e-25	TRUE
CCDC190	10.9443	6.00447	15.8842	-1.26933	0.00769474	TRUE
CHMP4C	41.7989	24.1165	59.4812	-1.26785	6.30229e-06	TRUE
CSF3	9.71952	5.29283	14.1462	-1.26717	0.00647074	TRUE
NRG1	394.415	231.878	556.952	-1.26056	3.73681e-15	TRUE
IRS2	83.8294	49.0336	118.625	-1.25755	4.99382e-14	TRUE
POU2F2	35.6959	20.6501	50.7418	-1.25696	3.8515e-07	TRUE
MUC1	4.54503	2.27445	6.81562	-1.25511	0.0486395	FALSE
H2AC4	57.5275	33.5663	81.4887	-1.25483	7.56403e-09	TRUE
DNAI7	1.76548	0.633787	2.89718	-1.25421	1	FALSE
CLEC3B	40.4522	23.5125	57.3919	-1.25225	1.1919e-05	TRUE
CENPN	119.729	70.4163	169.042	-1.25156	1.2601e-13	TRUE
ANKRD45	3.02978	1.38401	4.67555	-1.25137	0.0744009	FALSE
AMOTL2	240.748	142.193	339.303	-1.24886	3.86142e-12	TRUE
KEL	0.687872	0	1.37574	-1.24838	1	FALSE
PLEKHG6	1.33963	0.387339	2.29192	-1.24661	1	FALSE
ITIH6	4.0463	1.99552	6.09709	-1.24442	0.063929	FALSE
MT2A	63.9418	37.5499	90.3337	-1.24442	4.20513e-07	TRUE
MEST	300.682	178.4	422.964	-1.24076	2.99914e-06	TRUE
H2AC11	87.6011	51.6959	123.506	-1.24046	1.28235e-15	TRUE
RAB3B	98.3555	58.2669	138.444	-1.23439	0.0094145	TRUE
ASB16	0.676147	0	1.35229	-1.23407	1	FALSE
CCNA1	3.70564	1.81733	5.59395	-1.22681	0.112931	FALSE
SCNN1G	1.36699	0.418403	2.31558	-1.22499	1	FALSE
CENPF	353.711	211.923	495.5	-1.22146	6.44185e-15	TRUE
RFC4	43.4195	25.6645	61.1745	-1.2214	2.45206e-08	TRUE
KCNK2	7.76803	4.2683	11.2678	-1.21946	0.0168704	TRUE
BIRC3	73.3678	43.697	103.039	-1.21887	5.57284e-14	TRUE
PCDH15	105.932	63.2769	148.587	-1.21862	0.0252665	TRUE
HELLS	336.749	202.1	471.399	-1.21781	2.0993e-35	TRUE
ACP3	0.661537	0	1.32307	-1.21603	1	FALSE
ZNF732	8.80543	4.91305	12.6978	-1.21197	0.0120743	TRUE
H3C10	49.0918	29.2142	68.9694	-1.21149	3.08536e-07	TRUE
SMCO2	1.65691	0.602951	2.71086	-1.21102	1	FALSE
FOXS1	1.98536	0.803708	3.167	-1.20805	1	FALSE
PDE1A	11.3142	6.44568	16.1827	-1.20648	0.0111107	TRUE
OCLN	59.4104	35.5321	83.2887	-1.20618	2.508e-10	TRUE
STOX1	15.3487	8.89209	21.8053	-1.20502	0.0207295	TRUE
HUNK	0.983855	0.200984	1.76673	-1.20396	1	FALSE
LONRF2	19.7884	11.5887	27.9881	-1.20333	0.00507555	TRUE
PANX2	14.8233	8.58365	21.0629	-1.20297	0.00317853	TRUE
TMEM170B	189.385	114.342	264.428	-1.2024	4.98163e-27	TRUE
TSPAN2	62.8795	37.736	88.0229	-1.2005	2.83868e-10	TRUE
BRSK2	1.68692	0.629962	2.74387	-1.19969	1	FALSE
PRRG4	5.32042	2.83855	7.80229	-1.19732	0.0604626	FALSE
PIF1	7.813	4.36119	11.2648	-1.1939	0.0678659	FALSE
IGSF8	27.3901	16.278	38.5022	-1.193	3.86026e-05	TRUE
INMT	0.964522	0.196786	1.73226	-1.19093	1	FALSE
MXD3	22.8766	13.5496	32.2037	-1.19037	4.23085e-05	TRUE
HSD3B7	12.7152	7.37161	18.0588	-1.18688	0.00206104	TRUE
POLE2	38.7531	23.2666	54.2395	-1.18673	8.04383e-07	TRUE
RNASE4	0.95977	0.196786	1.72275	-1.1859	1	FALSE
C7orf25	2.27203	1.00087	3.54319	-1.18308	1	FALSE
GYG2	1.92346	0.789307	3.05762	-1.18123	1	FALSE
BEND4	19.2552	11.4037	27.1068	-1.18015	0.00479738	TRUE
DHCR24	361.04	220.797	501.283	-1.17926	2.42141e-33	TRUE
DAW1	11.4793	6.64718	16.3114	-1.17872	0.00668541	TRUE
EFNA2	0.991673	0.221617	1.76173	-1.17678	1	FALSE
GARNL3	27.1186	16.2623	37.975	-1.17493	3.7827e-05	TRUE
BMP4	270.783	166.493	375.074	-1.16692	6.35029e-15	TRUE
TEDC2	13.9934	8.24255	19.7443	-1.16636	0.00366261	TRUE
RASSF7	21.1547	12.6586	29.6507	-1.16611	0.000186785	TRUE
CIP2A	145.033	89.0619	201.003	-1.16539	4.226e-16	TRUE
DBF4B	37.1577	22.5488	51.7665	-1.16397	3.71912e-07	TRUE
CHI3L2	8.50683	4.8673	12.1464	-1.1639	0.0194156	TRUE
SLC25A10	4.5936	2.45924	6.72796	-1.15963	0.0531883	FALSE
CLUL1	3.91218	2.03828	5.78608	-1.15932	0.167748	FALSE
ADCK2	90.8247	55.8789	125.77	-1.15625	7.29673e-11	TRUE
ANOS1	85.718	52.7472	118.689	-1.15502	5.99117e-09	TRUE
ATAD5	87.416	53.84	120.992	-1.15349	1.30513e-10	TRUE
STIMATE	13.8411	8.20743	19.4748	-1.15298	0.0112562	TRUE
MMP12	0.611026	0	1.22205	-1.15189	1	FALSE
HMGCLL1	11.3655	6.67683	16.0542	-1.15155	0.0446819	TRUE
CCL2	277.688	172.26	383.116	-1.1486	4.07238e-14	TRUE
TXNDC16	75.2576	46.4967	104.019	-1.14474	1.80952e-11	TRUE
C2CD4B	36.2759	22.2439	50.3079	-1.14233	2.19251e-05	TRUE
MND1	0.603264	0	1.20653	-1.14178	1	FALSE
NCAPG2	192.335	119.68	264.99	-1.14018	8.14123e-16	TRUE
PRSS27	1.55829	0.598899	2.51767	-1.13754	1	FALSE
MTBP	53.2926	32.9459	73.6393	-1.1367	7.741e-08	TRUE
FBLN5	248.228	155.11	341.345	-1.13289	0.000142605	TRUE
RARRES1	7.83796	4.54186	11.1341	-1.13062	0.0373234	TRUE
MAP7	13.7207	8.23195	19.2095	-1.13033	0.00329098	TRUE
DKK1	112.876	70.4903	155.261	-1.12814	3.50817e-08	TRUE
SELP	612.291	384.756	839.826	-1.12412	1.71716e-05	TRUE
SEPTIN5	1.62275	0.650595	2.59491	-1.12297	1	FALSE
FANCI	209.4	131.466	287.334	-1.12212	1.42496e-24	TRUE
CEP72	14.6944	8.88347	20.5054	-1.12161	0.00254756	TRUE
MUTYH	5.84296	3.30969	8.37624	-1.12143	0.0622643	FALSE
GSTT4	0.587739	0	1.17548	-1.12133	1	FALSE
PLCE1	49.7419	30.9606	68.5232	-1.1212	0.00148744	TRUE
ESM1	193.087	121.31	264.864	-1.12014	1.95528e-06	TRUE
PLEKHB1	7.0768	4.08998	10.0636	-1.12009	0.0417152	TRUE
TRPM3	53.2342	33.2348	73.2336	-1.11661	0.000316982	TRUE
SLC44A3	33.3082	20.6928	45.9237	-1.1131	0.000406583	TRUE
MAP2K3	146.184	92.1165	200.252	-1.1119	1.25558e-22	TRUE
TMEM178A	0.578236	0	1.15647	-1.10867	1	FALSE
HPX	0.887541	0.196786	1.5783	-1.10725	1	FALSE
SAMD12	369.256	233.814	504.699	-1.10676	7.88093e-26	TRUE
ZNF853	64.5604	40.6682	88.4526	-1.10218	8.17723e-11	TRUE
OGDHL	5.10326	2.8798	7.32672	-1.10177	0.0735424	FALSE
CDCA7	93.6711	59.1883	128.154	-1.10154	1.08572e-12	TRUE
TMOD4	1.8658	0.82255	2.90904	-1.10086	1	FALSE
RMI2	26.4542	16.465	36.4435	-1.10025	8.79311e-05	TRUE
SLC25A18	2.82989	1.4384	4.22138	-1.09849	0.311172	FALSE
MARCHF4	58.1914	36.6954	79.6874	-1.09795	0.000167261	TRUE
MVK	38.7713	24.3318	53.2109	-1.09763	1.55405e-06	TRUE
SMIM6	0.878471	0.196786	1.56016	-1.09707	1	FALSE
GINS4	82.1644	52.1011	112.228	-1.09241	1.42368e-11	TRUE
ZNF620	87.9452	55.8045	120.086	-1.09195	2.53635e-10	TRUE
FMO2	0.88034	0.200984	1.5597	-1.09176	1	FALSE
SLC26A7	8.35362	4.97645	11.7308	-1.09096	0.0500807	FALSE
CLEC12B	2.4655	1.2146	3.71639	-1.09063	0.189229	FALSE
PDCD1LG2	49.1806	31.0738	67.2873	-1.09022	2.1877e-07	TRUE
FMOD	134.733	85.7945	183.671	-1.08928	5.23695e-12	TRUE
MPP4	4.35923	2.42817	6.29028	-1.08853	0.0958532	FALSE
EPB41L4B	9.12349	5.4803	12.7667	-1.08705	0.018335	TRUE
PCDH11X	3.687	2.00317	5.37083	-1.085	0.157841	FALSE
CORO2B	141.492	90.3655	192.619	-1.0835	1.56951e-13	TRUE
ITPRID1	44.3958	28.1154	60.6763	-1.08293	0.13421	FALSE
H3C7	49.2719	31.2811	67.2627	-1.0804	1.73569e-05	TRUE
MCM8	54.5793	34.7002	74.4584	-1.07975	3.91115e-07	TRUE
AGPAT2	105.159	67.2494	143.068	-1.07786	3.02777e-13	TRUE
ZNF641	124.387	79.6153	169.159	-1.07776	1.38629e-15	TRUE
CNTN1	54.8382	34.9495	74.7269	-1.07483	0.00921532	TRUE
MCM6	171.065	109.797	232.333	-1.07447	1.90779e-21	TRUE
UTS2B	8.95004	5.40804	12.492	-1.07415	0.0266142	TRUE
SLC15A2	4.63409	2.6293	6.63888	-1.07367	0.12159	FALSE
ITPRIPL1	3.43985	1.86048	5.01921	-1.07332	0.131319	FALSE
SLC6A9	5.66019	3.29235	8.02804	-1.07265	0.072578	FALSE
VTN	0.872955	0.207361	1.53855	-1.07215	1	FALSE
OTULINL	22.1003	13.8946	30.3061	-1.07166	0.00435587	TRUE
TCF23	2.72822	1.40501	4.05143	-1.07065	0.213196	FALSE
FNDC5	4.56379	2.5896	6.53797	-1.07035	0.114222	FALSE
CBR3	31.4877	19.9602	43.0151	-1.07035	2.51577e-05	TRUE
MAP3K21	7.69084	4.6074	10.7743	-1.07024	0.0487	TRUE
SYT7	4.00393	2.22884	5.77902	-1.07006	0.155397	FALSE
EDN1	366.326	236.046	496.607	-1.06984	6.26382e-10	TRUE
ZNF695	8.26887	4.98657	11.5512	-1.06802	0.049004	TRUE
KHK	12.6048	7.78849	17.4212	-1.06768	0.00857655	TRUE
ZNF883	27.9524	17.7171	38.1877	-1.06605	0.0187049	TRUE
THRB	30.6729	19.4797	41.8661	-1.06564	0.00138445	TRUE
ZNF541	1.78296	0.79951	2.76641	-1.06559	1	FALSE
KCNQ1	7.43781	4.45924	10.4164	-1.06433	0.0373488	TRUE
SULT1B1	690.855	446.686	935.024	-1.06406	2.25826e-32	TRUE
TSPOAP1	1.82944	0.830945	2.82793	-1.06397	1	FALSE
SLC22A18	5.3263	3.0994	7.5532	-1.06105	0.0740869	FALSE
PLEK	3.35305	1.82994	4.87617	-1.0541	0.165136	FALSE
GLRB	22.6835	14.3976	30.9695	-1.05399	0.000252972	TRUE
KREMEN1	14.6836	9.20049	20.1668	-1.05316	0.0283068	TRUE
GCAT	38.0199	24.3892	51.6505	-1.05223	2.21794e-05	TRUE
POMK	450.46	292.79	608.13	-1.05197	2.36027e-48	TRUE
ATRNL1	14.2792	8.94574	19.6126	-1.05137	0.0372298	TRUE
SMPD3	1.14657	0.397769	1.89538	-1.05062	1	FALSE
CFAP221	1.43822	0.588469	2.28798	-1.04956	1	FALSE
NEXMIF	2.08074	1.00928	3.15221	-1.0472	1	FALSE
C12orf75	73.4558	47.5758	99.3358	-1.04653	2.39802e-07	TRUE
SEMA5A	84.1976	54.6621	113.733	-1.04351	0.0374595	TRUE
MPP3	17.5551	11.1301	23.9802	-1.0422	0.00187748	TRUE
ACBD7	8.63118	5.3043	11.9581	-1.03944	0.027807	TRUE
MMD	258.804	169.166	348.441	-1.03811	1.80135e-20	TRUE
CFAP97D1	2.01828	0.97986	3.0567	-1.03491	1	FALSE
SLC7A14	3.56593	1.99552	5.13635	-1.03458	0.158032	FALSE
ECT2	220.969	144.744	297.193	-1.03281	6.64821e-14	TRUE
PKNOX2	184.218	120.664	247.772	-1.03192	1.14633e-16	TRUE
MT1X	2.34203	1.19983	3.48423	-1.02747	0.172301	FALSE
MACROD2	34.6417	22.4652	46.8181	-1.02703	0.000300901	TRUE
ACKR2	2.06144	1.0173	3.10558	-1.02516	1	FALSE
AGMAT	3.27034	1.81718	4.7235	-1.02265	0.167485	FALSE
SHROOM1	96.0427	63.0365	129.049	-1.02209	4.30881e-13	TRUE
PIM3	132.399	87.185	177.613	-1.01824	1.75569e-12	TRUE
ELFN2	1.69662	0.783074	2.61016	-1.0177	1	FALSE
C17orf113	3.89876	2.24437	5.55315	-1.01425	0.177027	FALSE
SLC4A3	3.58647	2.03843	5.13452	-1.01362	0.146544	FALSE
ZDHHC22	3.86678	2.22884	5.50473	-1.01047	0.132106	FALSE
KCNJ15	7.9201	4.918	10.9222	-1.01047	0.0834082	FALSE
PRSS54	0.50722	0	1.01444	-1.01038	1	FALSE
CENPJ	82.0291	54.1201	109.938	-1.0091	6.57657e-09	TRUE
RTN4R	21.8023	14.148	29.4565	-1.00762	0.00078948	TRUE
RGS1	1.07882	0.381107	1.77654	-1.00746	1	FALSE
ACAT2	105.556	69.8313	141.281	-1.00629	9.02653e-13	TRUE
RBL1	165.486	109.724	221.248	-1.0052	8.39127e-13	TRUE
ENSG00000284695	2.32189	1.21026	3.43353	-1.00424	0.359182	FALSE
AQP6	1.10688	0.401967	1.81178	-1.00403	1	FALSE
H2BC6	52.4225	34.5683	70.2766	-1.00283	4.79865e-08	TRUE
PAQR4	80.4558	53.2561	107.655	-1.0019	3.91813e-06	TRUE
PIP4K2C	86.0206	56.9719	115.069	-1.00156	8.64389e-11	TRUE
MMS22L	139.159	92.3762	185.943	-1.00147	7.42574e-13	TRUE
MAP7D2	4.79597	2.86353	6.72842	-1.00025	0.0952291	FALSE
PRR15	8.94349	5.62951	12.2575	-0.999832	0.088098	FALSE
ZYG11A	3.23642	1.82506	4.64778	-0.999402	0.168104	FALSE
OMG	54.6543	36.1258	73.1828	-0.998661	0.00224054	TRUE
STEAP1	160.711	106.923	214.498	-0.997664	2.06701e-17	TRUE
FAAH2	4.73359	2.82661	6.64057	-0.997615	0.106685	FALSE
METTL24	7.41603	4.6183	10.2138	-0.997067	0.052918	FALSE
NCF4	0.78262	0.190554	1.37469	-0.996105	1	FALSE
CXCL1	262.835	175.277	350.392	-0.995235	4.8089e-12	TRUE
SHH	2.25474	1.17679	3.3327	-0.993062	1	FALSE
MYADM	235.546	157.229	313.863	-0.992712	2.93192e-18	TRUE
SEMA4D	102.421	68.1869	136.656	-0.992494	7.77396e-13	TRUE
TM7SF2	38.1702	25.2112	51.1292	-0.991908	5.54699e-05	TRUE
EPB41L5	339.843	227.13	452.555	-0.991422	5.55875e-42	TRUE
CLEC2D	14.5873	9.43834	19.7363	-0.990267	0.0701123	FALSE
PLEKHA7	59.8884	39.7941	79.9828	-0.989255	4.54832e-06	TRUE
ADAL	44.1814	29.298	59.0647	-0.987296	2.65953e-06	TRUE
PLEKHA3	281.966	188.758	375.173	-0.987233	1.49232e-24	TRUE
RNPEPL1	138.608	92.642	184.574	-0.986768	4.85917e-09	TRUE
TNFRSF12A	101.236	67.5887	134.884	-0.986329	1.38587e-07	TRUE
SCAI	120.384	80.4371	160.332	-0.986274	6.25793e-16	TRUE
HSD11B2	2.25763	1.18708	3.32819	-0.984761	1	FALSE
PELI3	16.7569	10.9218	22.592	-0.984697	0.0247445	TRUE
RNF208	15.6157	10.1641	21.0673	-0.983045	0.0150965	TRUE
CD83	36.2441	24.0424	48.4458	-0.981474	3.4324e-05	TRUE
CELSR2	25.8537	17.0572	34.6502	-0.981333	0.00165763	TRUE
NAIP	1.1151	0.4226	1.80759	-0.980802	1	FALSE
H2AC7	0.769683	0.190554	1.34881	-0.980299	1	FALSE
H2AC13	17.4503	11.4159	23.4848	-0.979701	0.00799154	TRUE
ZGRF1	90.7119	60.768	120.656	-0.977876	8.68143e-11	TRUE
APEH	113.854	76.4162	151.291	-0.976125	7.4675e-15	TRUE
E2F8	197.863	133.085	262.641	-0.975424	2.83875e-08	TRUE
EGFR	124.594	83.6885	165.499	-0.975273	6.60813e-09	TRUE
IRF6	54.9897	36.7879	73.1915	-0.973328	0.0104614	TRUE
FANCG	77.5349	52.0343	103.036	-0.972078	7.52755e-10	TRUE
ZNF280B	56.3817	37.7793	74.9841	-0.970411	1.43884e-07	TRUE
ULK2	139.685	94.0794	185.29	-0.970344	1.59038e-16	TRUE
DLGAP3	2.25756	1.20162	3.3135	-0.970292	1	FALSE
GLS2	1.10478	0.4226	1.78696	-0.970164	1	FALSE
STYX	330.77	223.261	438.279	-0.969956	5.37405e-30	TRUE
ARL6IP1	232.221	156.648	307.794	-0.969944	1.45528e-19	TRUE
RAB3A	8.49199	5.42036	11.5636	-0.968526	0.0490413	TRUE
TGM1	1.63715	0.785254	2.48905	-0.966704	1	FALSE
TUFT1	20.249	13.3922	27.1059	-0.965592	0.0038792	TRUE
KCNIP2	1.06322	0.397915	1.72852	-0.964844	1	FALSE
MFAP3L	28.5775	19.0408	38.1142	-0.964755	0.000139507	TRUE
ZBTB8B	13.4726	8.80799	18.1371	-0.964344	0.0262595	TRUE
NSUN5	5.26458	3.24665	7.2825	-0.96374	0.112458	FALSE
ENPP2	61.1465	41.1426	81.1504	-0.962988	0.000347046	TRUE
TMEM8B	33.5015	22.4128	44.5903	-0.961428	0.000106315	TRUE
KCND3	6.39403	4.01804	8.77002	-0.961237	0.116175	FALSE
CFB	7.89172	5.04075	10.7427	-0.958964	0.0719313	FALSE
CHAF1A	108.979	73.7467	144.211	-0.958067	1.67292e-09	TRUE
BRICD5	1.67857	0.820515	2.53662	-0.958023	1	FALSE
SNX10	27.7453	18.5505	36.9401	-0.95652	0.000970902	TRUE
ARC	9.15981	5.91213	12.4075	-0.955838	0.0454028	TRUE
RFLNA	98.9807	67.0307	130.931	-0.955523	0.00174349	TRUE
H2BC11	86.1516	58.3375	113.966	-0.954188	7.63209e-09	TRUE
CENPK	88.0921	59.6814	116.503	-0.95337	2.52353e-06	TRUE
COQ10A	19.8807	13.2316	26.5297	-0.95189	0.00354503	TRUE
FREM3	4.12004	2.48968	5.75039	-0.951875	0.284479	FALSE
XNDC1N	25.3145	16.9367	33.6922	-0.951697	0.00100062	TRUE
PECR	14.8223	9.78845	19.8562	-0.950989	0.0135403	TRUE
CCBE1	9.75732	6.33502	13.1796	-0.950946	0.172977	FALSE
DYNC1I1	275.213	187.36	363.065	-0.950704	2.55281e-09	TRUE
GAL3ST1	0.745742	0.190554	1.30093	-0.950585	1	FALSE
FBXO25	194.365	132.278	256.452	-0.949867	5.24582e-19	TRUE
SEMA3G	58.1715	39.3776	76.9654	-0.949277	0.20411	FALSE
TBCEL-TECTA	1.05713	0.404147	1.71011	-0.94866	1	FALSE
SNX12	204.141	139.035	269.246	-0.948483	7.47915e-24	TRUE
H2AX	177.898	121.152	234.644	-0.947936	1.29243e-13	TRUE
SAYSD1	106.46	72.3875	140.532	-0.947522	6.8583e-13	TRUE
CLDN12	118.527	80.6324	156.421	-0.947411	1.79546e-08	TRUE
ACKR4	94.3895	64.2319	124.547	-0.944581	9.49825e-09	TRUE
MCM4	336.067	229.563	442.57	-0.944001	2.52299e-17	TRUE
HSF5	1.70598	0.851579	2.56038	-0.943275	1	FALSE
SHROOM3	35.5952	24.0453	47.1451	-0.942848	0.00131899	TRUE
TNFRSF9	5.55906	3.48905	7.62907	-0.942794	0.126938	FALSE
NMNAT3	12.3643	8.15553	16.5731	-0.940652	0.0334104	TRUE
TMTC1	808.207	553.448	1062.97	-0.940326	3.76819e-30	TRUE
CAMK1D	155.284	106.11	204.458	-0.939758	9.10812e-12	TRUE
ADRB1	2.30861	1.26998	3.34724	-0.937419	0.321293	FALSE
ZDHHC4	55.8597	38.0131	73.7063	-0.937271	1.19001e-05	TRUE
RHBDL3	7.4812	4.82286	10.1395	-0.935889	0.129971	FALSE
PRRX2	6.56517	4.19522	8.93511	-0.93535	0.114927	FALSE
GK5	122.312	83.8138	160.809	-0.931923	9.72e-12	TRUE
PPFIBP2	117.298	80.4155	154.18	-0.930571	5.9715e-13	TRUE
SLC5A4	19.324	12.9876	25.6604	-0.930547	0.0101359	TRUE
TEF	52.5278	35.8435	69.212	-0.930307	8.96511e-05	TRUE
PI4K2B	189.836	130.423	249.25	-0.929155	1.2165e-17	TRUE
LRRC45	44.17	30.1516	58.1884	-0.92601	1.95554e-05	TRUE
DMD	316.097	217.734	414.46	-0.925531	2.21016e-14	TRUE
ZNF843	33.7016	22.9471	44.456	-0.924621	0.000276435	TRUE
GDF6	142.909	98.3131	187.506	-0.924552	1.9198e-15	TRUE
C21orf58	20.6822	13.9712	27.3931	-0.923356	0.00268593	TRUE
ETV2	4.26277	2.6362	5.88934	-0.921935	0.183734	FALSE
SLCO4A1	8.37478	5.47871	11.2709	-0.921458	0.062564	FALSE
ZNF385C	1.61841	0.80994	2.42688	-0.920952	1	FALSE
DHRS11	24.7211	16.7887	32.6536	-0.919805	0.00377607	TRUE
SLC2A4	7.58013	4.93406	10.2262	-0.919779	0.0788938	FALSE
FBXO5	132.339	91.2676	173.41	-0.918589	1.38862e-09	TRUE
H2BC10	122.608	84.5812	160.634	-0.917368	1.88149e-10	TRUE
CCDC171	22.9616	15.5997	30.3234	-0.91608	0.00152175	TRUE
APOBEC1	1.00785	0.391537	1.62416	-0.915175	1	FALSE
PCYT2	97.0038	66.9249	127.083	-0.915063	3.53493e-07	TRUE
PKP2	29.6954	20.2832	39.1076	-0.914161	0.0238806	TRUE
KRT18	194.157	134.333	253.981	-0.913879	2.71913e-10	TRUE
PTGIS	754.71	523.13	986.29	-0.91355	1.70876e-15	TRUE
TMEM100	188.364	130.369	246.359	-0.912981	4.05537e-06	TRUE
ADAM11	3.3187	1.99716	4.64024	-0.912161	0.196924	FALSE
CASP12	11.2481	7.50275	14.9935	-0.911488	0.0276983	TRUE
ALDH5A1	86.6221	59.8409	113.403	-0.911016	6.89855e-09	TRUE
BCL2L12	30.804	21.084	40.5239	-0.910938	0.000707195	TRUE
VANGL2	11.0837	7.39792	14.7695	-0.909037	0.0895465	FALSE
FGF12	78.1037	54.0236	102.184	-0.907095	0.0019334	TRUE
NUP210	4.23763	2.64356	5.83171	-0.906898	0.14376	FALSE
CMKLR2	9.70131	6.44529	12.9573	-0.906621	0.0551173	FALSE
H4C11	1.88268	1.00687	2.75849	-0.905205	1	FALSE
CTSV	13.6944	9.23035	18.1585	-0.905133	0.0225217	TRUE
CYP2S1	1.28808	0.594701	1.98146	-0.902733	1	FALSE
SLC39A14	307.344	213.936	400.751	-0.902397	9.75863e-30	TRUE
TCF7	24.2212	16.583	31.8595	-0.902131	0.0104718	TRUE
DNAJC22	7.17066	4.69767	9.64365	-0.90155	0.116673	FALSE
NUPR1	19.9849	13.6385	26.3313	-0.900786	0.0246557	TRUE
DHFR	67.1955	46.6078	87.7832	-0.89909	6.31734e-08	TRUE
ITLN2	15.0513	10.2056	19.8969	-0.899075	0.0401048	TRUE
CARMIL3	1.27435	0.588323	1.96037	-0.898274	1	FALSE
PLXNA4	1239.46	865.735	1613.18	-0.897141	2.09718e-23	TRUE
TIFA	130.952	91.2408	170.663	-0.896105	9.47934e-13	TRUE
RNF31	2.1795	1.22414	3.13486	-0.894587	1	FALSE
ARHGAP25	23.0718	15.8538	30.2897	-0.89261	0.002935	TRUE
DTYMK	96.9642	67.6132	126.315	-0.891845	3.18802e-07	TRUE
SRSF12	13.9462	9.48301	18.4093	-0.888699	0.0685364	FALSE
MANEAL	27.2434	18.8137	35.6732	-0.888227	0.000702544	TRUE
CAMK2B	7.92125	5.26011	10.5824	-0.887675	0.0694629	FALSE
RFC3	111.32	77.8229	144.818	-0.88748	4.63997e-12	TRUE
KAZN	70.776	49.3973	92.1546	-0.886279	1.16403e-05	TRUE
ATOH8	69.4491	48.4872	90.4109	-0.885312	0.000218521	TRUE
LANCL1	345.289	242.355	448.223	-0.884367	1.37212e-24	TRUE
FAM83H	0.702995	0.196786	1.2092	-0.884362	1	FALSE
SLC7A5	62.2221	43.4373	81.007	-0.883977	0.00291013	TRUE
ZNF575	8.77662	5.87191	11.6813	-0.883925	0.0854556	FALSE
OLFM2	10.9849	7.43521	14.5346	-0.880991	0.0748598	FALSE
EFHD1	1.88929	1.03425	2.74433	-0.880209	1	FALSE
CAMSAP3	3.31417	2.03933	4.58901	-0.878837	0.307162	FALSE
SFT2D2	948.626	668.245	1229.01	-0.87806	8.62602e-38	TRUE
CD248	2.7589	1.65123	3.86656	-0.876238	0.285464	FALSE
RGS4	151.863	106.931	196.795	-0.8739	0.000701256	TRUE
GAL3ST3	2.38706	1.39242	3.38169	-0.873018	0.343752	FALSE
FAHD2B	10.7458	7.29689	14.1948	-0.872934	0.0396519	TRUE
IL11	0.699428	0.200984	1.19787	-0.871891	1	FALSE
CRYBG1	357.001	252.022	461.98	-0.871688	0.00447372	TRUE
ZNF774	42.7953	29.9713	55.6192	-0.870359	0.000467064	TRUE
RAB26	2.34685	1.36735	3.32635	-0.86988	0.370874	FALSE
TTC36	1.28938	0.619386	1.95938	-0.869847	1	FALSE
REM1	4.17207	2.65872	5.68542	-0.869679	0.203438	FALSE
RGS22	10.2125	6.93363	13.4914	-0.869148	0.0560512	FALSE
DUT	183.665	129.679	237.651	-0.86887	4.13557e-15	TRUE
ZNF835	10.711	7.28759	14.1343	-0.868799	0.068025	FALSE
IMPA2	29.515	20.5994	38.4306	-0.868327	0.00411044	TRUE
RGS14	24.2496	16.8729	31.6263	-0.868264	0.00824926	TRUE
PHKA2	139.334	98.3515	180.316	-0.867889	9.64225e-12	TRUE
ALDH1A3	35.6298	24.9362	46.3233	-0.867582	0.00611936	TRUE
ENSG00000233757	185.011	130.716	239.306	-0.867443	7.78315e-17	TRUE
MPEG1	0.695993	0.200984	1.191	-0.867375	1	FALSE
CCN1	441.136	312.254	570.018	-0.866201	1.78674e-12	TRUE
HOXA13	1.53342	0.795684	2.27115	-0.865263	1	FALSE
GGH	125.141	88.409	161.873	-0.865254	4.1279e-08	TRUE
SPARCL1	608.644	431.301	785.986	-0.864303	0.0711563	FALSE
KCNT2	84.2394	59.4629	109.016	-0.863588	6.77192e-05	TRUE
BDNF	76.7984	54.1988	99.3981	-0.863023	3.24738e-05	TRUE
EIF4EBP2	1002.53	711.094	1293.97	-0.862779	5.11087e-58	TRUE
CLDN11	190.399	134.835	245.962	-0.862431	2.15916e-06	TRUE
BST1	29.6373	20.7441	38.5305	-0.862341	0.00414755	TRUE
ATP6V0E2	78.8911	55.747	102.035	-0.860522	1.10815e-06	TRUE
FBXO48	19.8133	13.7838	25.8428	-0.860518	0.0110041	TRUE
TTF2	146.304	103.661	188.948	-0.859872	4.56621e-12	TRUE
LIPG	695.375	493.831	896.92	-0.859653	8.28844e-26	TRUE
C1orf226	104.688	74.1004	135.276	-0.859643	5.01804e-08	TRUE
TMEM9	121.847	86.3081	157.386	-0.859256	6.04531e-13	TRUE
FZD7	10.6741	7.29892	14.0493	-0.858704	0.0609811	FALSE
CRLF1	5.48115	3.60931	7.35299	-0.857743	0.146787	FALSE
FNBP1	609.848	433.682	786.015	-0.856431	3.80719e-49	TRUE
ENSG00000284946	0.672101	0.190554	1.15365	-0.855151	1	FALSE
TMEM37	9.4103	6.41234	12.4083	-0.85512	0.104608	FALSE
C7orf31	35.6651	25.1092	46.2211	-0.854873	0.000189075	TRUE
C17orf49	2.38191	1.40923	3.35459	-0.853965	0.387395	FALSE
H2AC21	85.61	60.7071	110.513	-0.853701	5.93213e-08	TRUE
GJA5	1125.05	801.399	1448.7	-0.853359	6.86166e-23	TRUE
PCGF5	394.953	281.331	508.574	-0.851906	8.07204e-23	TRUE
ACSBG1	4.85307	3.17613	6.53	-0.850482	0.208	FALSE
ATP7B	96.9624	68.9127	125.012	-0.849935	4.25225e-07	TRUE
LMNB1	406.115	289.567	522.664	-0.849772	5.26789e-19	TRUE
LDAF1	75.4558	53.5702	97.3414	-0.849686	4.76364e-07	TRUE
PAIP2B	42.4966	30.0503	54.943	-0.849351	5.89701e-05	TRUE
LIN9	96.7489	68.779	124.719	-0.849338	5.09469e-09	TRUE
RASL10B	43.2678	30.6133	55.9223	-0.848463	0.0138538	TRUE
DNMT3B	87.864	62.4638	113.264	-0.848367	2.03973e-07	TRUE
ADAMTS15	72.7237	51.6684	93.7791	-0.847632	0.0282099	TRUE
STIL	142.764	101.707	183.821	-0.847587	3.49185e-08	TRUE
PARP11	107.764	76.7206	138.808	-0.847075	4.75859e-11	TRUE
H3C1	64.9825	46.1658	83.7992	-0.84631	7.88078e-07	TRUE
MYO19	155.883	111.195	200.572	-0.845286	3.51872e-09	TRUE
PTPN6	6.62624	4.45519	8.79729	-0.844753	0.150423	FALSE
ANKRD29	10.6728	7.35143	13.9941	-0.8443	0.0837162	FALSE
DEPDC7	2.08055	1.20417	2.95692	-0.844141	1	FALSE
FSTL5	11.0573	7.62745	14.4871	-0.844062	0.167096	FALSE
RPS10	6.8715	4.63309	9.1099	-0.843772	0.133215	FALSE
ALDOC	14.8563	10.3519	19.3608	-0.842862	0.0217904	TRUE
NOS1AP	72.3799	51.5563	93.2036	-0.841918	1.83329e-05	TRUE
LPGAT1	483.137	345.976	620.298	-0.840451	9.68283e-29	TRUE
ICA1L	46.9932	33.3977	60.5887	-0.840354	0.0013207	TRUE
PLA2G12A	88.8606	63.4588	114.262	-0.838472	3.97108e-09	TRUE
HOGA1	0.659431	0.190554	1.12831	-0.838075	1	FALSE
C3orf33	2.34203	1.39826	3.2858	-0.837574	0.303299	FALSE
C3orf14	61.9753	44.2094	79.7412	-0.836681	0.000131283	TRUE
NAALADL1	4.02267	2.60651	5.43883	-0.836197	0.262303	FALSE
PARP16	80.017	57.1908	102.843	-0.835544	1.6262e-08	TRUE
SMIM10L2B	1.82824	1.0317	2.62478	-0.835203	1	FALSE
ASB1	28.7143	20.347	37.0816	-0.835063	0.0244912	TRUE
CAMK4	59.3863	42.3875	76.3852	-0.834779	2.30556e-05	TRUE
DPY19L2	8.19257	5.6068	10.7783	-0.834115	0.147973	FALSE
CTDSP2	716.91	515.323	918.497	-0.83257	2.33582e-40	TRUE
FAM104B	50.3672	35.9979	64.7365	-0.829251	5.99565e-05	TRUE
UBXN2B	225.937	162.468	289.405	-0.829053	2.88958e-12	TRUE
TUBA8	0.960222	0.41217	1.50827	-0.82878	1	FALSE
MMP21	29.241	20.7901	37.692	-0.828362	0.105145	FALSE
MAP3K8	66.9807	47.9891	85.9722	-0.828094	7.35004e-05	TRUE
PTX3	330.706	238.04	423.372	-0.828077	1.92374e-09	TRUE
GPR137C	41.1633	29.386	52.9407	-0.827965	0.000823187	TRUE
CCDC150	10.8489	7.54221	14.1557	-0.827178	0.0831654	FALSE
C1orf112	69.9451	50.1557	89.7346	-0.826757	2.88185e-06	TRUE
ZNF483	71.1583	51.0342	91.2824	-0.826595	0.00115336	TRUE
MCF2	0.961529	0.414723	1.50833	-0.82621	1	FALSE
DDX11	33.2312	23.7124	42.75	-0.82405	0.114337	FALSE
STAMBPL1	6.99299	4.77787	9.2081	-0.821104	0.175699	FALSE
ZDHHC23	63.1245	45.3668	80.8822	-0.820457	1.52366e-06	TRUE
ECHDC3	26.1172	18.6093	33.6252	-0.820284	0.0230789	TRUE
METTL17	50.9632	36.5805	65.3459	-0.820023	0.000313575	TRUE
NHLRC4	2.57353	1.58514	3.56193	-0.819404	0.325152	FALSE
SEMA6B	406.646	293.898	519.394	-0.819386	4.11723e-09	TRUE
PASK	44.7835	32.1392	57.4278	-0.818117	0.000284031	TRUE
PIERCE1	4.37742	2.89406	5.86078	-0.817098	0.214589	FALSE
SLFN13	28.8705	20.6317	37.1093	-0.816994	0.00200503	TRUE
IFNLR1	2.29039	1.38401	3.19677	-0.81589	1	FALSE
HHIP	3124.18	2263.86	3984.49	-0.815336	3.94895e-19	TRUE
ASIC1	15.7272	11.1231	20.3312	-0.815214	0.0415806	TRUE
F5	27.1318	19.3888	34.8748	-0.815189	0.0194063	TRUE
TSTD1	7.89125	5.44435	10.3382	-0.81508	0.162363	FALSE
RPL22L1	96.2886	69.5443	123.033	-0.814119	1.00779e-06	TRUE
SLC25A30	191.625	138.68	244.571	-0.814019	1.64313e-14	TRUE
WDR72	0.655702	0.200984	1.11042	-0.813314	1	FALSE
GPC4	3.73547	2.43507	5.03587	-0.813222	0.314635	FALSE
HYKK	17.0857	12.1209	22.0504	-0.812921	0.0225297	TRUE
CD22	3.42944	2.21495	4.64392	-0.811901	0.395778	FALSE
OLFML2B	63.0657	45.559	80.5725	-0.809023	0.325958	FALSE
CENPW	50.0205	36.0863	63.9547	-0.808546	0.00127987	TRUE
HRCT1	19.1387	13.6398	24.6377	-0.808372	0.207535	FALSE
H2BC18	25.0442	17.9356	32.1529	-0.808038	0.00487621	TRUE
MTHFS	3.46387	2.24602	4.68172	-0.807657	0.267954	FALSE
GOLGA8N	1.75044	1.00049	2.50038	-0.807156	1	FALSE
COPZ2	45.8736	33.1039	58.6433	-0.806425	8.89823e-05	TRUE
PLEKHA2	96.0487	69.6295	122.468	-0.805794	8.35497e-07	TRUE
PIP5K1B	10.4962	7.36817	13.6241	-0.805367	0.112016	FALSE
COL8A1	1354.19	985.548	1722.82	-0.805151	2.40876e-17	TRUE
MGLL	266.886	194.073	339.7	-0.804486	8.26267e-06	TRUE
SLC37A4	44.9796	32.5346	57.4247	-0.800928	7.91694e-05	TRUE
FGFRL1	215.713	157.071	274.355	-0.800723	1.67595e-06	TRUE
ENSG00000285043	3.17457	2.04503	4.30412	-0.800655	0.290378	FALSE
MGARP	17.2683	12.3254	22.2112	-0.800647	0.0299763	TRUE
LAMC3	2.33808	1.43622	3.23993	-0.799396	0.372054	FALSE
CFAP126	1.5029	0.826748	2.17905	-0.799317	1	FALSE
RNFT2	25.778	18.5466	33.0094	-0.79902	0.00721563	TRUE
DDX43	45.8044	33.1764	58.4325	-0.798251	0.118744	FALSE
GKAP1	62.7259	45.5803	79.8716	-0.795914	1.87764e-05	TRUE
SELL	214.836	156.84	272.832	-0.79483	1.38405e-06	TRUE
CCDC3	46.583	33.8043	59.3618	-0.794371	0.0115764	TRUE
ARHGEF19	46.2046	33.5601	58.8491	-0.792221	0.00272488	TRUE
MATCAP2	28.3471	20.4907	36.2035	-0.791722	0.0235181	TRUE
MYMX	1.97009	1.17665	2.76353	-0.789979	1	FALSE
NOL12	5.59029	3.83078	7.3498	-0.789485	0.165992	FALSE
AXL	388.703	284.659	492.746	-0.789474	6.17103e-08	TRUE
SYCP2	27.7778	20.1054	35.4502	-0.788311	0.0162219	TRUE
B4GALT1	685.526	502.786	868.265	-0.786985	6.94637e-39	TRUE
NEB	171.689	125.743	217.636	-0.786626	2.90643e-05	TRUE
SRM	129.202	94.604	163.8	-0.785572	8.70672e-09	TRUE
VWA1	39.6636	28.8659	50.4613	-0.784987	0.000822027	TRUE
MMP7	4.03176	2.69729	5.36624	-0.783973	0.447745	FALSE
ABCG2	528.693	388.243	669.142	-0.783796	2.37047e-17	TRUE
OIT3	3.143	2.04451	4.24148	-0.783763	0.308633	FALSE
TMEM237	182.827	134.1	231.554	-0.783542	2.75371e-10	TRUE
CENPP	64.4672	47.1292	81.8051	-0.782807	0.00173121	TRUE
RAB19	5.03174	3.43706	6.62642	-0.781401	0.193084	FALSE
NOTCH3	313.022	230.009	396.034	-0.781311	3.55745e-10	TRUE
DGKD	117.091	85.9568	148.225	-0.779117	2.9018e-09	TRUE
LTB	1.4664	0.816318	2.11648	-0.778899	1	FALSE
BDH1	20.8393	15.0898	26.5888	-0.777934	0.0361204	TRUE
MILR1	38.5399	28.1381	48.9418	-0.777343	0.0082298	TRUE
MEI4	1.80374	1.06682	2.54066	-0.776608	1	FALSE
GJB3	4.68633	3.1943	6.17837	-0.775227	0.379937	FALSE
OR1L8	20.604	14.9367	26.2713	-0.775027	0.0183283	TRUE
LDHD	1.75765	1.03575	2.47955	-0.773336	1	FALSE
MALT1	232.634	171.549	293.72	-0.77234	3.00549e-11	TRUE
TEDC1	14.6152	10.533	18.6975	-0.772251	0.0380821	TRUE
MYORG	242.218	178.694	305.742	-0.771488	5.77196e-15	TRUE
RCN3	161.188	118.846	203.529	-0.771115	8.971e-06	TRUE
MAPKAPK2	263.568	194.551	332.585	-0.770512	9.75308e-13	TRUE
REEP2	53.2507	39.1409	67.3605	-0.768092	0.000112604	TRUE
LDLRAD4	442.671	327.38	557.963	-0.767387	1.30689e-12	TRUE
TMPPE	111.246	82.1255	140.367	-0.766081	4.75521e-09	TRUE
SLC17A9	25.0654	18.3032	31.8276	-0.766069	0.0370734	TRUE
PLIN1	1.15332	0.594701	1.71194	-0.766042	1	FALSE
TMEM30B	22.6358	16.5068	28.7649	-0.765693	0.0139115	TRUE
TGFB2	107.425	79.3114	135.539	-0.765638	0.141129	FALSE
RAB3IP	156.505	115.683	197.326	-0.765271	8.65231e-06	TRUE
CKS1B	22.1836	16.1768	28.1903	-0.765026	0.0124458	TRUE
FAM234B	67.9379	50.1055	85.7704	-0.763725	8.93124e-06	TRUE
CDC42SE2	256.383	189.836	322.93	-0.763348	3.46191e-12	TRUE
CD36	90.4168	66.7933	114.04	-0.762925	0.000216052	TRUE
MZT1	167.441	123.939	210.943	-0.762452	8.49815e-11	TRUE
NAA50	460.843	341.683	580.002	-0.76167	4.04051e-22	TRUE
FAM86B2	1.20186	0.633787	1.76992	-0.761626	1	FALSE
DGCR6	4.74411	3.2628	6.22543	-0.761282	0.235298	FALSE
MYO5C	652.242	483.863	820.621	-0.760897	6.2542e-21	TRUE
SLC2A1	60.2739	44.4969	76.0508	-0.76004	9.53861e-05	TRUE
TSPAN4	80.3467	59.4258	101.268	-0.75911	4.39766e-05	TRUE
CDKL2	10.0555	7.21629	12.8947	-0.757975	0.12406	FALSE
CTNNAL1	528.146	392.291	664.002	-0.757763	4.07102e-32	TRUE
H4C1	48.7598	35.9893	61.5303	-0.757445	0.000128389	TRUE
ANK2	3.66265	2.46613	4.85917	-0.757369	0.309153	FALSE
C3orf80	4.91479	3.39812	6.43146	-0.756759	0.235998	FALSE
KCNJ5	3.85323	2.61046	5.096	-0.75568	0.278713	FALSE
NEXN	159.321	118.302	200.339	-0.755009	3.74352e-05	TRUE
SERPINA5	3.87339	2.62712	5.11966	-0.754626	0.276248	FALSE
STAT4	42.9021	31.6861	54.1181	-0.753849	0.00542242	TRUE
PTTG1	69.9615	51.8384	88.0846	-0.753588	0.000530857	TRUE
EIF5A2	93.2945	69.2292	117.36	-0.753035	0.000322165	TRUE
GRIP1	13.3404	9.68213	16.9986	-0.752688	0.0597191	FALSE
SGMS2	438.389	326.347	550.431	-0.752361	1.88169e-15	TRUE
ASS1	58.5027	43.3299	73.6755	-0.752354	5.57597e-05	TRUE
PDK3	406.954	303.133	510.775	-0.750807	7.45843e-10	TRUE
TRAF3	318.753	237.559	399.947	-0.749066	7.61565e-10	TRUE
MPO	4.87321	3.38185	6.36458	-0.749063	0.297436	FALSE
CARMIL2	1.40263	0.793277	2.01199	-0.748116	1	FALSE
LXN	114.861	85.4809	144.241	-0.747997	2.36252e-06	TRUE
GADD45B	40.4621	29.9528	50.9713	-0.747648	0.00887766	TRUE
GRAMD1C	118.707	88.3706	149.042	-0.747499	1.77359e-09	TRUE
ENSG00000243696	0.602178	0.196786	1.00757	-0.746286	1	FALSE
PLAGL1	154.268	114.982	193.555	-0.746282	1.45663e-08	TRUE
BRCA2	246.198	183.738	308.657	-0.745193	3.05678e-07	TRUE
SPAAR	157.217	117.246	197.189	-0.745088	9.45095e-12	TRUE
MTHFD2	319.13	238.295	399.965	-0.744689	1.61886e-14	TRUE
FGF16	24.8511	18.3248	31.3773	-0.744529	0.105372	FALSE
PDCD2L	19.2192	14.1153	24.3231	-0.744441	0.0611172	FALSE
PHGDH	61.3804	45.6341	77.1268	-0.744431	0.000673033	TRUE
NAT8L	2.45055	1.58079	3.32031	-0.74332	0.394378	FALSE
KCNH6	2.79974	1.84201	3.75747	-0.74328	0.367279	FALSE
FZD1	177.989	132.917	223.062	-0.742551	2.06757e-10	TRUE
GPSM2	137.935	102.98	172.89	-0.741875	1.38521e-09	TRUE
CAMK2N2	0.590772	0.190554	0.99099	-0.741854	1	FALSE
CCHCR1	54.6668	40.6631	68.6706	-0.741778	0.00085365	TRUE
POLE	199.304	148.923	249.685	-0.74166	1.38862e-09	TRUE
JADE3	202.375	151.232	253.518	-0.741492	7.54959e-13	TRUE
CCN2	832.835	623.156	1042.51	-0.741473	7.68815e-14	TRUE
PTP4A1	2.73493	1.79618	3.67369	-0.741105	0.326827	FALSE
C2CD4A	14.5278	10.6269	18.4288	-0.740726	0.0623258	FALSE
CACNA2D2	19.5089	14.3574	24.6605	-0.740617	0.0353805	TRUE
MST1R	3.05189	2.0346	4.06917	-0.740243	0.302087	FALSE
RMND5B	115.915	86.5799	145.251	-0.739772	5.36891e-09	TRUE
WNT5B	5.76964	4.07176	7.46752	-0.739455	0.221928	FALSE
RIPOR3	0.893236	0.418403	1.36807	-0.739444	1	FALSE
SH3GLB2	95.89	71.6023	120.178	-0.739038	1.95417e-07	TRUE
SYN2	18.5968	13.6848	23.5088	-0.738979	0.270058	FALSE
OR2AG2	1.19367	0.644217	1.74313	-0.738422	1	FALSE
NMT2	240.448	179.984	300.913	-0.738271	9.35035e-08	TRUE
ZNF823	42.4496	31.5721	53.3271	-0.738037	0.0012297	TRUE
LAT	0.90616	0.428978	1.38334	-0.738002	1	FALSE
GPR21	5.69172	4.01699	7.36644	-0.737792	0.284295	FALSE
CCDC8	31.2004	23.1419	39.2589	-0.737765	0.00842332	TRUE
SORBS2	232.278	173.904	290.653	-0.737693	9.11713e-05	TRUE
SATL1	1.20102	0.650595	1.75145	-0.737207	1	FALSE
ANGPT1	174.144	130.364	217.925	-0.73687	7.49214e-06	TRUE
STK31	1.63864	0.97986	2.29742	-0.73594	1	FALSE
CCDC24	6.79355	4.84794	8.73916	-0.73587	0.165836	FALSE
COL12A1	665.173	498.909	831.438	-0.735677	1.0818e-17	TRUE
TMEM171	7.4402	5.33717	9.54323	-0.734407	0.258066	FALSE
SLIT3	289.444	217.087	361.801	-0.734273	1.92566e-09	TRUE
KCNH7	12.2392	8.94212	15.5364	-0.734018	0.060965	FALSE
RASSF5	12.8652	9.41797	16.3123	-0.732727	0.103406	FALSE
DCAKD	111.115	83.2576	138.972	-0.732256	4.56759e-08	TRUE
TTC23L	4.10194	2.83463	5.36926	-0.732038	0.299086	FALSE
MAPK8IP1	29.7758	22.1359	37.4157	-0.731566	0.0121037	TRUE
SLC30A3	47.499	35.4606	59.5374	-0.73149	0.0101608	TRUE
PARPBP	77.1293	57.7451	96.5134	-0.731132	0.000352338	TRUE
LRFN3	66.5698	49.8214	83.3182	-0.730407	0.000672422	TRUE
GCHFR	4.12706	2.85767	5.39644	-0.729539	0.269049	FALSE
UBE2D4	183.736	138.017	229.455	-0.729222	2.11024e-12	TRUE
CELF1	656.481	493.905	819.056	-0.72857	2.37815e-36	TRUE
DACH2	2.75262	1.82493	3.6803	-0.728386	0.421089	FALSE
RRP15	141.503	106.297	176.709	-0.72791	1.02544e-06	TRUE
ARPP19	1278.65	962.85	1594.44	-0.727077	3.15825e-45	TRUE
CSMD2	1.40205	0.80994	1.99416	-0.72621	1	FALSE
USP37	230.89	173.763	288.017	-0.725755	3.15169e-12	TRUE
ENSG00000284526	12.2656	8.99872	15.5324	-0.725484	0.134564	FALSE
TMEM88	41.6082	31.1201	52.0963	-0.725136	0.00259877	TRUE
PCDH11Y	0.913743	0.443234	1.38425	-0.724232	1	FALSE
HP1BP3	631.985	476.538	787.433	-0.723372	6.60112e-30	TRUE
ASPHD2	74.1032	55.6598	92.5466	-0.723361	0.0335058	TRUE
CDC42BPA	1464.99	1105.12	1824.86	-0.723071	1.40306e-34	TRUE
RALGPS1	34.984	26.1509	43.8171	-0.723047	0.00403325	TRUE
ZFP28	106.373	80.0506	132.695	-0.722049	3.77496e-08	TRUE
LMNTD2	6.75015	4.85063	8.64967	-0.721887	0.181818	FALSE
LRRC3B	1.66662	1.01348	2.31977	-0.721396	1	FALSE
HCN2	9.9872	7.29821	12.6762	-0.720795	0.204726	FALSE
SLC5A3	399.327	301.362	497.293	-0.720717	7.1374e-24	TRUE
HBEGF	158.788	119.705	197.871	-0.720351	9.3531e-06	TRUE
CNNM4	51.9538	39.0114	64.8963	-0.719785	0.000866	TRUE
STEAP4	0.588225	0.200984	0.975466	-0.717976	1	FALSE
BAD	94.9905	71.6117	118.369	-0.717159	1.67959e-06	TRUE
NUDT3	630.962	477.159	784.764	-0.716606	6.61417e-30	TRUE
PCDHA4	6.211	4.45677	7.96522	-0.716292	0.213116	FALSE
GPLD1	19.2737	14.3457	24.2017	-0.715688	0.0280519	TRUE
TENT5B	1.07619	0.571661	1.58072	-0.715485	1	FALSE
ZNF554	50.5959	38.0664	63.1254	-0.714969	0.000649406	TRUE
NFKBIZ	175.791	132.864	218.719	-0.714896	6.5246e-09	TRUE
FST	40.8108	30.6676	50.9539	-0.714223	0.160183	FALSE
FBXO6	11.6602	8.59095	14.7294	-0.713723	0.104562	FALSE
PCBP3	0.59351	0.207361	0.979658	-0.713394	1	FALSE
SGK2	1.36091	0.789307	1.93252	-0.712741	1	FALSE
PPM1M	103.45	78.1614	128.738	-0.712732	2.57997e-06	TRUE
ASPHD1	3.10097	2.10872	4.09322	-0.712256	0.459021	FALSE
TMEM19	209.239	158.378	260.099	-0.712144	9.09893e-14	TRUE
N4BP3	62.2823	46.9809	77.5836	-0.711767	0.11623	FALSE
JAKMIP3	1.92795	1.22032	2.63559	-0.711421	1	FALSE
ZHX1-C8orf76	0.581377	0.200984	0.96177	-0.70794	1	FALSE
PPM1E	2.49038	1.65094	3.32981	-0.707798	0.387782	FALSE
SNTA1	33.8995	25.5125	42.2865	-0.707245	0.00782388	TRUE
ZNF296	3.53723	2.44715	4.62732	-0.707046	0.336849	FALSE
SPINT2	80.6171	61.0187	100.216	-0.706658	0.000293452	TRUE
DTNB	92.2145	69.8319	114.597	-0.706634	9.95555e-05	TRUE
WASF3	481.445	365.658	597.232	-0.70627	1.71702e-29	TRUE
AP3B2	0.57414	0.196786	0.951494	-0.705414	1	FALSE
GM2A	138.425	105.009	171.841	-0.70526	1.85931e-08	TRUE
CMPK2	25.014	18.781	31.247	-0.705048	0.0283949	TRUE
GSTM2	30.8293	23.2143	38.4442	-0.703955	0.0154008	TRUE
SLC2A8	40.5483	30.6141	50.4825	-0.703515	0.00116637	TRUE
CTSF	110.415	83.7791	137.051	-0.703422	4.81818e-06	TRUE
KCNJ1	1.69739	1.05256	2.34223	-0.703384	1	FALSE
TMEM269	1.86256	1.17868	2.54643	-0.702914	1	FALSE
KLHL26	32.4202	24.4439	40.3965	-0.70219	0.00792994	TRUE
ENSG00000286001	3.79596	2.65144	4.94048	-0.702116	0.360053	FALSE
VSIG10	247.253	188.009	306.496	-0.702111	1.16838e-07	TRUE
LANCL3	19.6229	14.7034	24.5425	-0.701826	0.0491806	TRUE
CARS2	120.266	91.3455	149.187	-0.701643	3.60195e-08	TRUE
ABHD1	2.45652	1.63301	3.28003	-0.700908	0.365129	FALSE
LGALS3BP	1.59894	0.97986	2.21802	-0.700775	1	FALSE
SMCO4	38.1967	28.8634	47.5301	-0.700503	0.00237862	TRUE
ACVR1C	3.29516	2.27265	4.31766	-0.700331	0.349171	FALSE
HNRNPCL1	1.0894	0.592521	1.58628	-0.699568	1	FALSE
DNAJC28	45.8939	34.7453	57.0426	-0.699359	0.000965388	TRUE
LAMC2	207.365	157.841	256.889	-0.69917	0.611944	FALSE
THEM4	169.223	128.819	209.627	-0.698195	3.93893e-08	TRUE
CNNM3	104.947	79.8229	130.072	-0.69752	2.67853e-05	TRUE
SH3GL2	2.95051	2.01397	3.88705	-0.697299	0.393294	FALSE
USP13	102.138	77.6947	126.582	-0.697082	1.95526e-07	TRUE
CFD	0.573615	0.200984	0.946246	-0.696477	1	FALSE
SEPTIN3	4.60513	3.27953	5.93074	-0.695558	0.375086	FALSE
CA3	1.41123	0.841003	1.98146	-0.695526	1	FALSE
SAMD4A	349.476	266.639	432.314	-0.695122	1.95001e-05	TRUE
PDE11A	55.2017	41.9227	68.4807	-0.69487	0.0300512	TRUE
SMOC1	160.777	122.589	198.965	-0.694198	0.00151696	TRUE
JSRP1	4.81586	3.44307	6.18866	-0.694167	0.361042	FALSE
SLC2A9	15.5459	11.6416	19.4502	-0.693935	0.0766469	FALSE
ZBED6	24.4156	18.4229	30.4083	-0.693389	0.0129516	TRUE
GARIN5A	4.50189	3.20502	5.79875	-0.693159	0.294375	FALSE
SLC29A4	30.5501	23.1145	37.9856	-0.693039	0.0219301	TRUE
CDKN2D	26.0022	19.6404	32.364	-0.692821	0.0140188	TRUE
RRAD	4.78394	3.42281	6.14507	-0.691985	0.342424	FALSE
RNF212	18.5333	13.9403	23.1262	-0.691386	0.157841	FALSE
IL34	6.32254	4.60192	8.04315	-0.690903	0.298842	FALSE
MFSD13A	22.582	17.0414	28.1226	-0.690826	0.0282926	TRUE
MED30	40.8651	31.0354	50.6947	-0.69035	0.00137704	TRUE
NFS1	40.8714	31.0414	50.7015	-0.69027	0.00483439	TRUE
KRT80	30.8527	23.3757	38.3296	-0.690171	0.0638102	FALSE
PRIM2	79.4575	60.6028	98.3121	-0.688973	1.40466e-05	TRUE
SLC7A2	504.116	385.793	622.44	-0.688688	0.0327842	TRUE
SEH1L	319.263	244.333	394.194	-0.687823	2.52245e-20	TRUE
SH2B2	5.8039	4.21392	7.39387	-0.686968	0.296173	FALSE
NANOS1	6.9905	5.12613	8.85487	-0.685862	0.238565	FALSE
TRAPPC4	41.0211	31.2318	50.8103	-0.684753	0.00205696	TRUE
SFRP1	323.086	247.672	398.5	-0.683952	2.80645e-10	TRUE
GNAO1	0.573495	0.207361	0.939628	-0.683922	1	FALSE
DGAT2	6.54283	4.78784	8.29781	-0.683865	0.24569	FALSE
MMAB	93.3614	71.4092	115.314	-0.683776	1.0468e-05	TRUE
TMEM201	114.422	87.5715	141.273	-0.683752	7.12525e-06	TRUE
TIRAP	58.0424	44.3206	71.7642	-0.683062	0.00106412	TRUE
ZNF625	7.93167	5.86146	10.0019	-0.681164	0.23964	FALSE
SLC25A23	188.528	144.673	232.384	-0.679971	7.67786e-11	TRUE
BMX	623.238	478.904	767.572	-0.679433	6.13557e-20	TRUE
APBA1	101.414	77.7391	125.089	-0.679294	6.67026e-06	TRUE
LOX	324.93	249.591	400.268	-0.679235	3.68208e-07	TRUE
FOSB	8.14016	6.03111	10.2492	-0.678001	0.212974	FALSE
ZIK1	33.5506	25.5783	41.5229	-0.677993	0.0245628	TRUE
SMC1B	1.34804	0.80626	1.88981	-0.677971	1	FALSE
ENSG00000261732	0.803253	0.387339	1.21917	-0.677698	1	FALSE
IQSEC3	1.60296	1.0029	2.20302	-0.677341	1	FALSE
ANKRD23	4.73986	3.41682	6.0629	-0.677252	0.347531	FALSE
CDON	119.838	91.9928	147.684	-0.677057	2.13028e-08	TRUE
DNMT1	414.023	318.41	509.636	-0.676888	2.2596e-20	TRUE
ABAT	56.9431	43.5998	70.2863	-0.676587	0.000739354	TRUE
NHEJ1	69.3828	53.1753	85.5904	-0.676573	4.92808e-05	TRUE
HPCAL1	121.962	93.6494	150.275	-0.67651	0.000157827	TRUE
CDC42EP2	1.87129	1.21168	2.53091	-0.674897	1	FALSE
H4C9	31.7463	24.2258	39.2667	-0.67469	0.0119991	TRUE
MASP2	1.08787	0.608956	1.56677	-0.673832	1	FALSE
HIPK2	1844.11	1420.98	2267.24	-0.673677	6.98927e-30	TRUE
CD74	23.7711	18.0942	29.4479	-0.673204	0.060289	FALSE
RALGPS2	375.416	289.157	461.676	-0.673171	3.80646e-21	TRUE
RFC5	93.37	71.7462	114.994	-0.673102	3.79497e-06	TRUE
TRMT10B	38.6296	29.5521	47.7072	-0.672862	0.0165958	TRUE
PXMP2	11.1005	8.32911	13.8719	-0.672775	0.120221	FALSE
CXADR	113.048	86.9394	139.157	-0.672464	0.23964	FALSE
PLSCR2	0.565732	0.207361	0.924103	-0.672329	1	FALSE
CABP4	5.02263	3.64434	6.40092	-0.67223	0.332444	FALSE
NADK2	183.222	141.067	225.376	-0.672149	4.9854e-11	TRUE
BEND7	247.881	190.958	304.804	-0.671821	2.37125e-09	TRUE
MIS18A	41.0219	31.4138	50.6301	-0.671605	0.0039643	TRUE
ADAM23	523.544	403.637	643.451	-0.671442	1.89385e-11	TRUE
CTF1	8.92802	6.65942	11.1966	-0.671175	0.165619	FALSE
GALNT5	14.1879	10.7174	17.6584	-0.671175	0.198678	FALSE
YAP1	859.287	662.91	1055.66	-0.670459	1.8378e-38	TRUE
HCN3	6.82518	5.03901	8.61134	-0.670427	0.237674	FALSE
RAVER2	162.877	125.471	200.282	-0.670416	8.78284e-09	TRUE
ADAMTS17	3.38579	2.38487	4.38671	-0.670304	0.412824	FALSE
SERHL2	3.15146	2.20452	4.09839	-0.669933	0.372441	FALSE
ACADSB	129.795	99.9812	159.608	-0.669457	1.96972e-05	TRUE
RAB2B	149.817	115.515	184.119	-0.667931	2.36132e-07	TRUE
RAB20	8.75599	6.5375	10.9745	-0.667805	0.194036	FALSE
CCL28	34.3806	26.3367	42.4245	-0.667671	0.00904041	TRUE
FILIP1	269.291	207.842	330.74	-0.66764	0.299632	FALSE
MINDY4	4.70504	3.40863	6.00144	-0.667321	0.395778	FALSE
LRRCC1	95.3922	73.5079	117.276	-0.666697	3.48733e-05	TRUE
CMIP	540.473	417.585	663.362	-0.666449	5.83197e-12	TRUE
TRABD	94.3807	72.7408	116.021	-0.666228	7.07481e-05	TRUE
NPM2	3.23881	2.27722	4.2004	-0.666147	0.385	FALSE
SERPING1	30.8042	23.5916	38.0167	-0.665926	0.0803912	FALSE
DTWD2	107.808	83.1472	132.468	-0.665511	1.9577e-06	TRUE
NFKBIE	66.7739	51.4244	82.1235	-0.665019	0.000586485	TRUE
SLC39A11	129.89	100.264	159.516	-0.664592	2.38766e-08	TRUE
AMY2B	8.85379	6.62605	11.0815	-0.663796	0.213209	FALSE
TNFRSF11A	506.319	391.699	620.94	-0.663349	1.62038e-12	TRUE
SPRED2	69.1176	53.2801	84.955	-0.663158	0.000851867	TRUE
OLFML2A	282.562	218.522	346.601	-0.663064	5.55865e-12	TRUE
INSYN1	41.4844	31.8983	51.0705	-0.662454	0.127049	FALSE
SASS6	57.9586	44.6643	71.2529	-0.661988	0.000769719	TRUE
CYP4X1	87.9739	67.917	108.031	-0.661805	0.00153343	TRUE
C5	50.7684	39.0989	62.4379	-0.661784	0.00201973	TRUE
GPR52	1.05829	0.594555	1.52203	-0.661431	1	FALSE
GCSH	3.13816	2.20656	4.06977	-0.660895	0.386665	FALSE
NLRP12	2.11642	1.41507	2.81778	-0.660667	1	FALSE
ASRGL1	215.623	166.96	264.286	-0.659432	2.22686e-08	TRUE
GPR146	138.789	107.404	170.173	-0.659036	1.64689e-07	TRUE
ACD	40.1788	30.9413	49.4163	-0.658466	0.00737872	TRUE
GALNT14	2.31308	1.57036	3.05579	-0.658011	0.462396	FALSE
CXCL12	34.7968	26.7757	42.8179	-0.657696	0.137553	FALSE
IRF7	50.0381	38.6065	61.4696	-0.657416	0.00820682	TRUE
CLMN	75.3407	58.2441	92.4374	-0.657329	0.00370235	TRUE
SSTR1	205.709	159.423	251.995	-0.657226	0.000119783	TRUE
ZBTB8A	382.425	296.574	468.276	-0.657187	4.92406e-12	TRUE
ANKRD55	42.1215	32.47	51.7729	-0.656927	0.150714	FALSE
ASB13	72.4403	56.015	88.8656	-0.656427	5.61033e-05	TRUE
TXK	3.17569	2.24196	4.10941	-0.65629	0.387629	FALSE
MACROH2A1	258.286	200.327	316.245	-0.656054	1.92937e-10	TRUE
MUC3A	8.39706	6.29701	10.4971	-0.655893	0.382257	FALSE
SCAP	236.147	183.215	289.079	-0.655057	3.65963e-06	TRUE
KMO	2.91593	2.04248	3.78938	-0.654592	0.418795	FALSE
HCFC1R1	66.9041	51.7627	82.0454	-0.654382	0.000473117	TRUE
MAPK11	120.631	93.5227	147.739	-0.654054	9.56195e-06	TRUE
PGAP2	63.7155	49.2988	78.1321	-0.653738	0.000327187	TRUE
SEMA4G	38.92	30.0383	47.8017	-0.652881	0.00447203	TRUE
PRELID2	104.71	81.1911	128.229	-0.652876	0.000128789	TRUE
GRPR	16.0175	12.2325	19.8024	-0.652662	0.187437	FALSE
RNLS	46.986	36.3227	57.6493	-0.652061	0.00133407	TRUE
C8orf88	12.4371	9.4551	15.419	-0.651161	0.156692	FALSE
ARHGEF6	305.898	237.799	373.997	-0.651082	7.01948e-14	TRUE
GEN1	189.633	147.342	231.924	-0.650931	7.38606e-08	TRUE
ZCWPW2	6.06866	4.50215	7.63517	-0.650228	0.293568	FALSE
TMOD1	319.734	248.735	390.733	-0.64947	0.0008493	TRUE
TESK2	16.3827	12.5359	20.2294	-0.649276	0.096027	FALSE
EAF2	3.95569	2.85932	5.05206	-0.649082	0.373332	FALSE
EBF4	48.8201	37.8017	59.8384	-0.648862	0.00819383	TRUE
ZNF233	23.5985	18.1623	29.0346	-0.648351	0.0481878	TRUE
B3GALT4	26.6343	20.5333	32.7353	-0.64769	0.0177552	TRUE
KNSTRN	126.201	98.1236	154.279	-0.647564	7.30736e-06	TRUE
RCAN1	108.273	84.1572	132.389	-0.647444	1.3966e-06	TRUE
DPF3	41.6174	32.2122	51.0227	-0.647428	0.00323272	TRUE
FNDC10	14.0574	10.7348	17.3801	-0.647356	0.121347	FALSE
CGAS	42.5025	32.9031	52.1019	-0.647346	0.00280589	TRUE
CHCHD6	39.9542	30.9199	48.9885	-0.647143	0.0187255	TRUE
CASP9	46.6544	36.1421	57.1667	-0.647138	0.00123462	TRUE
USP2	12.4879	9.514	15.4618	-0.646811	0.112475	FALSE
PRKAR2A	661.177	515.253	807.102	-0.646459	4.40355e-16	TRUE
RIMS1	29.7247	22.956	36.4935	-0.646256	0.0987523	FALSE
GRM7	1.27338	0.772644	1.77412	-0.646125	1	FALSE
PLCG2	23.8239	18.3578	29.29	-0.645926	0.0385713	TRUE
C2	1.54392	0.984058	2.10377	-0.64557	1	FALSE
NFE2L3	402.539	313.736	491.343	-0.645522	5.82194e-14	TRUE
BACE2	940.462	733.473	1147.45	-0.644909	9.35379e-09	TRUE
PDE9A	80.7648	62.8035	98.726	-0.644334	3.21056e-05	TRUE
PDZK1IP1	47.9531	37.2112	58.695	-0.643615	0.382846	FALSE
POLR1E	135.462	105.52	165.405	-0.643575	1.03902e-06	TRUE
NTN4	252.676	197.053	308.299	-0.643117	0.107317	FALSE
TMEM52	0.790361	0.397915	1.18281	-0.642908	1	FALSE
MTERF3	121.447	94.6407	148.254	-0.642069	2.9401e-07	TRUE
ABLIM1	2494.76	1948.44	3041.08	-0.642001	3.91948e-17	TRUE
NRG4	0.783997	0.393572	1.17442	-0.641845	1	FALSE
SLC36A4	105.671	82.3394	129.003	-0.641472	1.23648e-05	TRUE
TPD52	249.809	194.998	304.62	-0.6409	2.8465e-09	TRUE
TCEANC	43.8151	34.0243	53.6058	-0.640696	0.0076126	TRUE
DCLRE1B	78.4526	61.1032	95.8019	-0.640367	0.000202995	TRUE
CHRNA10	3.16607	2.25659	4.07554	-0.640199	0.40218	FALSE
PRPS2	151.022	117.835	184.209	-0.640187	4.60136e-06	TRUE
CHRNA5	51.1056	39.7327	62.4785	-0.640081	0.0618003	FALSE
MACROD1	14.1275	10.8265	17.4285	-0.639915	0.0952411	FALSE
DMGDH	10.118	7.69301	12.543	-0.639622	0.171598	FALSE
MAPK9	318.435	248.77	388.1	-0.63954	9.11293e-16	TRUE
SEMA4F	53.4534	41.5781	65.3287	-0.639523	0.0023795	TRUE
DENND6B	20.702	15.9694	25.4346	-0.63949	0.0616353	FALSE
SPEG	34.891	27.0647	42.7173	-0.639448	0.0134125	TRUE
RET	10.0113	7.61061	12.4119	-0.639329	0.395315	FALSE
AMIGO1	65.4157	50.9512	79.8803	-0.63863	0.000376789	TRUE
ITGB4	268.598	209.888	327.307	-0.638567	0.00411978	TRUE
MOB3C	89.3315	69.6794	108.984	-0.637926	0.000279289	TRUE
ENPP3	0.799674	0.408345	1.191	-0.637591	1	FALSE
NNAT	46.8178	36.4301	57.2056	-0.63696	0.010023	TRUE
DHCR7	145.873	113.981	177.766	-0.636681	7.19729e-07	TRUE
BICDL1	0.793508	0.404147	1.18287	-0.636532	1	FALSE
PTS	57.2823	44.6376	69.927	-0.636112	0.00249732	TRUE
ZNF730	10.9523	8.36182	13.5428	-0.635444	0.155397	FALSE
ARHGAP33	3.18588	2.2809	4.09086	-0.633815	0.405161	FALSE
CCNF	164.679	128.878	200.481	-0.633491	8.30019e-05	TRUE
PYROXD2	34.8715	27.1243	42.6187	-0.633133	0.227829	FALSE
CEP70	185.16	144.976	225.344	-0.632788	8.38115e-09	TRUE
DIS3L	228.427	178.943	277.91	-0.632257	1.057e-07	TRUE
CCDC138	92.9213	72.7111	113.131	-0.630743	5.14597e-05	TRUE
RPS6KA6	76.4609	59.7932	93.1286	-0.630723	0.00245309	TRUE
ZNF382	105.85	82.8763	128.824	-0.630217	1.76601e-05	TRUE
DCAF12L2	7.69974	5.83027	9.56921	-0.629853	0.27393	FALSE
CHRNA1	4.75547	3.51908	5.99186	-0.629648	0.543643	FALSE
SEMA4A	9.10249	6.93393	11.2711	-0.629153	0.327257	FALSE
FSIP2	68.1368	53.2991	82.9744	-0.62902	0.0020173	TRUE
RHPN2	20.3731	15.7875	24.9587	-0.628837	0.0742473	FALSE
ISM2	8.95693	6.8208	11.0931	-0.628792	0.245639	FALSE
TIA1	283.907	222.785	345.03	-0.628785	1.95526e-07	TRUE
MISP3	2.05322	1.39841	2.70804	-0.628578	1	FALSE
SLC9A6	215.374	168.988	261.759	-0.628313	1.18372e-11	TRUE
PNMA8A	110.647	86.7199	134.575	-0.628111	0.0448785	TRUE
XYLB	78.9394	61.853	96.0257	-0.626385	9.02177e-05	TRUE
COBLL1	467.221	367.397	567.044	-0.624742	2.32645e-12	TRUE
NABP2	168.635	132.488	204.782	-0.624408	5.58988e-09	TRUE
ATP6V1E2	23.4904	18.2747	28.706	-0.624045	0.0700068	FALSE
ZWILCH	226.263	177.873	274.652	-0.623915	1.71813e-09	TRUE
CNTNAP3C	6.19632	4.66542	7.72722	-0.623339	0.373177	FALSE
PARD6B	1.08312	0.640019	1.52622	-0.623269	1	FALSE
LDLR	242.016	190.34	293.692	-0.623068	2.03973e-07	TRUE
THRA	360.994	284.034	437.955	-0.622941	3.30911e-15	TRUE
SMS	249.494	196.252	302.735	-0.622771	7.26116e-09	TRUE
KLHL36	318.491	250.61	386.371	-0.622529	4.32347e-13	TRUE
TMEM178B	5.08561	3.79344	6.37778	-0.622126	0.438813	FALSE
PTPN20	2.07841	1.42565	2.73117	-0.62126	1	FALSE
ZNF239	7.19328	5.45614	8.93041	-0.621183	0.29504	FALSE
GDPD3	2.83774	2.0244	3.65108	-0.620918	0.440434	FALSE
RNF144B	1018.87	802.992	1234.74	-0.620122	1.59432e-19	TRUE
ABCB10	165.266	130.124	200.409	-0.6192	1.05569e-08	TRUE
MCM2	182.824	144.037	221.61	-0.618092	7.71124e-09	TRUE
CDK6	919.129	725.237	1113.02	-0.617266	4.46324e-15	TRUE
TECR	55.361	43.4854	67.2367	-0.617216	0.00143557	TRUE
DDIAS	91.3567	71.94	110.773	-0.615794	4.07611e-05	TRUE
HES4	50.5193	39.6883	61.3503	-0.615784	0.0223546	TRUE
RIGI	9.70446	7.45504	11.9539	-0.615499	0.266382	FALSE
MVB12B	166.615	131.4	201.83	-0.615372	5.97035e-08	TRUE
CEP85	92.4499	72.8263	112.073	-0.615054	0.000118798	TRUE
NPTX1	19.9956	15.5868	24.4045	-0.615049	0.0604359	FALSE
SLC19A3	1.26505	0.789452	1.74064	-0.614996	1	FALSE
ADM2	5.35109	4.01831	6.68386	-0.61463	0.543763	FALSE
ADTRP	18.5536	14.4504	22.6568	-0.614604	0.298114	FALSE
GPR89B	8.8245	6.76311	10.8859	-0.614545	0.259157	FALSE
CHPF	3.09691	2.23777	3.95605	-0.614192	0.445957	FALSE
BRPF3	579.822	458.056	701.589	-0.614011	1.0976e-17	TRUE
CHCHD4	64.595	50.8466	78.3433	-0.613859	0.000708882	TRUE
RIMS4	1.244	0.774679	1.71331	-0.612498	1	FALSE
CYP2E1	2.07944	1.4357	2.72319	-0.612199	1	FALSE
ZNF558	47.4453	37.3205	57.57	-0.612045	0.00614879	TRUE
KCNC4	161.018	127.158	194.879	-0.612032	9.25678e-08	TRUE
FREM2	1.2878	0.80994	1.76567	-0.611687	1	FALSE
ARL14EPL	0.779398	0.408345	1.15045	-0.610639	1	FALSE
MTMR8	13.9	10.795	17.0051	-0.610233	0.129054	FALSE
RILP	22.1616	17.339	26.9842	-0.609699	0.0746268	FALSE
GMNN	116.15	91.7685	140.531	-0.609407	0.000111913	TRUE
LURAP1	21.7774	17.0372	26.5177	-0.609385	0.0802755	FALSE
EXD2	229.88	181.862	277.897	-0.608974	1.77885e-12	TRUE
C3orf20	1.31032	0.830945	1.7897	-0.607523	1	FALSE
USP6	1.28706	0.812638	1.76148	-0.60735	1	FALSE
SNED1	256.462	203.068	309.855	-0.607187	3.81003e-06	TRUE
PRX	16.301	12.7171	19.8849	-0.606479	0.141861	FALSE
METTL21A	108.814	86.0743	131.554	-0.606261	5.27611e-05	TRUE
CPNE3	394.951	312.974	476.928	-0.606148	2.86525e-17	TRUE
C8orf82	43.3889	34.1991	52.5787	-0.606124	0.0144833	TRUE
CLSTN2	59.1558	46.7124	71.5992	-0.605589	0.00396398	TRUE
BMAL2	401.428	318.452	484.403	-0.603583	2.34368e-06	TRUE
CCL8	7.79434	5.98143	9.60726	-0.603458	0.454793	FALSE
TUBGCP4	166.377	131.874	200.881	-0.603445	2.49452e-07	TRUE
CEP131	68.9712	54.5567	83.3856	-0.603036	0.00371282	TRUE
PRXL2C	166.704	132.169	201.238	-0.602793	6.26937e-07	TRUE
ARHGEF9	218.46	173.269	263.652	-0.602783	7.03669e-08	TRUE
CLDN2	4.50656	3.37277	5.64035	-0.602711	0.420396	FALSE
SPATA1	9.21946	7.11917	11.3197	-0.601568	0.238977	FALSE
CCND2	921.749	732.336	1111.16	-0.600821	5.25533e-17	TRUE
C2orf66	3.72316	2.75518	4.69113	-0.599835	0.510076	FALSE
SDC4	162.713	129.163	196.263	-0.599801	5.4114e-07	TRUE
AQP11	8.8479	6.83025	10.8656	-0.59965	0.393923	FALSE
SLC41A1	257.882	204.884	310.881	-0.599165	8.69749e-12	TRUE
SNAPIN	101.121	80.2226	122.019	-0.59893	9.95273e-06	TRUE
AVIL	8.24329	6.3522	10.1344	-0.598772	0.309081	FALSE
ANKLE1	9.47155	7.33159	11.6115	-0.598077	0.335669	FALSE
ENSG00000285943	1.09223	0.66485	1.5196	-0.597805	1	FALSE
CFAP97	479.821	381.703	577.94	-0.597189	3.64709e-19	TRUE
DCXR	77.6787	61.6263	93.731	-0.597068	0.000398414	TRUE
SLC3A1	1.73441	1.17665	2.29217	-0.596933	1	FALSE
GIPC2	510.479	406.348	614.609	-0.595755	2.34176e-14	TRUE
SOD2	465.724	370.713	560.735	-0.595701	2.24032e-12	TRUE
PIM1	11.7997	9.19494	14.4045	-0.595499	0.184708	FALSE
ZNF714	104.745	83.2318	126.257	-0.595313	0.000122596	TRUE
CDIN1	64.7889	51.4189	78.1588	-0.594662	0.000597085	TRUE
CABLES1	841.734	670.669	1012.8	-0.59395	2.34535e-18	TRUE
SYT14	15.9021	12.472	19.3322	-0.593803	0.36805	FALSE
XKR9	1.24749	0.791487	1.7035	-0.59367	1	FALSE
GPX3	156.78	124.77	188.79	-0.593611	0.000194657	TRUE
ABCC11	2.25039	1.59122	2.90956	-0.593375	1	FALSE
VSTM4	160.342	127.664	193.019	-0.592591	0.0189703	TRUE
ASAH2	6.11197	4.67178	7.55216	-0.592487	0.372739	FALSE
SLC52A2	100.382	79.8632	120.9	-0.592144	0.000125119	TRUE
TMEM116	22.043	17.3794	26.7065	-0.592134	0.0801002	FALSE
CSF3R	0.505483	0.200984	0.809983	-0.59176	1	FALSE
SYDE1	86.5884	68.8823	104.294	-0.591432	0.000527048	TRUE
CENPQ	55.9023	44.4064	67.3982	-0.591062	0.00918987	TRUE
POU5F2	5.06336	3.8388	6.28791	-0.590856	0.392297	FALSE
GCA	165.806	132.123	199.489	-0.590762	2.77284e-07	TRUE
ALPL	33.1205	26.2315	40.0095	-0.590681	0.0307082	TRUE
NIPSNAP3A	145.48	115.912	175.049	-0.590552	6.94574e-07	TRUE
TONSL	76.9638	61.23	92.6977	-0.590403	0.00110956	TRUE
STK33	25.7488	20.3523	31.1453	-0.59022	0.0853451	FALSE
AK4	172.081	137.177	206.985	-0.589964	3.27415e-05	TRUE
STATH	1.29272	0.830573	1.75486	-0.589683	1	FALSE
RSPO3	249.409	198.955	299.862	-0.589429	0.220003	FALSE
KCTD16	14.5595	11.4264	17.6926	-0.589054	0.337331	FALSE
MYLK2	3.27707	2.41585	4.13828	-0.589038	0.500935	FALSE
SEC14L1	1266.24	1011.15	1521.33	-0.588865	1.12888e-11	TRUE
SLC22A31	0.498403	0.196786	0.80002	-0.588848	1	FALSE
ABCB11	5.60879	4.2786	6.93897	-0.588797	0.390232	FALSE
ARL17A	3.02186	2.21294	3.83078	-0.588365	0.455264	FALSE
HIF3A	333.696	266.382	401.011	-0.588334	0.003165	TRUE
MARCHF10	1.29668	0.834771	1.75859	-0.588332	1	FALSE
FAM151B	46.1478	36.6722	55.6234	-0.5879	0.00472723	TRUE
UBE2S	54.8453	43.6267	66.064	-0.587633	0.00533716	TRUE
OXTR	2.55814	1.84405	3.27224	-0.587046	0.532095	FALSE
TRDN	9.06244	7.04467	11.0802	-0.58654	0.282871	FALSE
FLOT2	555.952	444.296	667.609	-0.586399	2.47516e-10	TRUE
FNDC8	1.25793	0.805742	1.71011	-0.585762	1	FALSE
SH3BP4	317.413	253.697	381.129	-0.585277	1.6688e-05	TRUE
FANCE	56.6326	45.1195	68.1456	-0.584262	0.00240566	FALSE
NFAM1	1.27278	0.81887	1.7267	-0.584111	1	FALSE
IFITM1	21.5179	17.0233	26.0124	-0.583758	0.0832194	FALSE
MSI1	1.78932	1.23269	2.34596	-0.58364	1	FALSE
SPTBN2	125.573	100.317	150.828	-0.583567	4.5474e-05	FALSE
TPRN	39.7353	31.6188	47.8519	-0.582711	0.00865054	FALSE
RAB36	17.7127	13.9847	21.4406	-0.582622	0.125217	FALSE
FOXF2	1.93767	1.35257	2.52277	-0.582473	1	FALSE
H2AC15	46.4471	36.9986	55.8955	-0.582369	0.00487621	FALSE
HVCN1	43.593	34.7152	52.4708	-0.582213	0.018019	FALSE
DDHD2	428.416	342.94	513.891	-0.582112	2.61503e-15	FALSE
RWDD4	83.1136	66.3746	99.8526	-0.581971	0.000213199	FALSE
KIZ	96.3757	77.0045	115.747	-0.581755	0.000293164	FALSE
CSMD1	166.207	133.027	199.387	-0.580261	0.419196	FALSE
LUZP2	6.94799	5.37227	8.52371	-0.579716	0.392914	FALSE
C5orf34	22.6285	17.9501	27.3068	-0.578947	0.122982	FALSE
KAT2B	412.637	330.782	494.491	-0.578624	2.99908e-07	FALSE
PYCR1	238.55	191.148	285.951	-0.578587	1.03343e-08	FALSE
MRPS24	1.7911	1.23892	2.34328	-0.578464	1	FALSE
PPP1R3B	777.54	623.614	931.466	-0.578087	9.39462e-09	FALSE
SQOR	93.6446	74.9369	112.352	-0.577941	8.05128e-05	FALSE
PIGF	50.2379	40.1125	60.3632	-0.577797	0.00953874	FALSE
TMEM50B	170.921	136.952	204.891	-0.577708	3.98604e-07	FALSE
GABRR2	7.27892	5.64578	8.91207	-0.576746	0.325958	FALSE
COL8A2	27.9639	22.2513	33.6766	-0.576651	0.0634255	FALSE
MTMR10	626.141	502.54	749.743	-0.576212	5.34932e-13	FALSE
SYP	3.61016	2.70186	4.51845	-0.576013	0.447067	FALSE
BNIP3L	527.648	423.665	631.631	-0.57504	1.69454e-17	FALSE
RBP7	1.77901	1.23269	2.32533	-0.574719	1	FALSE
CALN1	1.51612	1.0215	2.01074	-0.574693	1	FALSE
RIMOC1	368.018	295.489	440.547	-0.574586	3.02329e-15	FALSE
FN3KRP	113.876	91.3062	136.446	-0.574361	1.41408e-05	FALSE
TSPAN7	118.926	95.3791	142.472	-0.57398	0.00886019	FALSE
CABLES2	146.533	117.576	175.491	-0.573783	7.04101e-07	FALSE
ABCA5	200.977	161.364	240.59	-0.573326	1.66678e-09	FALSE
CBS	9.11422	7.1323	11.0961	-0.572811	0.262013	FALSE
BASP1	227.915	183.098	272.732	-0.57229	1.18713e-06	FALSE
SPIN4	165.769	133.182	198.356	-0.571153	3.45928e-07	FALSE
TRIQK	194.337	156.183	232.491	-0.570917	4.56352e-07	FALSE
MT1F	1.77396	1.23254	2.31537	-0.570484	1	FALSE
PATJ	105.53	84.7424	126.317	-0.570343	0.000865193	FALSE
WNT3	28.1733	22.4821	33.8646	-0.570201	0.0605628	FALSE
EFHB	20.118	15.9987	24.2374	-0.570143	0.14442	FALSE
EBPL	74.3355	59.6438	89.0272	-0.570001	0.000410575	FALSE
XK	2.2753	1.63683	2.91376	-0.569748	1	FALSE
ERBB2	242.633	195.142	290.124	-0.569738	7.31751e-10	FALSE
H2BC15	75.771	60.8072	90.7349	-0.569694	0.00121986	FALSE
ENHO	1.72915	1.19742	2.26087	-0.569444	1	FALSE
ERBB3	0.980501	0.594701	1.3663	-0.569348	1	FALSE
H3C6	94.6988	76.0738	113.324	-0.568815	3.56168e-05	FALSE
KATNAL1	409.737	329.902	489.572	-0.568061	5.47634e-10	FALSE
FHIP1A	7.47986	5.83177	9.12796	-0.568013	0.335913	FALSE
IGFBP3	295.713	238.047	353.379	-0.567996	3.96059e-06	FALSE
SLC1A4	318.826	256.684	380.969	-0.56785	3.45823e-10	FALSE
H2BC9	87.9994	70.7071	105.292	-0.56784	0.000196642	FALSE
SETD9	41.1333	32.95	49.3166	-0.567622	0.0423438	FALSE
TUBB1	0.485236	0.196786	0.773685	-0.567585	1	FALSE
RNF207	10.4898	8.25904	12.7206	-0.567405	0.246142	FALSE
FAM171A2	119.844	96.383	143.305	-0.567378	0.00010776	FALSE
LRRC75A	89.8421	72.211	107.473	-0.567207	0.000523759	FALSE
PPA1	221.954	178.704	265.203	-0.566904	8.70824e-08	FALSE
UGT2A1	2.2348	1.60766	2.86194	-0.566569	1	FALSE
IRF8	0.484551	0.196786	0.772316	-0.566471	1	FALSE
ARPIN	294.034	236.871	351.197	-0.566204	1.00251e-05	FALSE
ANO5	100.536	80.8648	120.207	-0.566153	0.00434374	FALSE
HMGN2	141.823	114.163	169.483	-0.565947	2.09999e-06	FALSE
KCNIP3	3.73932	2.82175	4.65689	-0.565777	0.481324	FALSE
PPFIA2	8.72398	6.84314	10.6048	-0.565218	0.485313	FALSE
AK5	2.51509	1.83526	3.19492	-0.565159	0.564521	FALSE
ACTL10	1.47453	0.996296	1.95276	-0.564739	1	FALSE
AOC2	2.27874	1.64508	2.91239	-0.564737	1	FALSE
ENSG00000285777	1.97976	1.40464	2.55488	-0.563979	1	FALSE
ATP11B	847.069	683.449	1010.69	-0.563752	3.87168e-15	FALSE
FAXC	7.24427	5.65373	8.83481	-0.563735	0.365129	FALSE
SDR42E2	2.45932	1.79198	3.12666	-0.563686	0.513262	FALSE
DNASE2B	2.04576	1.45835	2.63316	-0.563533	1	FALSE
IFNE	1.47849	1.00049	1.95649	-0.563531	1	FALSE
FUT11	441.49	356.175	526.804	-0.563373	8.58358e-18	FALSE
FBXO44	37.3061	29.9299	44.6824	-0.562638	0.036261	FALSE
FBXW10B	1.70883	1.18737	2.23028	-0.562465	1	FALSE
PARVA	986.509	796.432	1176.59	-0.562401	6.65608e-26	FALSE
KDELR3	118.655	95.6445	141.666	-0.56188	0.000803191	FALSE
LARP1B	201.931	162.911	240.95	-0.561796	9.52121e-08	FALSE
LAMA2	22.7125	18.1534	27.2715	-0.561746	0.0920724	FALSE
CRIM1	1879.85	1518.41	2241.28	-0.561453	1.20665e-12	FALSE
TUBA1C	249.881	201.697	298.066	-0.561137	9.19766e-07	FALSE
TBCE	7.80919	6.11738	9.50099	-0.561107	0.345011	FALSE
SOCS7	142.312	114.817	169.808	-0.560533	2.19416e-06	FALSE
FOXC2	278.103	224.579	331.626	-0.560268	6.40322e-11	FALSE
HIGD1A	99.1912	79.9784	118.404	-0.560243	7.07611e-05	FALSE
PSEN2	4.48204	3.43093	5.53316	-0.560172	0.505754	FALSE
C20orf204	16.6257	13.2478	20.0036	-0.559899	0.133876	FALSE
PITPNC1	229.818	185.585	274.052	-0.559871	2.0212e-05	FALSE
RAD9B	11.6306	9.21031	14.051	-0.559828	0.243123	FALSE
ANO7	3.65475	2.7632	4.5463	-0.559566	0.540879	FALSE
YWHAB	961.591	777.288	1145.89	-0.559357	5.66603e-28	FALSE
FGFR4	2.96804	2.20835	3.72772	-0.559315	0.500838	FALSE
SMO	281.927	227.806	336.048	-0.558829	4.28734e-11	FALSE
ATXN7L2	22.4961	18.0025	26.9897	-0.558707	0.121262	FALSE
SLC44A5	299.209	241.817	356.602	-0.558488	0.0020173	FALSE
PPIP5K1	46.1065	37.1012	55.1118	-0.558468	0.0100323	FALSE
ZNF287	45.2647	36.4329	54.0965	-0.557654	0.00922581	FALSE
ZMYND12	6.20146	4.8273	7.57562	-0.557413	0.446728	FALSE
C1orf198	211.991	171.355	252.626	-0.557321	2.06112e-06	FALSE
GJA4	527.308	426.546	628.071	-0.557143	3.43347e-10	FALSE
VASH2	59.4769	47.9472	71.0065	-0.556899	0.00646111	FALSE
SLC45A4	74.8434	60.3885	89.2984	-0.556732	0.0976618	FALSE
VMAC	16.9547	13.5341	20.3752	-0.556495	0.143477	FALSE
MSI2	394.559	319.208	469.909	-0.556438	7.92509e-12	FALSE
PRDM6	2.00044	1.42947	2.5714	-0.555847	1	FALSE
RABEPK	102.385	82.7196	122.051	-0.555622	0.000717457	FALSE
BOLA3	60.8483	49.097	72.5996	-0.554973	0.00726131	FALSE
NUDT4	563.524	456.272	670.776	-0.554928	3.04312e-16	FALSE
GUCY1A1	2231.27	1807.18	2655.36	-0.554914	1.61095e-18	FALSE
NPR3	54.0507	43.5939	64.5074	-0.554812	0.0629098	FALSE
DAZAP2	413.088	334.445	491.732	-0.554726	2.02027e-16	FALSE
ANKRD36	52.2867	42.1669	62.4064	-0.554702	0.0297045	FALSE
TRIM4	219.916	177.984	261.849	-0.554401	1.07777e-07	FALSE
IER3	279.79	226.494	333.085	-0.554387	0.00175537	FALSE
PRUNE1	125.45	101.46	149.44	-0.554132	2.26256e-05	FALSE
CTSZ	342.115	277.034	407.195	-0.553994	3.25207e-06	FALSE
NDC1	282.567	228.794	336.339	-0.553859	1.15264e-10	FALSE
ENSG00000287856	0.762852	0.428978	1.09673	-0.553154	1	FALSE
UBE2L5	1.47559	1.00687	1.94431	-0.552983	1	FALSE
SNAP25	20.3633	16.3197	24.407	-0.552815	0.145914	FALSE
PEX7	30.6884	24.6927	36.6842	-0.552604	0.053045	FALSE
PPP1R3G	4.16098	3.18453	5.13742	-0.552568	0.490255	FALSE
ENSG00000284906	1.48255	1.0131	1.95199	-0.552265	1	FALSE
TRAF1	14.2528	11.3689	17.1367	-0.552204	0.173962	FALSE
SFI1	76.1959	61.6089	90.7828	-0.551855	0.00480908	FALSE
GLE1	210.071	170.243	249.899	-0.55106	8.53411e-08	FALSE
SMIM17	7.02759	5.51293	8.54224	-0.551021	0.34619	FALSE
PNPLA2	138.778	112.419	165.137	-0.550706	8.10422e-06	FALSE
SEZ6L2	146.2	118.455	173.945	-0.550437	0.000566012	FALSE
HDGF	415.208	336.802	493.615	-0.550125	1.23287e-09	FALSE
PCP4	0.949273	0.582091	1.31646	-0.550087	1	FALSE
POLA1	181.263	146.951	215.575	-0.549753	1.92016e-06	FALSE
MESP1	2.00808	1.44208	2.57408	-0.549459	1	FALSE
ABCA13	8.46451	6.68412	10.2449	-0.549317	0.347304	FALSE
RFLNB	390.627	316.976	464.278	-0.549172	4.05105e-07	FALSE
RAD54B	11.1102	8.8334	13.3871	-0.549012	0.260705	FALSE
ODC1	345.646	280.503	410.788	-0.54875	2.68586e-07	FALSE
SPAG1	73.1978	59.2653	87.1303	-0.54831	0.0215383	FALSE
SPATA16	1.00151	0.625764	1.37726	-0.548181	1	FALSE
TSGA10	42.233	34.1248	50.3411	-0.547625	0.0357134	FALSE
COX7A1	18.2642	14.6515	21.8768	-0.547584	0.161424	FALSE
AGTPBP1	451.267	366.474	536.059	-0.547436	1.8424e-15	FALSE
APIP	65.8309	53.3013	78.3605	-0.547434	0.00150982	FALSE
SUV39H1	50.7873	41.0789	60.4957	-0.547388	0.0123795	FALSE
SHF	30.5584	24.6459	36.4708	-0.547037	0.0693075	FALSE
MSRB1	95.7677	77.6458	113.89	-0.546805	0.000400097	FALSE
TRIM47	149.002	120.921	177.083	-0.546604	2.37056e-06	FALSE
ABHD8	42.1374	34.0647	50.21	-0.546405	0.0401964	FALSE
CKAP2	494.606	401.861	587.352	-0.546398	1.95906e-14	FALSE
ERG28	174.136	141.375	206.896	-0.546166	1.08013e-07	FALSE
CCDC80	996.969	810.436	1183.5	-0.545731	4.78391e-08	FALSE
TIAM2	120.148	97.5123	142.784	-0.545524	5.61033e-05	FALSE
RORB	0.463516	0.190554	0.736478	-0.544532	1	FALSE
VMA21	507.113	412.359	601.868	-0.544445	3.62561e-17	FALSE
GDF5	7.57024	5.97335	9.16714	-0.543991	0.318708	FALSE
NSUN4	170.452	138.514	202.391	-0.543849	6.84214e-07	FALSE
MAPRE3	59.6122	48.3223	70.9022	-0.543796	0.00343426	FALSE
LRRK1	217.272	176.62	257.924	-0.543739	1.21127e-06	FALSE
FRZB	1.46608	1.0071	1.92506	-0.543353	1	FALSE
STX2	282.227	229.533	334.921	-0.543147	6.03943e-09	FALSE
YPEL1	109.655	89.0692	130.242	-0.54312	0.00068148	FALSE
AATK	19.7323	15.8753	23.5893	-0.543118	0.132724	FALSE
SAC3D1	46.0215	37.2742	54.7687	-0.543084	0.0395153	FALSE
CGREF1	37.2151	30.1069	44.3232	-0.543015	0.0300617	FALSE
LST1	4.67055	3.61606	5.72504	-0.542882	0.471792	FALSE
GPR180	269.045	218.844	319.247	-0.542702	1.96461e-07	FALSE
LZTS3	12.8171	10.2487	15.3855	-0.542665	0.285543	FALSE
NTAQ1	69.8353	56.6701	83.0005	-0.542574	0.00293341	FALSE
GXYLT2	47.6203	38.5868	56.6538	-0.542396	0.055995	FALSE
DCAF12L1	34.8793	28.2142	41.5444	-0.5423	0.0413479	FALSE
RNF157	25.3438	20.4505	30.237	-0.542246	0.0660571	FALSE
LSM14B	150.393	122.284	178.501	-0.542012	6.05245e-06	FALSE
CCDC15	59.1913	48.021	70.3615	-0.541746	0.00483439	FALSE
EXOC6	777.403	633.01	921.795	-0.541505	4.3481e-13	FALSE
RHOB	574.04	467.424	680.656	-0.54123	5.14133e-06	FALSE
CEP112	243.936	198.531	289.341	-0.541135	1.79599e-07	FALSE
PCBD1	117.955	95.9067	140.003	-0.541056	1.94418e-05	FALSE
NEK6	402.457	327.705	477.21	-0.540852	2.52694e-11	FALSE
COMMD1	80.4893	65.3922	95.5865	-0.540808	0.00236413	FALSE
MICOS10	33.7646	27.3245	40.2047	-0.540759	0.0283546	FALSE
CSF2	0.499063	0.221617	0.776509	-0.540253	1	FALSE
ABHD11	24.9198	20.1244	29.7151	-0.540039	0.0693594	FALSE
ZBTB42	19.8063	15.9633	23.6493	-0.539134	0.177349	FALSE
SLC51A	2.12444	1.54747	2.70142	-0.539014	1	FALSE
UXS1	252.624	205.811	299.437	-0.538748	4.65056e-08	FALSE
ODAD2	22.399	18.0813	26.7168	-0.538595	0.153867	FALSE
DNAH3	1.48598	1.02736	1.9446	-0.538469	1	FALSE
RCAN2	8.02399	6.35984	9.68814	-0.538266	0.432216	FALSE
ACOT1	3.96039	3.04567	4.87511	-0.538237	0.481274	FALSE
CCDC148	14.515	11.6561	17.374	-0.537827	0.181999	FALSE
GJC2	4.47279	3.46436	5.48121	-0.537809	0.469546	FALSE
SERGEF	45.8697	37.2346	54.5047	-0.53773	0.0319239	FALSE
PXMP4	85.36	69.4516	101.268	-0.537656	0.0011084	FALSE
HDHD3	21.7505	17.5636	25.9374	-0.537133	0.0914911	FALSE
NATD1	174.965	142.587	207.342	-0.53703	0.00013698	FALSE
REXO5	55.3264	44.9701	65.6828	-0.536618	0.0313832	FALSE
DAPK2	12.4255	9.95771	14.8933	-0.536475	0.238074	FALSE
CATSPER2	4.64885	3.61157	5.68613	-0.535914	0.506849	FALSE
L2HGDH	41.3241	33.5571	49.0912	-0.535575	0.0203914	FALSE
PGM1	188.508	153.738	223.278	-0.535461	8.26734e-06	FALSE
SKI	506.537	413.452	599.623	-0.535254	3.04922e-12	FALSE
G2E3	164.837	134.425	195.249	-0.535186	7.43488e-06	FALSE
KIAA0930	293.747	239.71	347.785	-0.53504	2.0343e-08	FALSE
MPP7	167.277	136.471	198.084	-0.534257	8.22159e-07	FALSE
TMEM132C	0.477853	0.207361	0.748345	-0.534132	1	FALSE
FZD9	13.8205	11.1084	16.5326	-0.534028	0.265976	FALSE
CCDC115	111.585	90.9838	132.187	-0.534004	9.92152e-05	FALSE
SLC35G1	63.5157	51.7141	75.3173	-0.533821	0.0129063	FALSE
RHOXF1	0.989713	0.625764	1.35366	-0.53379	1	FALSE
GRIK4	3.86014	2.97147	4.7488	-0.533589	0.584691	FALSE
NCAPD2	431.256	352.222	510.29	-0.533566	1.69621e-07	FALSE
PDLIM2	41.9472	34.0991	49.7954	-0.533265	0.0238438	FALSE
ZNF511	19.7859	15.988	23.5838	-0.533196	0.140251	FALSE
SDC2	66.078	53.8235	78.3324	-0.533116	0.134827	FALSE
PLCD3	144.829	118.19	171.468	-0.533074	0.000465785	FALSE
C3	26.8382	21.7558	31.9205	-0.532749	0.453258	FALSE
TTC21A	25.6146	20.7595	30.4698	-0.532324	0.10135	FALSE
GHR	112.777	92.0238	133.531	-0.532263	5.76378e-05	FALSE
TTC39C	123.816	101.064	146.568	-0.531903	0.000283944	FALSE
ALDH6A1	434.095	354.834	513.356	-0.531563	6.47749e-05	FALSE
KIF1A	9.4795	7.57541	11.3836	-0.530154	0.436202	FALSE
BCL2L10	5.38673	4.22705	6.54642	-0.529795	0.436029	FALSE
AIF1L	351.964	287.884	416.044	-0.52971	0.0012489	FALSE
GUCY1B1	326.29	266.895	385.685	-0.529489	0.00150512	FALSE
MLLT6	421.002	344.458	497.547	-0.529217	3.44118e-07	FALSE
PHACTR2	2237.5	1831.66	2643.34	-0.528967	1.25556e-12	FALSE
RMND5A	698.399	571.613	825.186	-0.528907	7.86644e-20	FALSE
LSM12	25.0561	20.3344	29.7778	-0.528709	0.0786292	FALSE
KCTD5	128.525	105.056	151.993	-0.528633	0.000639363	FALSE
ARHGEF5	3.42746	2.62712	4.22779	-0.527375	0.491149	FALSE
GOLGA8B	8.01181	6.38349	9.64012	-0.527139	0.479436	FALSE
PDSS1	45.3888	37.0088	53.7688	-0.527019	0.0331503	FALSE
RTEL1-TNFRSF6B	0.971227	0.615188	1.32727	-0.526934	1	FALSE
UNC13D	8.09152	6.44973	9.7333	-0.526833	0.349169	FALSE
IMPA1	102.914	84.1495	121.678	-0.526812	0.000393084	FALSE
ARHGAP18	405.367	331.994	478.741	-0.526758	0.000220148	FALSE
EFEMP2	294.432	241.098	347.766	-0.526671	3.52545e-11	FALSE
KIT	121.408	99.3136	143.502	-0.526567	0.335861	FALSE
MAP3K3	665.059	544.884	785.234	-0.526364	1.43982e-15	FALSE
MIP	0.955366	0.602724	1.30801	-0.526123	1	FALSE
SHISAL2A	0.465192	0.200984	0.729401	-0.526056	1	FALSE
TCF7L1	382.275	313.196	451.354	-0.525788	9.05056e-12	FALSE
CEP152	85.5723	69.9746	101.17	-0.525598	0.00287293	FALSE
CCN4	30.5203	24.8496	36.191	-0.524809	0.212618	FALSE
KCTD6	78.2318	63.9798	92.4837	-0.524724	0.00141377	FALSE
TMEM220	60.5203	49.4566	71.5839	-0.524607	0.0816214	FALSE
KCTD7	99.0497	81.078	117.021	-0.52398	0.00372315	FALSE
BCAT2	56.831	46.4544	67.2076	-0.523392	0.0160389	FALSE
CPEB3	60.8863	49.802	71.9707	-0.522431	0.0116065	FALSE
LLGL2	13.3197	10.7551	15.8844	-0.522402	0.195278	FALSE
KRT86	1.43698	1.00072	1.87323	-0.522156	1	FALSE
AKR7A2	106.492	87.2509	125.734	-0.522117	0.000139561	FALSE
RBP4	0.951827	0.602724	1.30093	-0.521692	1	FALSE
RIBC1	4.1211	3.20516	5.03704	-0.52168	0.496354	FALSE
RAB42	4.36856	3.40841	5.32871	-0.521653	0.498924	FALSE
ARNT2	54.2237	44.357	64.0904	-0.521119	0.0205675	FALSE
XKR4	0.701985	0.397915	1.00605	-0.521084	1	FALSE
HINT2	6.68442	5.31232	8.05652	-0.520786	0.380202	FALSE
SLC11A1	1.46847	1.02788	1.90907	-0.520589	1	FALSE
C1S	143.637	117.87	169.404	-0.51958	0.284364	FALSE
CASP2	343.94	282.507	405.373	-0.51942	4.79628e-10	FALSE
AMH	2.46023	1.84442	3.07604	-0.519034	0.625557	FALSE
DHRS13	26.5881	21.6805	31.4957	-0.518794	0.127846	FALSE
CPTP	66.7575	54.713	78.802	-0.518412	0.00380365	FALSE
RCOR1	428.976	352.647	505.305	-0.517695	2.07671e-12	FALSE
ABHD14A	5.92348	4.6946	7.15236	-0.517623	0.403246	FALSE
SCMH1	219.681	180.531	258.831	-0.517361	2.48919e-07	FALSE
BRMS1L	182.353	149.837	214.868	-0.517156	4.47716e-06	FALSE
ARMH4	160.883	132.178	189.589	-0.51711	0.00134643	FALSE
RMDN2	42.7803	35.0253	50.5353	-0.51655	0.0260123	FALSE
KDM1B	175.153	143.958	206.347	-0.516413	5.13661e-06	FALSE
ANKRD1	603.604	496.537	710.672	-0.516408	4.28147e-05	FALSE
LRRC56	10.7898	8.70295	12.8767	-0.516165	0.28799	FALSE
RUNX1T1	1008.79	830.09	1187.48	-0.516043	3.6654e-15	FALSE
ERMAP	151.029	124.128	177.931	-0.515999	6.98985e-05	FALSE
ENSG00000254732	1.18922	0.801917	1.57653	-0.515897	1	FALSE
TMC5	1.18146	0.795684	1.56723	-0.515681	1	FALSE
CCSAP	181.907	149.576	214.239	-0.515453	1.89215e-05	FALSE
PITPNM3	15.8686	12.8882	18.849	-0.515207	0.207188	FALSE
ENSG00000241962	1.19822	0.80994	1.58649	-0.515055	1	FALSE
SORT1	658.076	541.695	774.457	-0.514905	2.88073e-06	FALSE
MAOA	421.765	347.161	496.368	-0.514557	0.00224673	FALSE
CCDC13	0.676844	0.381107	0.972581	-0.514259	1	FALSE
PGAP3	53.8404	44.1741	63.5067	-0.513952	0.029515	FALSE
SDS	0.452022	0.196786	0.707258	-0.512516	1	FALSE
ZNF692	37.6687	30.875	44.4623	-0.512246	0.0425465	FALSE
LHFPL5	11.6894	9.46038	13.9185	-0.512166	0.382846	FALSE
AHCYL2	368.244	303.514	432.975	-0.511103	1.70962e-12	FALSE
DAG1	688.132	567.404	808.86	-0.510754	7.80452e-14	FALSE
PAXX	27.6301	22.6171	32.643	-0.510477	0.0824787	FALSE
GGTA1	99.2069	81.6695	116.744	-0.510231	0.0408244	FALSE
GOLGA8H	6.56629	5.24383	7.88875	-0.509549	0.428537	FALSE
CPQ	201.549	166.167	236.931	-0.509254	2.05489e-07	FALSE
NT5M	9.98375	8.06713	11.9004	-0.508695	0.345255	FALSE
SLC27A1	113.695	93.6973	133.692	-0.508269	0.000327231	FALSE
KLHL17	14.8489	12.0873	17.6106	-0.507957	0.2162	FALSE
DENND5B	792.94	654.602	931.278	-0.50794	4.74603e-13	FALSE
PIK3CD	45.0786	37.054	53.1032	-0.507665	0.132221	FALSE
NUDCD3	479.819	396.116	563.521	-0.507469	7.95992e-14	FALSE
TGIF2	223.476	184.422	262.53	-0.507157	8.72244e-07	FALSE
DCAF8L2	5.25979	4.17218	6.34739	-0.506458	0.588619	FALSE
CENPV	54.1319	44.5533	63.7105	-0.506445	0.0469378	FALSE
APLN	427.349	352.948	501.75	-0.506305	9.37422e-06	FALSE
METRN	35.71	29.3347	42.0853	-0.506228	0.0639089	FALSE
KATNA1	70.3956	58.0067	82.7846	-0.505805	0.00749059	FALSE
COCH	5.40572	4.29465	6.5168	-0.505585	0.466731	FALSE
RUNX1	64.9638	53.5318	76.3958	-0.505156	0.0580672	FALSE
ADI1	390.402	322.612	458.192	-0.504834	1.1318e-07	FALSE
TBC1D32	35.0435	28.8035	41.2835	-0.504614	0.0651836	FALSE
USP20	115.864	95.6587	136.07	-0.503937	0.000265563	FALSE
CIDEB	59.8009	49.2968	70.3051	-0.503538	0.0504608	FALSE
PSAT1	204.349	168.882	239.817	-0.503409	1.5524e-06	FALSE
WTIP	84.0171	69.3434	98.6908	-0.503044	0.00528596	FALSE
SMPD2	21.486	17.6058	25.3663	-0.502947	0.168966	FALSE
H2BC8	93.1066	76.878	109.335	-0.502605	0.00204416	FALSE
ICAM3	21.0819	17.2748	24.889	-0.502487	0.153987	FALSE
BOK	110.778	91.5099	130.046	-0.502392	0.00141674	FALSE
JPH3	128.519	106.199	150.838	-0.502238	0.00141681	FALSE
ALKBH7	54.1342	44.6339	63.6346	-0.502202	0.0137434	FALSE
LRRC20	64.8875	53.5373	76.2376	-0.502061	0.00677513	FALSE
PM20D2	72.9986	60.253	85.7442	-0.501988	0.00443199	FALSE
LIN52	104.855	86.6276	123.083	-0.501851	0.000699657	FALSE
DONSON	128.511	106.21	150.812	-0.501847	0.00115998	FALSE
SPRYD7	82.7746	68.3515	97.1977	-0.501763	0.00146634	FALSE
HR	3.34116	2.5939	4.08843	-0.501672	0.538659	FALSE
ZNF391	35.3082	29.0607	41.5557	-0.501476	0.102679	FALSE
FBXL8	6.8679	5.51482	8.22098	-0.501194	0.429121	FALSE
GPR27	1.68629	1.22452	2.14806	-0.500971	1	FALSE
P2RX4	161.855	133.861	189.85	-0.500969	4.32903e-05	FALSE
CRYAB	4.40294	3.4745	5.33138	-0.500793	0.479314	FALSE
DNASE1L2	0.687799	0.397769	0.977829	-0.500792	1	FALSE
EBF3	106.017	87.6335	124.4	-0.500613	0.427502	FALSE
BNC2	686.848	568.717	804.979	-0.500498	5.81068e-07	FALSE
BBS2	119.241	98.5916	139.889	-0.500467	0.00294186	FALSE
EPS8	490.527	406.159	574.895	-0.500213	1.16877e-07	FALSE
MTMR4	352.932	292.183	413.681	-0.500198	5.17262e-10	FALSE
EEF1A2	66.2707	54.7298	77.8116	-0.49996	0.156397	FALSE
ZNF70	96.3325	79.6359	113.029	-0.499908	0.000836735	FALSE
SLC9C2	1.48522	1.05894	1.9115	-0.499859	1	FALSE
ENSG00000280537	0.687146	0.397769	0.976522	-0.499837	1	FALSE
UHMK1	1244.76	1031.15	1458.37	-0.499691	7.17529e-15	FALSE
SLX4IP	132.992	110.024	155.96	-0.499533	0.000160702	FALSE
SLC25A33	46.0539	38.0001	54.1078	-0.498777	0.0235172	FALSE
ANKRD65	1.42856	1.0131	1.84401	-0.498507	1	FALSE
MDFIC	582.731	482.874	682.587	-0.498493	3.67929e-14	FALSE
AIFM2	33.5001	27.6003	39.3999	-0.498319	0.079834	FALSE
NEGR1	263.856	218.592	309.12	-0.498004	0.00154154	FALSE
PTAR1	649.977	538.731	761.223	-0.497972	1.75263e-11	FALSE
ATP5MF-PTCD1	1.17029	0.799882	1.54069	-0.497319	1	FALSE
SERPINE3	1.67495	1.21843	2.13148	-0.497305	1	FALSE
NUDT8	13.0155	10.6258	15.4052	-0.496819	0.260106	FALSE
PRSS12	3.21894	2.50011	3.93776	-0.496455	0.599802	FALSE
FAM83D	127.389	105.518	149.26	-0.496368	0.00114275	FALSE
TNFRSF21	403	334.216	471.784	-0.496091	0.000998256	FALSE
SPRING1	602.222	499.528	704.917	-0.49605	2.95154e-11	FALSE
ABCA9	157.386	130.422	184.35	-0.496046	0.00481115	FALSE
BICC1	54.015	44.6522	63.3777	-0.495876	0.0192867	FALSE
NUSAP1	0.714328	0.4226	1.00605	-0.495831	1	FALSE
MLLT1	441.63	366.31	516.951	-0.495818	2.45593e-08	FALSE
TMEM120B	106.508	88.2194	124.796	-0.495656	0.0110923	FALSE
LPCAT2	788.256	654.015	922.498	-0.495582	9.92061e-10	FALSE
CHAC2	41.0997	33.9415	48.258	-0.495417	0.0280396	FALSE
PRADC1	85.5697	70.8552	100.284	-0.495243	0.00184238	FALSE
MTA1	328.645	272.625	384.666	-0.495155	1.29279e-06	FALSE
OGFRL1	212.226	175.998	248.453	-0.495035	0.00013207	FALSE
SPOCK1	960.123	796.831	1123.42	-0.49502	0.154648	FALSE
TMEM243	56.5955	46.8113	66.3798	-0.494966	0.0175481	FALSE
PDP1	312.068	258.922	365.215	-0.494614	1.56866e-05	FALSE
ANKRD13A	422.593	350.736	494.449	-0.494243	9.72769e-14	FALSE
SENP1	294.257	244.198	344.316	-0.493974	7.10922e-09	FALSE
MRPL19	390.01	323.777	456.243	-0.493512	1.5536e-13	FALSE
CYP4V2	86.578	71.7477	101.408	-0.49336	0.0051937	FALSE
HMGB2	201.793	167.472	236.115	-0.493076	2.34747e-05	FALSE
SLC12A8	1.695	1.23906	2.15094	-0.492889	1	FALSE
GARIN1B	0.682394	0.397769	0.967019	-0.492884	1	FALSE
ETV4	65.6457	54.3829	76.9084	-0.49234	0.0534011	FALSE
PABIR2	236.365	196.261	276.469	-0.492217	4.09356e-07	FALSE
ZC3H12B	4.80955	3.82815	5.79095	-0.492143	0.634388	FALSE
GPRC5A	165.645	137.524	193.766	-0.491605	2.79764e-05	FALSE
CER1	0.66892	0.387339	0.9505	-0.491523	1	FALSE
BEST3	0.668889	0.387339	0.950438	-0.491478	1	FALSE
LRRC51	9.03103	7.34098	10.7211	-0.490816	0.396381	FALSE
ZNF804B	2.60223	1.99552	3.20895	-0.490655	0.585939	FALSE
SLC25A20	37.1159	30.7112	43.5206	-0.48948	0.0413479	FALSE
CIDEA	3.30975	2.58563	4.03387	-0.489442	0.575528	FALSE
ZC3H11A	8.94232	7.27212	10.6125	-0.489352	0.411469	FALSE
TPK1	39.5997	32.7805	46.4189	-0.489274	0.0508913	FALSE
MED22	130.239	108.212	152.265	-0.488896	0.000880362	FALSE
NUDT1	14.7547	12.1108	17.3985	-0.488825	0.235705	FALSE
SRD5A1	104.962	87.1845	122.739	-0.488698	0.000366811	FALSE
FJX1	231.135	192.196	270.074	-0.488621	0.00199125	FALSE
RNASET2	12.5266	10.2587	14.7945	-0.488382	0.307162	FALSE
RPS6KA1	56.3704	46.7558	65.985	-0.488162	0.0271314	FALSE
TUSC1	33.8938	28.047	39.7406	-0.488081	0.0770809	FALSE
HYI	153.995	128.027	179.962	-0.488011	0.000368816	FALSE
ZNF772	125.611	104.418	146.804	-0.487557	0.000197202	FALSE
LMBRD2	265.596	220.982	310.21	-0.487451	5.80015e-09	FALSE
F2RL1	161.078	133.967	188.189	-0.487226	0.451609	FALSE
DOP1B	126.662	105.317	148.007	-0.487008	0.000253314	FALSE
PIFO	79.7788	66.2746	93.283	-0.486936	0.180507	FALSE
RASGRP1	2.4168	1.84608	2.98751	-0.486512	0.614305	FALSE
PTPN22	2.92415	2.26883	3.57947	-0.486406	0.581417	FALSE
GCLM	354.454	295.102	413.807	-0.486346	6.19269e-09	FALSE
SLC8A3	2.35437	1.79453	2.91422	-0.486117	0.608482	FALSE
SPAST	572.537	476.896	668.178	-0.485694	3.04312e-16	FALSE
OBSL1	308.555	256.938	360.171	-0.485656	2.71331e-08	FALSE
CCDC88C	477.093	397.424	556.761	-0.485342	5.77134e-09	FALSE
NCAPD3	311.263	259.242	363.284	-0.485206	4.45057e-07	FALSE
RAB30	681.91	568.218	795.601	-0.484877	1.78258e-15	FALSE
ENSG00000258539	0.656829	0.381107	0.93255	-0.484681	1	FALSE
BNC1	81.9665	68.1631	95.7699	-0.484555	0.057865	FALSE
SMAD2	1055.9	880.255	1231.54	-0.484008	2.37003e-13	FALSE
PIGH	61.2111	50.875	71.5472	-0.483881	0.0138108	FALSE
ENTPD7	576.265	480.367	672.162	-0.483816	9.52121e-08	FALSE
TMEM216	50.3456	41.8331	58.8582	-0.482825	0.0293777	FALSE
FOS	13.9083	11.4379	16.3788	-0.482584	0.268863	FALSE
GREB1	21.6378	17.8912	25.3844	-0.481971	0.193915	FALSE
DNA2	85.7855	71.4363	100.135	-0.481494	0.00260504	FALSE
NCAPH2	114.442	95.3659	133.519	-0.481213	0.00300696	FALSE
SMAD3	601.45	501.903	700.997	-0.481185	1.42371e-06	FALSE
ACR	9.40108	7.68248	11.1197	-0.481171	0.473396	FALSE
EN2	0.682044	0.404147	0.959941	-0.481116	1	FALSE
DBP	20.3713	16.8405	23.902	-0.481107	0.207927	FALSE
KLHL35	13.7742	11.3354	16.2129	-0.480687	0.240567	FALSE
VASN	5.47994	4.41043	6.54944	-0.480626	0.608495	FALSE
ARMC2	44.575	37.0538	52.0961	-0.480568	0.0348611	FALSE
RASSF4	44.4767	36.9723	51.9811	-0.48053	0.0370886	FALSE
PPL	1.39103	0.996668	1.78539	-0.480283	1	FALSE
POLA2	17.8573	14.7474	20.9673	-0.480242	0.206745	FALSE
BMP6	1006.18	840.353	1172.01	-0.479433	1.19717e-09	FALSE
HLA-DPB1	31.4182	26.0835	36.7529	-0.479174	0.150405	FALSE
ZXDA	106.965	89.2187	124.712	-0.478618	0.000429391	FALSE
ZNF492	1.15339	0.79951	1.50728	-0.478518	1	FALSE
DPH2	67.2069	56.0021	78.4117	-0.478336	0.036656	FALSE
CLTCL1	36.8057	30.5955	43.016	-0.47831	0.0457325	FALSE
MCRIP2	13.4548	11.0819	15.8277	-0.47799	0.32448	FALSE
MS4A6A	33.712	28.0295	39.3945	-0.476641	0.186065	FALSE
ELL	102.019	85.163	118.876	-0.476401	0.000932099	FALSE
HDAC4	371.024	310.174	431.875	-0.476229	2.52256e-05	FALSE
HIP1R	608.642	509.02	708.264	-0.475769	3.40132e-11	FALSE
WSB1	973.677	814.49	1132.86	-0.475508	0.10866	FALSE
DGKE	213.061	178.104	248.019	-0.475461	1.38756e-05	FALSE
CRELD1	17.864	14.7855	20.9425	-0.475132	0.322343	FALSE
PITX1	0.677821	0.404147	0.951494	-0.474885	1	FALSE
CCDC160	3.78446	3.00455	4.56438	-0.47458	0.560422	FALSE
LRP1	170.252	142.351	198.153	-0.474329	0.000949301	FALSE
DUSP2	1.8774	1.40884	2.34596	-0.474083	1	FALSE
S100A2	6.3962	5.19189	7.60051	-0.474042	0.470112	FALSE
PINLYP	12.7538	10.5154	14.9923	-0.473814	0.339512	FALSE
TP73	2.61672	2.02822	3.20521	-0.473707	0.5846	FALSE
TMEM238	1.39953	1.00942	1.78964	-0.473298	1	FALSE
TENT4A	227.961	190.744	265.179	-0.473214	1.27896e-06	FALSE
FAM47E	4.95933	3.99072	5.92794	-0.473177	0.576259	FALSE
SSPN	71.148	59.4252	82.8709	-0.47302	0.0102761	FALSE
SLC30A4	401.396	336.016	466.777	-0.473005	1.31698e-09	FALSE
FHL2	355.929	297.958	413.899	-0.472817	0.000112318	FALSE
ANKRD13B	104.868	87.6752	122.06	-0.472764	0.0209832	FALSE
SCAMP2	169.279	141.629	196.928	-0.472712	6.69428e-06	FALSE
SH2D3A	0.656249	0.387339	0.925159	-0.472657	1	FALSE
GOLGA1	251.31	210.344	292.275	-0.472656	3.72495e-08	FALSE
FBP1	4.31321	3.45073	5.17569	-0.472559	0.58593	FALSE
OGG1	78.8591	65.8997	91.8186	-0.472413	0.0183043	FALSE
RADIL	11.0288	9.07707	12.9805	-0.472344	0.42144	FALSE
CYP4Z1	1.16543	0.814138	1.51672	-0.472261	1	FALSE
HOXC4	0.655721	0.387339	0.924103	-0.471865	1	FALSE
FNIP2	448.145	375.345	520.945	-0.471843	9.74735e-11	FALSE
CD44	108.043	90.3758	125.71	-0.471646	0.478134	FALSE
GALNT8	0.895194	0.588323	1.20206	-0.471353	1	FALSE
RXRA	386.287	323.599	448.974	-0.471183	4.42126e-08	FALSE
SPICE1	8.06857	6.60091	9.53623	-0.471115	0.456872	FALSE
PEX11A	62.6109	52.3178	72.904	-0.471035	0.0316804	FALSE
MSANTD1	1.8804	1.4147	2.34611	-0.470641	1	FALSE
ATP5MGL	0.667329	0.397915	0.936743	-0.470356	1	FALSE
ZNF275	241.399	202.25	280.548	-0.470128	8.84873e-08	FALSE
CYP7B1	243.483	204.037	282.929	-0.469644	0.279232	FALSE
AARD	5.04378	4.06908	6.01849	-0.469437	0.541488	FALSE
IGF1R	697.904	585.246	810.563	-0.469196	6.23724e-11	FALSE
CPLANE1	731.871	613.918	849.823	-0.468464	1.34545e-17	FALSE
CHCHD5	15.335	12.7067	17.9633	-0.468329	0.306993	FALSE
MGMT	50.987	42.6231	59.3509	-0.468282	0.0677841	FALSE
LACTB2	90.827	76.0571	105.597	-0.468166	0.00585855	FALSE
SLC35E1	457.243	383.537	530.95	-0.468165	5.64828e-09	FALSE
APOBEC3H	3.0186	2.37228	3.66491	-0.468126	0.676093	FALSE
RFXAP	47.715	39.8817	55.5483	-0.468029	0.0273378	FALSE
GDAP1	51.0462	42.6902	59.4021	-0.46729	0.0455033	FALSE
CSKMT	11.1667	9.21384	13.1195	-0.467161	0.360903	FALSE
TRAPPC2	65.0529	54.4514	75.6544	-0.467144	0.0141318	FALSE
DCK	195.513	163.977	227.048	-0.467071	5.07768e-06	FALSE
MITF	72.3285	60.5652	84.0918	-0.466905	0.0101886	FALSE
FAM111A	523.186	439.133	607.24	-0.4667	2.56035e-05	FALSE
RIPK2	149.915	125.726	174.104	-0.466508	0.0104577	FALSE
TMEM41A	114.759	96.2079	133.31	-0.466421	0.00049705	FALSE
ZFAND4	142.706	119.679	165.734	-0.466375	0.000824019	FALSE
RCN2	381.758	320.432	443.083	-0.466316	9.98246e-11	FALSE
CIB2	41.9036	35.0335	48.7737	-0.466046	0.0507829	FALSE
NEDD1	174.24	146.185	202.296	-0.465946	1.49136e-05	FALSE
GPR88	1.37207	0.992616	1.75151	-0.465562	1	FALSE
ASB12	0.693398	0.4226	0.964195	-0.465408	1	FALSE
TACR1	6.00809	4.88756	7.12863	-0.465344	0.571922	FALSE
ALDH18A1	474.609	398.565	550.653	-0.465331	8.58707e-10	FALSE
KIAA0513	194.493	163.285	225.701	-0.46459	0.0298765	FALSE
TMEM106C	298.004	250.277	345.731	-0.46454	1.14723e-05	FALSE
THBS3	349.989	293.991	405.988	-0.464317	0.000657692	FALSE
LYRM9	25.386	21.1794	29.5927	-0.463965	0.14391	FALSE
NRARP	280.684	235.781	325.587	-0.463913	0.0133496	FALSE
HESX1	5.7835	4.70427	6.86273	-0.462987	0.502364	FALSE
RND2	15.0487	12.496	17.6015	-0.46289	0.315243	FALSE
SNRNP25	70.5366	59.1617	81.9116	-0.462728	0.0586362	FALSE
KLHL41	4.50747	3.6322	5.38274	-0.462478	0.512246	FALSE
OXCT1	346.65	291.42	401.88	-0.462312	3.48143e-08	FALSE
TNFSF13	4.54086	3.66071	5.42101	-0.462249	0.510113	FALSE
MAPT	4.52138	3.64442	5.39833	-0.462196	0.516693	FALSE
TFEC	123.627	103.853	143.4	-0.461712	0.0258281	FALSE
PPP1R3E	60.8518	51.0401	70.6636	-0.461616	0.0817262	FALSE
RADX	0.887536	0.588323	1.18675	-0.461283	1	FALSE
FSTL4	4.56587	3.68419	5.44755	-0.460951	0.529421	FALSE
MAN2A2	474.315	399.039	549.592	-0.460843	9.13692e-12	FALSE
SLC25A43	138.112	116.107	160.117	-0.46028	0.00141048	FALSE
CYP26A1	0.665162	0.401967	0.928358	-0.45992	1	FALSE
ANKS1B	22.5952	18.8668	26.3235	-0.45978	0.19416	FALSE
RHOD	59.2495	49.7311	68.768	-0.459693	0.0394222	FALSE
TM6SF1	159.922	134.512	185.333	-0.459466	0.00102076	FALSE
ITGAE	43.2699	36.2801	50.2597	-0.45942	0.0511309	FALSE
C18orf54	200.376	168.583	232.17	-0.459393	0.00623473	FALSE
NAV2	444.697	374.352	515.042	-0.459243	1.57658e-06	FALSE
NEK8	16.7144	13.9188	19.51	-0.459196	0.229675	FALSE
SORD	50.442	42.3301	58.5539	-0.458826	0.0532162	FALSE
HADH	133.677	112.461	154.894	-0.45838	0.000228315	FALSE
ZFP69	23.8657	19.9486	27.7828	-0.458356	0.166398	FALSE
EPOP	19.3895	16.1782	22.6009	-0.458268	0.298717	FALSE
PARP2	128.36	107.997	148.724	-0.458016	0.000894085	FALSE
SSX2IP	172.459	145.157	199.761	-0.457961	5.3958e-05	FALSE
IGSF5	4.80661	3.8932	5.72001	-0.457687	0.584621	FALSE
RGN	3.28866	2.61414	3.96319	-0.457614	0.618459	FALSE
CC2D2B	69.126	58.0968	80.1552	-0.457603	0.0751141	FALSE
RNF24	158.597	133.497	183.697	-0.457586	0.000721367	FALSE
AGAP1	282.425	237.86	326.991	-0.45749	1.94282e-05	FALSE
PURG	62.3704	52.412	72.3289	-0.457217	0.0140562	FALSE
PAPLN	354.425	298.592	410.258	-0.457044	0.000384901	FALSE
PLA2R1	517.315	435.953	598.677	-0.45671	0.00209252	FALSE
DSN1	83.5316	70.2668	96.7964	-0.456551	0.0156721	FALSE
CREG1	256.431	216.065	296.797	-0.456203	5.69762e-07	FALSE
ZDHHC13	225.673	190.143	261.203	-0.456032	2.99511e-05	FALSE
CHGB	1.59077	1.18481	1.99673	-0.455879	1	FALSE
EPB41	418.657	352.949	484.365	-0.455526	7.75742e-09	FALSE
ENSG00000283761	3.26904	2.60065	3.93743	-0.455504	0.651463	FALSE
WWOX	79.1273	66.5827	91.6718	-0.455476	0.0171534	FALSE
STON1	176.776	148.961	204.59	-0.455183	0.000205341	FALSE
NDUFAF5	53.1649	44.6947	61.6351	-0.454944	0.0271688	FALSE
RUNDC3B	10.6475	8.82682	12.4681	-0.454753	0.356952	FALSE
SMCO3	10.1177	8.38126	11.854	-0.454369	0.393022	FALSE
CEBPA	0.926658	0.625764	1.22755	-0.454341	1	FALSE
ARHGEF25	14.7885	12.3239	17.2531	-0.454126	0.305974	FALSE
RELB	149.674	126.155	173.193	-0.4541	0.00042076	FALSE
PNMT	1.63254	1.22211	2.04297	-0.45355	1	FALSE
BTD	340.899	287.616	394.183	-0.45337	6.14823e-08	FALSE
FBXO15	0.881373	0.588323	1.17442	-0.453128	1	FALSE
HMGA1	450.928	380.565	521.29	-0.452925	0.000753194	FALSE
CYB5A	92.5543	77.9904	107.118	-0.45286	0.0278563	FALSE
DEF6	7.02162	5.77497	8.26827	-0.452086	0.560455	FALSE
DISP3	1.57227	1.17259	1.97196	-0.451994	1	FALSE
TMEM18	152.623	128.789	176.458	-0.451308	0.000100511	FALSE
IPP	61.0356	51.4116	70.6595	-0.451271	0.01846	FALSE
CDC25A	156.86	132.372	181.348	-0.451244	0.00227931	FALSE
IL17RA	330.763	279.304	382.221	-0.451184	2.8821e-05	FALSE
PTPRS	585.924	494.897	676.951	-0.451142	1.04825e-09	FALSE
NRBP2	80.8734	68.183	93.5638	-0.45087	0.00686273	FALSE
WDHD1	157.072	132.576	181.567	-0.450759	0.000259785	FALSE
ERLIN1	532.346	449.721	614.971	-0.450627	3.30319e-14	FALSE
ENSG00000260643	7.51064	6.19241	8.82887	-0.45055	0.475348	FALSE
VPS36	293.614	248.013	339.215	-0.450225	1.86097e-05	FALSE
KCNMB3	27.4646	23.0621	31.867	-0.449881	0.271316	FALSE
DLK2	3.75988	3.02481	4.49494	-0.449182	0.577299	FALSE
ZNF805	282.322	238.591	326.053	-0.448953	1.6192e-05	FALSE
ABCA10	10.3443	8.59424	12.0943	-0.448699	0.489684	FALSE
CARNS1	2.34098	1.8256	2.85637	-0.44869	0.627825	FALSE
YEATS4	130.934	110.591	151.277	-0.448481	0.000483568	FALSE
ALDH1L2	42.506	35.8041	49.2078	-0.448045	0.148875	FALSE
CMTR2	336.804	284.779	388.829	-0.44794	3.71847e-06	FALSE
SCUBE3	497.991	421.175	574.807	-0.447744	0.130345	FALSE
ZNF783	69.5755	58.7134	80.4375	-0.447639	0.0101886	FALSE
DLEC1	0.676004	0.418403	0.933606	-0.447027	1	FALSE
PKHD1L1	1108.44	938	1278.89	-0.446821	0.282382	FALSE
SGCD	123.15	104.08	142.221	-0.446755	0.112361	FALSE
CYP39A1	47.591	40.1287	55.0534	-0.446658	0.118224	FALSE
SCARF2	48.2306	40.6706	55.7906	-0.446621	0.0704476	FALSE
C10orf143	12.8464	10.7224	14.9704	-0.446132	0.32694	FALSE
TAS2R19	2.74089	2.16723	3.31456	-0.445992	0.651593	FALSE
HSPB11	137.444	116.221	158.667	-0.445843	0.00028947	FALSE
ARHGEF7	532.813	450.992	614.634	-0.445777	5.59108e-12	FALSE
SULF1	2574.16	2179.5	2968.83	-0.445725	1.89354e-09	FALSE
KRT35	8.81989	7.31506	10.3247	-0.445679	0.694697	FALSE
ARRDC1	33.8952	28.5492	39.2411	-0.44555	0.111038	FALSE
ANTKMT	16.1103	13.4897	18.7308	-0.445428	0.272807	FALSE
ZNF395	149.027	126.056	171.998	-0.445288	0.00203877	FALSE
HDAC11	41.9667	35.3898	48.5437	-0.445166	0.0920724	FALSE
NUAK1	699.509	592.29	806.727	-0.44513	3.08388e-09	FALSE
GABPB2	151.468	128.133	174.803	-0.445109	0.00253877	FALSE
NEMP2	112.009	94.7153	129.302	-0.445035	0.00783197	FALSE
ENSG00000269755	0.87033	0.584125	1.15653	-0.445028	1	FALSE
RPGRIP1L	164.388	139.083	189.693	-0.444968	0.000126594	FALSE
PILRB	9.26715	7.69983	10.8345	-0.443936	0.507183	FALSE
RPS6KA5	118.036	99.8735	136.199	-0.443726	0.0267317	FALSE
OPN1SW	0.70303	0.443234	0.962826	-0.443628	1	FALSE
FAM151A	0.654091	0.401967	0.906215	-0.443258	1	FALSE
ZNF655	203.764	172.554	234.974	-0.443247	0.000376273	FALSE
LRP8	382.331	323.959	440.702	-0.442816	2.24099e-07	FALSE
USB1	140.685	119.115	162.256	-0.442723	0.000504216	FALSE
FAM184A	128.772	109.019	148.526	-0.442645	0.0184502	FALSE
CCDC88B	4.20942	3.41658	5.00226	-0.442577	0.571852	FALSE
FN3K	109.522	92.7025	126.34	-0.442531	0.00205436	FALSE
DYNLL2	320.989	271.994	369.984	-0.442489	3.48143e-08	FALSE
MFSD10	122.555	103.757	141.352	-0.442408	0.0110368	FALSE
CASTOR2	370.995	314.428	427.562	-0.442196	3.81278e-05	FALSE
CFAP410	25.1369	21.1629	29.111	-0.442145	0.16871	FALSE
SOX8	2.60278	2.05524	3.15032	-0.441939	0.606528	FALSE
LMOD1	3.62681	2.92377	4.32984	-0.441854	0.614782	FALSE
TMEM268	109.758	92.9299	126.586	-0.441818	0.00593817	FALSE
SNTG1	2.34024	1.83362	2.84687	-0.44104	0.609531	FALSE
SMARCD3	75.2061	63.6574	86.7548	-0.440663	0.0141678	FALSE
ULBP3	137.843	116.803	158.882	-0.44063	0.000328804	FALSE
MAGEL2	14.5684	12.2099	16.927	-0.440515	0.435484	FALSE
CNTNAP3B	86.5994	73.3302	99.8686	-0.440456	0.0112555	FALSE
CHMP4A	5.8004	4.77155	6.82925	-0.439915	0.543819	FALSE
NGLY1	293.457	248.981	337.932	-0.439176	6.45195e-07	FALSE
PACRG	2.37903	1.86888	2.88919	-0.438982	0.628929	FALSE
RAB28	120.167	101.879	138.456	-0.438859	0.00257781	FALSE
OTUD6B	185.293	157.2	213.387	-0.438472	0.000219728	FALSE
C19orf18	8.73204	7.265	10.1991	-0.438294	0.486643	FALSE
GRK2	236.043	200.317	271.77	-0.438219	6.81754e-05	FALSE
C4orf46	206.613	175.332	237.895	-0.438081	0.00017135	FALSE
CENPX	46.4569	39.3086	53.6052	-0.43795	0.0872677	FALSE
C11orf65	3.76748	3.04959	4.48537	-0.437812	0.638871	FALSE
HOOK3	1392.22	1182.47	1601.97	-0.437724	6.01931e-24	FALSE
VRK1	118.284	100.328	136.241	-0.437681	0.00231991	FALSE
TNFSF12	39.7018	33.5755	45.8281	-0.437625	0.0990769	FALSE
GDPGP1	19.8411	16.7045	22.9776	-0.43757	0.247454	FALSE
STUM	0.876957	0.594555	1.15936	-0.437448	1	FALSE
GPC3	1.86731	1.43608	2.29854	-0.437268	1	FALSE
NELFCD	205.53	174.48	236.581	-0.437112	0.00028193	FALSE
TSPAN31	121.849	103.398	140.299	-0.43666	0.00133465	FALSE
URGCP	123.841	105.094	142.589	-0.436606	0.00119178	FALSE
RBM20	28.1967	23.8132	32.5803	-0.436505	0.275742	FALSE
VNN2	1.15435	0.830945	1.47775	-0.436439	1	FALSE
CCNYL1	499.52	424.418	574.622	-0.43624	1.04912e-08	FALSE
ZNF878	0.885562	0.602724	1.1684	-0.436106	1	FALSE
SPECC1	121.414	103.057	139.772	-0.43599	0.0409739	FALSE
PAK3	46.9057	39.7268	54.0845	-0.435669	0.162672	FALSE
SIX4	114.078	96.8378	131.318	-0.435542	0.0138939	FALSE
SLC37A3	170.958	145.253	196.663	-0.434574	0.00103944	FALSE
SIKE1	504.027	428.536	579.517	-0.434561	0.00112029	FALSE
RCCD1	57.1677	48.4749	65.8606	-0.434459	0.0298977	FALSE
GPD2	481.49	409.401	553.58	-0.434363	1.17292e-08	FALSE
CBARP	36.6692	31.0411	42.2973	-0.434355	0.238938	FALSE
BEND6	32.8297	27.7753	37.8841	-0.434351	0.1408	FALSE
DDIT4L	43.6831	37.0084	50.3579	-0.43427	0.115711	FALSE
CENPL	94.0039	79.8191	108.189	-0.434056	0.024474	FALSE
NT5DC1	284.339	241.757	326.92	-0.43383	3.78116e-06	FALSE
GULP1	163.894	139.287	188.501	-0.433825	0.00110776	FALSE
CASKIN1	23.4695	19.8226	27.1163	-0.433253	0.237441	FALSE
ZFYVE28	100.233	85.1485	115.318	-0.433179	0.0376299	FALSE
PNMA8B	1.56719	1.18481	1.94956	-0.43299	1	FALSE
CHAC1	15.1847	12.7744	17.5949	-0.432922	0.334193	FALSE
EFNB3	22.5253	19.0223	26.0283	-0.432867	0.379578	FALSE
RHBDF1	128.947	109.601	148.293	-0.432786	0.00428754	FALSE
ZNF519	28.9127	24.4618	33.3636	-0.432547	0.232863	FALSE
EVI5L	184.298	156.739	211.857	-0.432346	0.000906875	FALSE
TIPIN	38.419	32.5591	44.2788	-0.432128	0.128549	FALSE
MAP2K4	241.632	205.568	277.696	-0.432073	3.69995e-06	FALSE
PLCD4	35.9175	30.4327	41.4023	-0.431877	0.147758	FALSE
TM4SF18	95.1012	80.8283	109.374	-0.431729	0.164026	FALSE
SATB1	247.82	210.872	284.768	-0.431651	1.4941e-06	FALSE
SPDYE18	2.88792	2.31061	3.46523	-0.431635	0.650338	FALSE
COG6	384.233	327.059	441.407	-0.431419	9.38433e-06	FALSE
VRK2	224.959	191.425	258.494	-0.431406	8.80904e-05	FALSE
FDXACB1	12.0129	10.0822	13.9437	-0.431301	0.356865	FALSE
RBPJ	402.614	342.772	462.457	-0.430984	1.35548e-08	FALSE
THOC3	19.3116	16.3024	22.3208	-0.430646	0.274355	FALSE
ATP1B1	229.115	195.031	263.198	-0.430534	0.000126339	FALSE
HYLS1	51.4816	43.7276	59.2357	-0.429455	0.0450544	FALSE
RBBP8	251.322	214.045	288.599	-0.429416	1.56797e-06	FALSE
TMEM14B	72.0561	61.2657	82.8465	-0.429312	0.0193093	FALSE
MYOM1	8.57874	7.16442	9.99307	-0.429173	0.576324	FALSE
BCL2A1	6.67144	5.53904	7.80383	-0.429052	0.537293	FALSE
KCNS3	20.1827	17.0567	23.3087	-0.428936	0.341591	FALSE
TINF2	202.975	172.882	233.067	-0.428815	8.94853e-05	FALSE
LIN7B	3.73558	3.03779	4.43336	-0.428278	0.577656	FALSE
SLC7A6	370.271	315.574	424.968	-0.428201	4.03361e-05	FALSE
NECAP1	107.833	91.8001	123.866	-0.428177	0.00362746	FALSE
CCDC106	115.814	98.6121	133.015	-0.428005	0.00169371	FALSE
HNF1A	0.882244	0.605131	1.15936	-0.427911	1	FALSE
HEATR6	90.4388	76.9843	103.893	-0.427667	0.00929762	FALSE
ZNF44	134.805	114.824	154.787	-0.427636	0.00177843	FALSE
CCDC134	138.919	118.353	159.485	-0.427199	0.00868883	FALSE
BVES	123.059	104.825	141.293	-0.427176	0.0575763	FALSE
ALG10	50.0131	42.5175	57.5088	-0.427059	0.0818544	FALSE
KIFC2	27.0487	22.9287	31.1688	-0.42692	0.198271	FALSE
PSTK	25.1409	21.3018	28.9801	-0.426849	0.264938	FALSE
ZNF530	22.3291	18.9043	25.7538	-0.426662	0.282673	FALSE
KCTD13	111.478	94.983	127.972	-0.426209	0.00158615	FALSE
FAM149A	35.8748	30.473	41.2766	-0.425745	0.132724	FALSE
HIVEP1	497.7	424.66	570.74	-0.425657	8.162e-07	FALSE
NIPA1	275.357	234.903	315.81	-0.425427	0.000647924	FALSE
MARF1	589.654	503.27	676.038	-0.42504	6.42776e-14	FALSE
PTGR2	13.315	11.2217	15.4083	-0.424975	0.330855	FALSE
CYTIP	1.58398	1.20621	1.96174	-0.424876	1	FALSE
GMFB	593.335	506.472	680.199	-0.42475	2.00822e-09	FALSE
LNPEP	1020.59	871.325	1169.86	-0.424634	2.00642e-14	FALSE
TMED10	1337.78	1142.28	1533.28	-0.424385	4.01441e-16	FALSE
ME2	489.027	417.48	560.574	-0.424318	1.31662e-08	FALSE
LPP	2632.05	2247.66	3016.44	-0.424262	1.74859e-23	FALSE
GPRC5C	44.3211	37.7079	50.9343	-0.424061	0.366216	FALSE
LPAR4	30.8826	26.2305	35.5347	-0.424043	0.157587	FALSE
TMEM74	3.74385	3.05176	4.43593	-0.42398	0.61983	FALSE
LIPA	270.311	230.752	309.871	-0.423737	9.74714e-06	FALSE
KRT8	133.95	114.278	153.622	-0.423635	0.020635	FALSE
HELB	47.1128	40.1023	54.1232	-0.423441	0.120876	FALSE
RBM44	21.9574	18.6136	25.3011	-0.42327	0.260487	FALSE
CLDN34	2.03306	1.59137	2.47476	-0.423198	1	FALSE
TMEM120A	101.435	86.5192	116.351	-0.42316	0.00347188	FALSE
PHF19	375.584	320.761	430.406	-0.423057	2.25854e-05	FALSE
KLHL22	131.954	112.627	151.28	-0.422419	0.000797923	FALSE
HEPACAM	1.3942	1.04618	1.74222	-0.422408	1	FALSE
NDST2	2.73229	2.19012	3.27446	-0.422132	0.643319	FALSE
WDR45	24.7223	20.9859	28.4587	-0.422116	0.16871	FALSE
LAP3	502.414	429.309	575.519	-0.421996	1.45134e-05	FALSE
TMEM182	10.0454	8.44151	11.6493	-0.421964	0.513262	FALSE
MED12L	9.83014	8.25834	11.4019	-0.421739	0.499865	FALSE
SRR	145.138	123.967	166.309	-0.420975	0.0015973	FALSE
MPND	116.149	99.1811	133.117	-0.420882	0.0130028	FALSE
PFKFB2	69.7356	59.4928	79.9784	-0.420773	0.0413105	FALSE
ZFP36	15.6678	13.2548	18.0809	-0.420685	0.299755	FALSE
ENSG00000288695	1.59389	1.21843	1.96934	-0.420603	1	FALSE
MST1	5.38901	4.46442	6.31359	-0.420511	0.560394	FALSE
UNC119	116.744	99.7086	133.779	-0.420414	0.00146487	FALSE
GPR160	21.5222	18.265	24.7794	-0.420241	0.260421	FALSE
NRN1	171.525	146.579	196.471	-0.420156	0.0147608	FALSE
CNN2	515.262	440.623	589.9	-0.420098	0.000163818	FALSE
BMPR1A	3.45811	2.81362	4.10259	-0.420066	0.616614	FALSE
ZNF460	482.821	412.882	552.759	-0.420037	4.58557e-06	FALSE
TAGLN	120.645	103.063	138.226	-0.419979	0.021935	FALSE
ANXA3	145.961	124.733	167.189	-0.419721	0.0154938	FALSE
SNUPN	82.543	70.4785	94.6075	-0.419616	0.00648903	FALSE
PAX8	20.9151	17.7507	24.0796	-0.419569	0.585159	FALSE
SLC27A5	10.8274	9.12035	12.5344	-0.419374	0.419581	FALSE
[truncated: 12,538 more rows]
