# Supplementary material for: A microprotein encoded by FERMT3 modulates endothelial cell protein catabolism and induces cell cycle arrest and senescence
Source: Cell Commun Signal. 2026 Jun 25;24:372. doi: 10.1186/s12964-026-03019-3 (PMC13295548; doi:10.1186/s12964-026-03019-3)
Supplement: Supplementary file 2 — Supplementary Material 2: Dataset 2. [file 12964_2026_3019_MOESM2_ESM.xlsx]

## Sheet: TFs_list
Transcription factor analysis (ChEA3) using as input all differentially expressed genes from Dataset 1
TF IDs	Rank	UniProt ID	Score	Library	Overlapping_Genes
FOXM1	1	Q08050	2.5	Literature ChIP-seq,1;ARCHS4 Coexpression,7;ENCODE ChIP-seq,2;Enrichr Queries,3;ReMap ChIP-seq,1;GTEx Coexpression,1	TLNRD1,PGAP2,ARL6IP1,CCNF,TONSL,TMEM97,MKI67,IKZF2,CDC20,FAM110A,CHEK1,PCLAF,FBXO5,GTSE1,FNBP1,WDR74,KRT7,ESCO2,KNL1,HASPIN,PIMREG,DKK1,KNSTRN,WDR76,DEPDC1B,NEIL3,MTHFD2,KIF20A,KIF20B,PRR11,HOXB6,ASF1B,CDCA2,PARPBP,CDCA3,SDC4,CDCA5,CDCA7,CDCA8,NCAPG,WDR62,SKA3,IQGAP3,NCAPH,SKA1,BRIP1,RACGAP1,CEP70,CEP72,KCNN4,PLK4,CDT1,EGR1,GADD45B,DDIAS,XRCC2,PLK1,PARP16,CDC6,ZWINT,FAM111B,DHFR,TPX2,ANLN,GPR183,…
ZNF367	2	Q7RTV3	3.667	ARCHS4 Coexpression,6;Enrichr Queries,2;GTEx Coexpression,3	PI4K2B,CCNF,TMEM97,MKI67,CDC20,CHEK1,PCLAF,FBXO5,GTSE1,ESCO2,KNL1,HASPIN,PIMREG,KNSTRN,WDR76,DEPDC1B,NEIL3,MTHFD2,KIF20A,KIF20B,PRR11,ASF1B,CETP,CDCA2,PARPBP,CDCA3,CDCA5,CDCA7,CDCA8,NCAPG,WDR62,SKA3,IQGAP3,NCAPH,SKA1,BRIP1,RACGAP1,PLK4,CDT1,EGR1,JUN,DDIAS,XRCC2,PLK1,RAB27B,CDC6,GP6,ZWINT,FAM111B,DHFR,TPX2,ANLN,TNFSF4,SASS6,APOBEC3B,TOP2A,NCAPG2,KIF14,KIF11,BRCA1,BRCA2,ARHGAP6,KIF15,CHAF1B,CHAF1A,…
CENPA	3	P49450	4.0	ARCHS4 Coexpression,2;GTEx Coexpression,6	PI4K2B,ERCC6L,ARL6IP1,DSCC1,CCNF,TONSL,HJURP,BUB1B,TTF2,MKI67,CEP128,CDC20,EME1,PTTG1,CHEK1,PCLAF,OIP5,NEK2,FBXO5,GTSE1,BORA,ZGRF1,ESCO2,HASPIN,PIMREG,CDC25C,KNSTRN,WDR76,TRAIP,SGO1,SGO2,DEPDC1B,NEIL3,MELK,FANCD2,CCNE1,KIF20A,KIF20B,PRR11,ASF1B,TEDC2,PARPBP,CDCA2,CDCA3,CDCA5,TROAP,CDCA7,CDCA8,NCAPG,HMMR,SKA3,PKMYT1,IQGAP3,NCAPH,SKA1,BCL2L12,RAD51AP1,CCNB2,BRIP1,CCNB1,ORC6,RACGAP1,ORC1,LPXN,PMAIP1…
ZNF695	4	Q8IW36	15.33	ARCHS4 Coexpression,33;Enrichr Queries,1;GTEx Coexpression,12	PI4K2B,CCNF,TONSL,TMEM97,IKZF2,MKI67,CDC20,MTBP,CHEK1,PCLAF,FBXO5,GTSE1,PAQR4,SOX11,ESCO2,KNL1,HASPIN,PIMREG,WDR76,DEPDC1B,NEIL3,MTHFD2,KIF20A,KIF20B,PRR11,ASF1B,CDCA2,PARPBP,CDCA3,CDCA5,CDCA7,CDCA8,NCAPG,WDR62,SKA3,IQGAP3,NCAPH,SKA1,BRIP1,RACGAP1,PLK4,CDT1,EGR1,DDIAS,XRCC2,PLK1,CDC6,ZWINT,FAM111B,DHFR,TPX2,ANLN,SASS6,RCOR2,APOBEC3B,TOP2A,NCAPG2,KIF14,KIF11,BRCA1,BRCA2,VSIG10,KIF15,CHAF1B,CHAF1A,…
DNMT1	5	P26358	15.5	ARCHS4 Coexpression,26;GTEx Coexpression,5	ERCC6L,ZWILCH,CCNF,TONSL,HJURP,BUB1B,MKI67,CDC20,MTBP,EME1,PTTG1,CHEK1,PCLAF,NEK2,FBXO5,GTSE1,UNC13C,BORA,ZGRF1,ESCO2,KNL1,CDC25C,HASPIN,WDR76,TRAIP,SGO1,SGO2,TIAM1,DEPDC1B,NEIL3,MELK,CCNE1,FANCD2,KIF20A,KIF20B,PRR11,ASF1B,TEDC2,CDCA2,CDCA3,CDCA5,TROAP,CDCA8,NCAPG,HMMR,PKMYT1,FBXO43,SKA3,IQGAP3,NCAPH,SKA1,RAD51AP1,CCNB2,BRIP1,CCNB1,ORC6,RACGAP1,ORC1,CEP72,CLSPN,ECT2,PLK4,FANCI,CDT1,STIL,CCDC138,D…
PA2G4	6	Q9UQ80	22.0	ARCHS4 Coexpression,11;GTEx Coexpression,33	ERCC6L,DSCC1,CCNF,GMNN,HJURP,BUB1B,TTF2,MKI67,CDC20,CHEK1,PCLAF,GTSE1,NOM1,BORA,WDR74,ESCO2,HASPIN,WDR76,SGO1,NEIL3,MELK,MTHFD2,KIF20B,SEH1L,CDCA5,CDCA7,NCAPG,CDCA8,HMMR,SKA3,PKMYT1,SKA1,NCAPH,RAD51AP1,CCNB1,RACGAP1,ORC1,FANCI,CDT1,STIL,UBE2C,XRCC2,PLK1,CDC6,ZWINT,FAM111B,DHFR,TPX2,KIF18B,UBE2S,KIF4A,UBE2T,CDK1,ARHGAP11A,NCAPG2,MCM10,KIF11,FOXM1,CKS1B,LMNB1,CHAF1A,EXO1,MYBL2,TK1,ZNF367,DLGAP5,CEP…
E2F7	7	Q96AV8	24.2	Literature ChIP-seq,13;ARCHS4 Coexpression,3;Enrichr Queries,6;ReMap ChIP-seq,91;GTEx Coexpression,8	PI4K2B,CCNF,COL12A1,IKZF2,MKI67,CDC20,IL4I1,MT2A,TMEM88,CHEK1,PCLAF,FBXO5,GTSE1,PAQR4,ESCO2,KNL1,HASPIN,PIMREG,KNSTRN,WDR76,DEPDC1B,NEIL3,MTHFD2,KIF20A,KIF20B,HOXB8,PRR11,HOXB6,ASF1B,CDCA2,NYAP1,PARPBP,SDC4,CDCA3,COL13A1,CDCA5,PPP1R35,CDCA7,CDCA8,NCAPG,WDR62,SKA3,IQGAP3,NCAPH,SKA1,BRIP1,CRACR2B,RACGAP1,STC2,TSPAN4,ZBED6,PLK4,NAA50,CDT1,EGR1,JUN,DDIAS,FOXF1,XRCC2,SLC35E4,PLK1,CDC6,ZWINT,FAM111B,DH…
TFDP1	8	Q14186	26.25	ARCHS4 Coexpression,17;Enrichr Queries,26;ReMap ChIP-seq,58;GTEx Coexpression,4	CCNF,TONSL,TMEM97,MKI67,ICAM1,CDC20,IL4I1,CHEK1,PCLAF,FBXO5,GTSE1,PAQR4,ESCO2,HASPIN,PIMREG,WDR76,DEPDC1B,NEIL3,MTHFD2,KIF20A,KIF20B,HOXB8,PRR11,HOXB6,ASF1B,CDCA2,PARPBP,CDCA3,DHH,CDCA5,PPP1R35,CDCA7,CDCA8,NCAPG,SKA3,IQGAP3,NCAPH,SKA1,BRIP1,RACGAP1,SNX8,PLK4,CDT1,EGR1,JUN,FZD5,DDIAS,XRCC2,PLK1,RASSF7,CDC6,ZWINT,FAM111B,DHFR,TPX2,ANLN,SASS6,SNAI1,TOP2A,NCAPG2,KIF14,KIF11,BRCA1,BRCA2,RCSD1,KIF15,KH…
ZNF93	9	P35789	26.33	ARCHS4 Coexpression,47;Enrichr Queries,14;GTEx Coexpression,18	XYLT1,MKI67,CDC20,CHEK1,PCLAF,FBXO5,GTSE1,ESCO2,KNL1,HASPIN,WDR76,DEPDC1B,NEIL3,MTHFD2,ZNF714,BTK,KIF20B,PRR11,ASF1B,CDCA2,PARPBP,CDCA5,CDCA7,NCAPG,CDCA8,SKA3,SKA1,NCAPH,PLCG2,APOBEC3C,PLK4,CDT1,EGR1,JUN,DDIAS,XRCC2,PLK1,CDC6,ZWINT,FAM111B,ANLN,TPX2,SASS6,TDGF1,APOBEC3B,TOP2A,NCAPG2,KIF14,KIF11,BRCA1,BRCA2,VSIG10,KIF15,CHAF1B,CHAF1A,NUF2,PBK,PHGDH,ZNF367,DLGAP5,CEP55,ZIK1,HELLS,KIF23,SLC7A5,KIFC1…
ZNF878	10	C9JN71	26.5	ARCHS4 Coexpression,18;GTEx Coexpression,35	PI4K2B,ERCC6L,ARL6IP1,ZWILCH,DSCC1,GMNN,HJURP,BUB1B,TTF2,IKZF2,MKI67,IFI44L,IL4I1,EME1,SALL4,CHEK1,PCLAF,OIP5,FBXO5,BORA,ZGRF1,ESCO2,HASPIN,PIMREG,KNSTRN,WDR76,SGO1,DEPDC1B,ZNF92,CCNE1,BTK,KIF20B,PRR11,BLM,CDCA2,PARPBP,NCAPG,HMMR,SKA3,NCAPH,SKA1,RAD51AP1,CCNB1,ORC6,ORC1,PLCG2,LPXN,PMAIP1,ECT2,APOBEC3C,CDT1,STIL,CCDC138,DDIAS,UBE2C,XRCC2,FANCB,CDC6,POU2F2,ZWINT,FAM111B,LIN28B,SASS6,CDK1,NFKBIE,TDG…
HMGA2	11	P52926	29.0	ARCHS4 Coexpression,19;Enrichr Queries,39;GTEx Coexpression,29	ERCC6L,IRS1,COL12A1,TNC,BUB1B,PLAT,IRS2,PRDM1,MKI67,ICAM1,CDC20,SYDE1,MT2A,CCND2,PLAU,SALL4,CHEK1,PCLAF,FBXO5,GTSE1,IGFBP5,CLEC11A,SOX11,PIMREG,DKK1,ADAM19,NEIL3,SFRP1,MELK,LOX,CCNE2,MTHFD2,PAPPA,ADAM12,PRR16,COL4A6,KIF20A,KIF20B,STEAP1,PRR11,CDCA2,COL13A1,NCAPG,STC1,HMMR,SKA3,IQGAP3,SKA1,CCNB2,CCNB1,STC2,PMAIP1,CLSPN,ECT2,CPA4,EGR1,JUN,GADD45B,UBE2C,FOXF1,PLK1,FANCA,LIF,CDC6,FANCB,NDC80,BMP4,TPX…
MYBL2	12	P10244	31.17	Literature ChIP-seq,62;ARCHS4 Coexpression,8;ENCODE ChIP-seq,56;Enrichr Queries,7;ReMap ChIP-seq,44;GTEx Coexpression,10	PGAP2,ARL6IP1,CCNF,TONSL,TMEM97,SPINT2,MKI67,NAA80,ZDHHC4,CDC20,FAM110A,ZFYVE26,MT2A,TMEM88,CHEK1,PCLAF,FBXO5,PIP4K2C,GTSE1,XYLB,SCN1A,PAQR5,KCNK13,WDR74,ESCO2,KNL1,HASPIN,PIMREG,KNSTRN,DKK1,WDR76,GCAT,DEPDC1B,NEIL3,SFRP1,MTHFD2,TEP1,BTK,KIF20A,KIF20B,PRR11,CFAP97,ASF1B,EXD2,CDCA2,PARPBP,SEH1L,CDCA3,SDC4,CDCA5,PPP1R35,SHMT1,TSHZ2,CDCA7,CDCA8,NCAPG,WDR62,SKA3,PCDH19,IQGAP3,ARPP19,NCAPH,SKA1,EPB41L…
E2F1	13	Q01094	39.0	Literature ChIP-seq,59;ARCHS4 Coexpression,13;ENCODE ChIP-seq,8;Enrichr Queries,4;ReMap ChIP-seq,148;GTEx Coexpression,2	PI4K2B,PGAP2,CCNF,TONSL,TMEM97,MKI67,NAA80,ZDHHC4,CDC20,IL4I1,MT2A,TMEM88,CHEK1,RAVER2,PCLAF,PLCE1,PDK3,FBXO5,GTSE1,XYLB,PAQR4,WDR74,ESCO2,KNL1,HASPIN,PIMREG,KNSTRN,WDR76,EML5,DEPDC1B,NEIL3,MTHFD2,BTK,KIF20A,KIF20B,PRR11,CFAP97,ASF1B,MT1E,OTULINL,CDCA2,PARPBP,SEH1L,CDCA3,SDC4,CDCA5,PPP1R35,SHMT1,EIF5A2,CDCA7,CDCA8,NCAPG,WDR62,SKA3,IQGAP3,SLC5A3,ARPP19,NCAPH,SKA1,BRIP1,STRIP2,CRACR2B,SEC14L1,RACGA…
ARNTL2	14	Q8WYA1	60.0	ARCHS4 Coexpression,80;Enrichr Queries,27;GTEx Coexpression,73	PI4K2B,ERCC6L,CD82,WWC1,COL12A1,HJURP,TNC,BUB1B,PLAT,TTF2,PRDM1,IKZF2,MKI67,AQP3,ICAM1,CDC20,MT2A,CCND2,PTTG1,PLAU,CPNE3,NEK2,KRT7,ESCO2,KNL1,DKK1,ADAM19,NEIL3,DEPDC1B,MELK,MTHFD2,KIF20A,STEAP1,DSC3,COL17A1,CDCA2,SDC4,GPR87,CDCA5,CDCA7,CDCA8,NCAPG,HMMR,NCAPH,CCNB2,CCNB1,STRIP2,CLCA2,ZNF823,PMAIP1,CLSPN,ECT2,FAM83B,CPA4,CDT1,EGR1,STIL,JUN,UBE2C,PLK1,FANCA,LIF,IFFO2,CDC6,BRI3BP,NDC80,ZWINT,FAM111B,…
ZNF107	15	Q9UII5	61.0	ARCHS4 Coexpression,36;Enrichr Queries,30;GTEx Coexpression,117	ERCC6L,DGKA,HJURP,BUB1B,TTF2,MKI67,IKZF2,IFI44L,SYDE2,SYDE1,MT2A,CHEK1,PCLAF,FBXO5,GEN1,BORA,ZGRF1,TAP1,KNL1,HLA-F,SLFN13,SGO2,DEPDC1B,ZNF92,MELK,CCNE2,FANCD2,ZNF714,BTK,TRIM14,KIF20B,PRR11,CARD11,ASF1B,BLM,CDCA2,CDCA7,NCAPG,HMMR,SKA3,SKA1,CD79B,RAD51AP1,CCNB1,BRIP1,PLCG2,TSPAN4,LPXN,PMAIP1,CLSPN,ECT2,PLK4,FANCI,EGR1,STIL,CCDC138,DDIAS,UBE2C,XRCC2,FANCA,CDC6,POU2F2,PARP15,NDC80,FAM111B,ANLN,TPX2,…
ZNF888	16	P0CJ79	68.0	GTEx Coexpression,68	ARHGAP11A,PI4K2B,PRIM2,ERCC6L,SH2D4A,KIF14,KIF11,TTF2,BRCA2,MKI67,CENPA,RAD51AP1,EXO1,CHEK1,FBXO5,ECT2,RFC5,POLQ,RFC3,STIL,BORA,XRCC2,GINS4,KIF23,FANCB,ESCO2,WDR76,FAM111B,SGO1,CENPE,ASPM,NEIL3,MELK,CDK6,CENPI,KIF4A,POLE2,CENPK,POMK,KIF20B,PRR11,SPC25
THAP10	17	Q9P2Z0	80.0	ARCHS4 Coexpression,30;Enrichr Queries,23;GTEx Coexpression,187	RAB3A,GALNT13,ARL6IP1,DSCC1,GMNN,HJURP,BUB1B,IRS2,MKI67,IFI44L,CDC20,MT2A,PTTG1,KIF5C,PCLAF,NEK2,OIP5,FBXO5,SLC6A15,PIMREG,DKK1,KNSTRN,SGO1,SGO2,DEPDC1B,MELK,SLC9A6,CCNE2,KIF20A,NUPR1,PRR11,ASF1B,GPM6A,BLM,CDCA2,SDC4,CDCA5,CDCA7,CDCA8,NCAPG,HMMR,NALCN,SKA1,ACAT2,RAD51AP1,CCNB2,CCNB1,ORC6,RACGAP1,FLRT3,STC2,PMAIP1,ECT2,CPA4,PLK4,FANCI,EGR1,CDT1,JUN,STIL,GADD45B,DDIAS,UBE2C,PLK1,FANCA,PNMA8A,GGH,CD…
MYB	18	P10242	80.17	Literature ChIP-seq,68;ARCHS4 Coexpression,139;ENCODE ChIP-seq,37;Enrichr Queries,22;ReMap ChIP-seq,128;GTEx Coexpression,87	TLNRD1,ARL6IP1,ACSM3,CCNF,PLEKHB1,TONSL,SPINT2,TMEM97,MKI67,AQP3,NAA80,CDC20,MILR1,FAM110A,MT2A,TMEM88,CHEK1,PCLAF,FBXO5,FNBP1,CLEC11A,WDR74,HPCAL1,KNL1,HASPIN,ASRGL1,DEPDC1B,MTHFD2,KCNQ1,ORAI3,BTK,TRIM14,ULK2,KIF20A,ASF1B,ZBTB8A,CDCA2,CDCA3,PPP1R35,CDCA5,CDCA7,CDCA8,NCAPG,SAMSN1,NCAPH,ABO,CD79B,CRACR2B,SEC14L1,TSPAN8,RACGAP1,STC2,CEP70,TSPAN4,PLCG2,ST8SIA6,KCNN4,PLK4,NAA50,PRELID2,CDT1,EGR1,JUN,…
BNC1	19	Q01954	87.33	ARCHS4 Coexpression,109;Enrichr Queries,88;GTEx Coexpression,65	ZWILCH,IRS1,COL12A1,TNC,PLAT,PRDM1,ABCA12,AQP3,RGS4,CCND2,PTTG1,PLAU,NEK2,PAMR1,PDGFRA,IGFBP5,KRT7,SOX11,DKK1,SGO2,SFRP1,MAF,LOX,PAPPA,ADAM12,COL4A6,DSC3,COL17A1,CEMIP,SDC4,TROAP,GPR87,ADRB2,PKMYT1,CCNB2,RACGAP1,FLRT3,STC2,CLCA2,NPTX2,FAM83B,CPA4,PLK4,EGR1,JUN,EGR3,CCDC138,VDR,IFFO2,BMP4,ANLN,DIAPH3,NFE2L3,CNTN1,SNAI2,AMOTL2,CRYBG1,ITGB4,TECR,CTSV,FOXM1,THBD,CYP26B1,PBK,TNKS1BP1,CD36,RALGPS2,EDN1…
SOX9	20	P48436	87.6	Literature ChIP-seq,23;ARCHS4 Coexpression,68;Enrichr Queries,226;ReMap ChIP-seq,41;GTEx Coexpression,80	SPON1,ARL6IP1,PLEKHB1,COL12A1,CCNF,TONSL,XYLT1,ABAT,MKI67,SLC4A4,FGFRL1,NAA80,ICAM1,MT2A,EDNRB,TMEM88,PDK3,KIF21B,GTSE1,CDON,CMKLR1,EPHA4,SLC34A2,PAQR4,HPCAL1,WDR74,KRT7,SOX11,MYO7A,DKK1,PHKA2,ASRGL1,GCAT,MAPK8IP1,TIAM1,SFRP1,ARC,ORAI3,TRIM14,ASPHD2,HOXB8,PLPP2,HOXB6,ADCYAP1R1,NYAP1,LXN,CDCA3,SDC4,COL13A1,DHH,PPP1R35,CDCA5,PDGFB,STC1,SLCO5A1,RPAP1,EPB41L5,GRIN2A,CRACR2B,RACGAP1,STC2,MAP7,TSPAN4,S…
ZNF730	21	Q6ZMV8	91.0	ARCHS4 Coexpression,161;GTEx Coexpression,21	ZWILCH,GMNN,HJURP,BUB1B,TMEM97,CDC20,EME1,PTTG1,SALL4,CHEK1,PCLAF,NEK2,GTSE1,ZGRF1,SOX11,KNL1,CDC25C,HASPIN,TRAIP,SGO1,SGO2,DEPDC1B,FANCD2,KIF20B,ASF1B,DNMT1,TEDC2,CDCA2,PARPBP,CDCA3,CDCA5,TROAP,CDCA8,NCAPG,HMMR,PKMYT1,FBXO43,NCAPH,ACAT2,RAD51AP1,CCNB2,BRIP1,ORC6,SEC14L1,RACGAP1,ORC1,CEP72,MOV10L1,CLSPN,PLK4,FANCI,STIL,CCDC138,XRCC2,PLK1,FANCA,NDC80,ZWINT,TPX2,TMEM233,KIF18A,DIAPH3,UBE2S,SASS6,CD…
ZNF280C	22	Q8ND82	91.33	ARCHS4 Coexpression,76;Enrichr Queries,114;GTEx Coexpression,84	ZWILCH,BUB1B,IRS2,TMEM97,MKI67,DOCK11,CCND2,EME1,PTTG1,CHEK1,PCLAF,NEK2,SH3GLB2,SOX11,KNL1,ESCO2,SGO1,SGO2,CCNE2,FANCD2,MTHFD2,KIF20B,CFAP97,DNMT1,CDCA2,PARPBP,CDCA7,CDCA8,NCAPG,FBXO43,NCAPH,SKA1,CCNB2,BRIP1,RACGAP1,CLSPN,ECT2,CPA4,PLK4,FANCI,EGR1,JUN,STIL,CCDC138,CDC6,ANLN,TPX2,KIF18A,CDK6,KIF4A,SASS6,CDK1,TOP2A,ARHGAP11A,USP37,MCM8,CHD7,SLC2A1,KIF11,BRCA2,LMNB1,KIF15,SNRNP70,NUF2,PBK,DLGAP5,CEP…
ETV4	23	P43268	99.25	ARCHS4 Coexpression,137;Enrichr Queries,32;ReMap ChIP-seq,185;GTEx Coexpression,43	GLDC,CCNF,TMEM97,IKZF2,MKI67,NAA80,CDC20,MT2A,TMEM88,CHEK1,PCLAF,FBXO5,GTSE1,HPCAL1,WDR74,ESCO2,PIMREG,GCAT,NEIL3,SFRP1,MTHFD2,ORAI3,KIF20A,KIF20B,PRR11,SDC4,CDCA3,CDCA5,PDGFB,CDCA7,NCAPG,CDCA8,STC1,SKA3,SKA1,CRACR2B,STC2,APOB,KCNN4,A2M,CDT1,EGR1,JUN,GADD45B,XRCC2,SLC35E4,PLK1,RASSF7,LIF,CDC6,TPX2,ANLN,TDGF1,TOP2A,NCAPG2,KIF14,KIF11,BRCA1,BRCA2,KHK,JPH4,VMO1,CHAF1A,HEY1,NUF2,PBK,PHGDH,TK1,ZNF367,…
PRRX2	24	Q99811	102.3	ARCHS4 Coexpression,43;Enrichr Queries,153;GTEx Coexpression,111	COL12A1,TNC,SYDE1,MT2A,EDNRA,PLAU,ANPEP,PAMR1,PDGFRA,IGFBP5,CLEC11A,EBF1,DKK1,SFRP1,MAF,LOX,PAPPA,ADAM12,PRR16,COL8A1,NUPR1,STEAP1,CFAP97,CEMIP,COL13A1,TNFRSF11B,FBLN1,FBLN5,PLAC9,TBXA2R,STC2,TSPAN4,EGR1,TGFB3,IL31RA,SSC5D,NFATC4,BMP4,NR4A1,TMEM237,ITGA11,CNTN1,SNAI1,ITGBL1,SNAI2,AMOTL2,ECM1,PCDHGB4,ITGB3,SPRED3,CYP26B1,ADAMTS2,CTSK,BDKRB2,TNKS1BP1,ZNF385D,PRKG1,FOXD1,TNFRSF12A,COPZ2,DCN,RCN3,ACT…
ST18	25	O60284	109.0	ARCHS4 Coexpression,92;Enrichr Queries,156;GTEx Coexpression,79	RAB3B,RAB3C,GALNT13,HHIP,PLEKHB1,LDLRAD4,NUDT3,RGS4,DOCK10,NPPC,CCND2,KIF5C,ENPP2,NCKAP5,TMOD1,TPD52,EPHA4,EPHA7,PAQR4,IGFBP5,EBF1,UNC5C,SOX11,ANK3,TIAM1,IGSF8,NTM,LPL,PKMYT1,NALCN,PCDH17,NHLH2,MAP7,MBP,NPTX2,SCN3B,EGR1,DTNB,SYT1,ZNF382,RAB3IP,CORO2B,ZFHX4,LRP1B,GPR137C,ANLN,CNTN1,FAT3,ROBO2,PTPRU,PCSK1,COLGALT2,CSRNP3,TENM4,CHD7,ELAVL2,ROBO1,PCLO,B3GALT2,DLGAP1,NEFM,EDIL3,MCF2L2,ZNF483,GPR37,ADG…
ZNF92	26	Q03936	110.0	ARCHS4 Coexpression,326;Enrichr Queries,63;ReMap ChIP-seq,20;GTEx Coexpression,31	PI4K2B,CCNF,SPINT2,IKZF2,MKI67,MTBP,MT2A,PCLAF,FBXO5,KIF21B,CMKLR1,KRT7,SOX11,ESCO2,MYO7A,KNL1,WDR76,DEPDC1B,NEIL3,DAAM2,PAPPA,ZNF714,KIF20B,PRR11,NYAP1,SDC4,CDCA5,PDGFB,CDCA7,NCAPG,SKA3,SKA1,CRACR2B,KCNN4,PLK4,EGR1,JUN,GADD45B,XRCC2,LIF,IFFO2,CDC6,BRI3BP,PHETA1,PARP15,ZWINT,FAM111B,ANLN,SASS6,TDGF1,TOP2A,KIF14,KIF11,BRCA2,KIF15,LFNG,NUF2,TNKS1BP1,DLGAP5,LRRCC1,ZIK1,HELLS,RMI2,TNFRSF12A,FAM222A,I…
PEG3	27	Q9GZU2	110.5	ARCHS4 Coexpression,67;GTEx Coexpression,154	RAB3C,CNTNAP1,CSRNP3,ARL6IP1,TENM4,RASGRF2,WIPF3,ABAT,HS6ST2,HS6ST3,JPH4,PCLO,KIF5C,LRRTM2,DLGAP1,EID2B,SCN1A,GUCY1A2,ZNF483,PRKCB,ELMOD1,MANEAL,ANK3,MAPK8IP1,EML5,ARHGEF9,SLC9A6,TMEM9,SCN4B,DGKI,RNFT2,NYAP1,HLF,GDPD1,FAM169A,CXXC4,ARPP19,NALCN,TCEAL7,GRIN2A,CNNM1,CSMD3,A2M,APOB,CCDC184,LONRF2,VAT1L,TUB,GABBR2,SYT1,ATRNL1,PNMA8A,PNMA2,SEMA4G,LRP1B,STXBP5L,SLC4A8,PPP2R2C,CNTN1,APBA1,FAT3,ZBTB8B
FOXS1	28	O43638	115.0	ARCHS4 Coexpression,130;Enrichr Queries,132;GTEx Coexpression,83	KCNG1,COL12A1,TNC,PLAT,OLFML2A,RGS4,SYDE1,MT2A,EDNRA,PLAU,HCFC1R1,VSTM4,CMKLR1,PDGFRA,GUCY1A2,IGFBP5,EBF1,STIMATE,EBF4,PHKA2,ADAM19,LOX,ADAM12,APLNR,COL8A1,NUPR1,TRABD2B,SDC4,PDGFB,TNFRSF11B,FBLN5,PLAC9,TBXA2R,STC2,CPA4,FZD1,EGR1,JUN,GADD45B,KLHL26,TGFB3,ARHGEF39,LIF,SSC5D,NFATC4,NR4A1,ITGA11,CNTN1,SNAI1,ITGBL1,SNAI2,NES,ITGB3,SLC2A1,ADAMTS4,THBD,ADAMTS2,ESM1,CASP12,CTSK,HEY2,SPEG,ZNF385D,SMIM10,…
BHLHE22	29	Q8NFJ8	119.7	ARCHS4 Coexpression,218;ReMap ChIP-seq,18;GTEx Coexpression,123	PRDM8,GALNT13,RAB3A,IKZF2,TM7SF2,KIF5C,TMEM88,HCFC1R1,NEK2,PIM3,KIF21B,IL6R,CMKLR1,SCN1A,MAP2K3,UNC13C,PCYT2,PRKCB,FNBP1,KRT7,SOX11,ANK3,MAPK8IP1,TIAM1,MAPKAPK2,DPEP1,RTN4R,GPM6A,CETP,NYAP1,CDCA3,NTM,PDGFB,GPR83,SLCO5A1,IGSF9,GOLGA7B,HELZ2,NHLH2,PRKAR2A,AMDHD2,PLCG2,MBP,CDT1,ZNF382,GADD45B,KLHL26,LIF,AZIN2,POU2F2,PHETA1,CORO2B,GPR137C,NR4A1,REEP2,CNTN1,NFKBIE,RCOR2,MXD3,CNTNAP1,PTPRR,B4GALT1,CSRN…
ZNF385D	30	Q9H6B1	123.7	ARCHS4 Coexpression,132;Enrichr Queries,117;GTEx Coexpression,122	RAB3C,TNC,RGS4,NCKAP5,CMKLR1,EPHA4,PDGFRA,UNC13C,IGFBP5,EBF1,ANK3,ENKUR,UTS2B,SFRP1,SLFN14,ADAM12,CFAP97,DGKI,GPM6A,COL13A1,PDE1A,NTM,EIF5A2,TSHZ2,TNFRSF11B,TMTC1,NALCN,FBLN5,GRIN2A,ANKH,TBXA2R,CYTL1,LONRF2,CPA4,MFAP3L,EGR1,SYT1,RAB27B,SHISAL1,IGF1,GP6,LRP1B,GPR137C,ITGA11,CNTN1,ITGBL1,IGSF9B,FGF12,ZBTB8B,ROBO2,RYR2,PTPRR,THRB,CSRNP3,TENM4,ITGB3,HAPLN1,ELAVL2,ROBO1,SPRED3,CASP12,PCLO,SPEG,DLGAP1,…
FOXL1	31	Q12952	124.7	ARCHS4 Coexpression,202;Enrichr Queries,94;GTEx Coexpression,78	CD82,IRS1,COL12A1,TNC,PLAT,PRDM1,ANTXR2,SYDE1,RPS6KA6,MT2A,EDNRA,PLAU,PAMR1,CMKLR1,EPHA4,PDGFRA,IGFBP5,EBF1,STIMATE,KRT7,DKK1,SFRP1,MAF,LOX,MTHFD2,PAPPA,ADAM12,PRR16,COL8A1,CFAP97,TRABD2B,HOXB6,COL13A1,TNFRSF11B,TMTC1,FBLN5,TBXA2R,STC2,TSPAN4,CPA4,EGR1,JUN,EGR3,GADD45B,FOXF1,VDR,ARHGEF39,LIF,BMP4,ITGA11,FAT1,CNTN1,SNAI1,ITGBL1,SNAI2,AMOTL2,ECM1,PCDHGB4,ITGB3,SPRED3,THBD,CYP26B1,HEY2,BDKRB2,SPEG,T…
EGR2	32	P11161	126.0	ARCHS4 Coexpression,56;Enrichr Queries,97;GTEx Coexpression,225	TNC,PLAT,IRS2,PRDM1,LDLRAD4,MKI67,ICAM1,CXCL16,RGS4,DOCK10,MT2A,CCND2,EDNRB,PLAU,MPZ,SLCO2B1,ENPP2,C3AR1,MAP3K8,PIM3,CMKLR1,MAP2K3,IGFBP5,KCNK13,ARID5A,MYO7A,IPCEF1,MAPK8IP1,MAF,LOX,SFRP5,NUPR1,SHC4,SDC4,DHH,PDGFB,FIGNL2,LPL,ADRB2,ADAP2,RDH10,PMAIP1,A2M,FZD1,EGR1,JUN,AFAP1L2,GSTM2,SLC37A2,EGR3,GADD45B,LIF,IGF1,NR4A1,LPAR5,GPR183,TBXAS1,BCL2,CNTN1,NFKBIE,NES,TOP2A,ZMYND15,PTPRU,ITGB4,GRIK3,SLC2A1,…
TWIST2	33	Q8WVJ9	131.5	ARCHS4 Coexpression,53;GTEx Coexpression,210	ECM1,PCDHGB4,COL12A1,TNC,XYLT1,SYDE1,ADAMTS2,CTSK,BDKRB2,TNKS1BP1,PAMR1,PDGFRA,FOXD1,IGFBP5,CLEC11A,COPZ2,DKK1,DCN,RCN3,CLDN11,LOX,OAF,PAPPA,ADAM12,TRNP1,PRR16,MASP1,STEAP1,CEMIP,FBLN1,TNFRSF11B,ATP10A,THBS2,FBLN5,PLAC9,CLEC3B,CLMP,OLFML3,GPC1,STC2,TSPAN4,SH3BP4,SSC5D,PODN,NFATC4,PCDHGA12,FAP,AXL,ITGA11,ITGBL1,SNAI2,AMOTL2,PTX3,KCNK2,ULBP1
RFX8	34	Q6ZV50	132.0	ARCHS4 Coexpression,223;GTEx Coexpression,41	ARHGAP11A,PRDM8,ERCC6L,ECM1,PCDHGB4,NCAPG2,KIF14,XYLT1,KIF11,FOXM1,ANTXR2,MT2A,ADAMTS2,EXO1,CTSL,PSTPIP2,CTSK,CHEK1,CCRL2,TK1,GTSE1,DLGAP5,CEP55,FOXD1,ITGA4,CKAP2L,HGF,CLEC11A,KIF23,CIP2A,PDCD1LG2,TENT5A,PIMREG,DKK1,DCN,CCNA2,RCN3,ASPM,NEIL3,MELK,LOX,PAPPA,ADAM12,TRNP1,MAPKAPK2,DEPDC1,PRR16,MYADM,BIRC5,KIF20A,ANGPTL4,KIF20B,STEAP1,PRR11,DTYMK,NCAPG,ATP10A,HMMR,SKA3,THBS2,IQGAP3,CENPA,CCNB1,CLMP,S…
DACH1	35	Q9UI36	135.0	Literature ChIP-seq,159;ARCHS4 Coexpression,124;Enrichr Queries,122	RAB3C,EXOC3L1,SPON1,CSF3,TLNRD1,ARL6IP1,IRS1,TUSC2,DSCC1,CCNF,TNC,TONSL,ABAT,IRS2,MKI67,SLC4A4,NUDT3,SYDE2,GPR173,IL4I1,MTBP,MT2A,CCND2,EDNRB,EME1,KIF5C,ENPP2,SLC16A6,FBXO5,NCKAP5,CDON,GEN1,EPHA4,ZBTB39,EPHA7,IGFBP5,EBF1,WDR74,SOX11,ANK3,SFRP1,MAF,MELK,ASF1B,GPM6A,DNMT1,CDCA3,SDC4,CDCA5,BOD1L1,CDCA7,LPL,WDR62,PCDH17,NHLH2,SEC14L1,FLRT3,AMDHD2,TSPAN4,CPA4,FANCI,EGR1,CDT1,JUN,TIA1,GADD45B,DTNB,ST8S…
TFAP2C	36	Q92754	141.7	Literature ChIP-seq,47;ARCHS4 Coexpression,261;ENCODE ChIP-seq,19;Enrichr Queries,328;ReMap ChIP-seq,38;GTEx Coexpression,157	TLNRD1,PGAP2,ARL6IP1,COL12A1,TONSL,XYLT1,ABCA12,MKI67,ANTXR2,AQP3,FGFRL1,NAA80,IL27RA,HS6ST3,FAM110A,CDC20,IL4I1,MT2A,POF1B,CPNE3,SAMD12,NCKAP5,EPHA4,PAQR4,PAQR5,HPCAL1,KRT7,CACNA2D2,SOX11,YOD1,DKK1,UTS2B,EML5,TIAM1,SFRP1,DEPDC1B,NEIL3,MTHFD2,ORAI3,ANOS1,PRR11,ASF1B,OTULINL,IGSF8,ZBTB8A,SEH1L,SDC4,SHMT1,PPP1R35,CDCA7,STC1,PCDH12,LYPD5,IGSF9,STRIP2,BRIP1,CRACR2B,ANKH,STC2,TSPAN4,ST8SIA6,KCNN4,SNX8…
TWIST1	37	Q15672	142.0	ARCHS4 Coexpression,54;Enrichr Queries,92;ReMap ChIP-seq,79;GTEx Coexpression,343	EXOC3L1,TOR2A,IRS1,TUSC2,COL12A1,TNC,PLAT,IRS2,CELSR2,RGS4,SYDE1,MT2A,EDNRA,CCND2,EDNRB,TMEM88,PLAU,ANPEP,ENPP2,PIM3,PAMR1,CDON,MAP2K3,SH3GLB2,PDGFRA,PCYT2,IGFBP5,CLEC11A,EBF1,KRT7,UNC5C,SOX11,DKK1,SYTL3,ARC,SFRP1,LOX,DOK4,PAPPA,ADAM12,PRR16,COL8A1,STEAP1,TEDC1,TEDC2,CEMIP,PPP1R35,LPL,FBLN1,TNFRSF11B,PKMYT1,FBLN5,PLAC9,CRACR2B,STC2,TSPAN4,CPA4,GSTM4,FZD1,EGR1,JUN,EGR3,RASL10A,GADD45B,LIF,SSC5D,CD…
TP63	38	Q9H3D4	144.0	Literature ChIP-seq,24;ARCHS4 Coexpression,354;Enrichr Queries,102;ReMap ChIP-seq,49;GTEx Coexpression,191	PI4K2B,LPGAT1,TLNRD1,PGAP2,GLDC,TONSL,XYLT1,ABCA12,MKI67,ISM1,IKZF2,ANTXR2,AQP3,SLC4A4,FGFRL1,FAM110A,MT2A,POF1B,TMEM88,PLCE1,ZNF843,SAMD12,CMKLR1,EPHA4,PAQR4,FNBP1,SLC6A15,P3H2,EBF1,HPCAL1,ARMC9,TMEM170B,DKK1,SYTL3,TIAM1,SFRP1,GPLD1,GPM6A,SDC4,TSHZ2,CDCA7,FIGNL2,PCDH12,LYPD5,SLC5A3,ARPP19,SAMSN1,IGSF9,SLC5A4,PCDH17,ABO,NHLH2,CRACR2B,ANKH,FLRT3,STC2,TSPAN4,PLCG2,MAP7,MOV10L1,SCAP,KCNN4,SCN3B,EGR1…
MSC	39	O60682	145.0	ARCHS4 Coexpression,151;Enrichr Queries,139;GTEx Coexpression,145	CSF3,CD82,DSCC1,TNC,TTF2,PRDM1,IFI44L,ICAM1,RGS4,IL4I1,MT2A,CCND2,PLAU,CCRL2,ENPP2,MAP3K8,PIM3,FBXO5,CMKLR1,SEMA6B,PDGFRA,BORA,IGFBP5,TAP1,ADAM19,SFRP1,MAF,LOX,MTHFD2,ADAM12,COL8A1,CMPK2,NUPR1,CFAP97,SDC4,TNFRSF11B,SAMSN1,FBLN5,TBXA2R,STC2,TSPAN4,LPXN,PMAIP1,KCNN4,SNX8,CPA4,EGR1,JUN,EGR3,GADD45B,LIF,FANCB,FAM111B,NR4A1,ITGA11,CNTN1,SNAI2,NFKBIE,TMEM51,SNX10,BRCA2,CKS1B,ADAMTS2,DUSP10,HEY1,GM2A,CT…
RORB	40	Q92753	145.0	ARCHS4 Coexpression,81;Enrichr Queries,141;GTEx Coexpression,213	RAB3C,RAB3A,ARL6IP1,TNC,ABAT,PRDM1,SLC4A4,RGS4,CCND2,EDNRB,KIF5C,ENPP2,BAALC,SCN1A,EPHA4,UNC13C,GUCY1A2,EPHA7,IGFBP5,PRKCB,EBF1,SOX11,ANK3,SFRP1,MAF,PAPPA,GPM6A,NYAP1,NTM,LPL,CABP1,PCDH17,GRIN2A,CDH20,NPTX2,SCN3B,LONRF2,ACBD7,EGR1,JUN,EGR3,RASL10A,SYT1,PNMA8A,IGF1,ZFHX4,CORO2B,LRP1B,NR4A1,CNTN1,FAT3,ROBO2,CSRNP3,THRB,RASGRF2,SLC35F1,ELAVL2,ROBO1,JPH4,CYP26B1,PCLO,LRRTM2,HEY2,DLGAP1,MCF2L2,EDIL3,P…
PAX5	41	Q02548	145.2	ARCHS4 Coexpression,122;ENCODE ChIP-seq,97;Enrichr Queries,368;ReMap ChIP-seq,88;GTEx Coexpression,51	PI4K2B,EXOC3L1,RAB3A,DGKD,KLHL36,TTF2,PRDM1,IKZF2,MKI67,IFI44L,NUDT3,ICAM1,TM7SF2,IL4I1,NPPC,CCND2,EME1,TMEM88,PCLAF,PIM3,MAP3K8,FBXO5,GEN1,PDGFRA,NOM1,BORA,PCYT2,PAQR4,ZGRF1,FNBP1,PRKCB,ARID5A,EBF1,ESCO2,HASPIN,WDR76,SGO1,TIAM1,DEPDC1B,MAF,FANCD2,ADAM12,BTK,CARS2,CARD11,CETP,TEDC1,DNMT1,TEDC2,KLHL14,PPP1R35,CDCA5,TCF7,HTRA2,NCAPG,CACNA1C,PKMYT1,RASGRP3,RAD51AP1,CD79B,BCL2L12,ORC6,CRACR2B,ORC1,AM…
NPAS3	42	Q8IXF0	145.7	ARCHS4 Coexpression,58;Enrichr Queries,207;GTEx Coexpression,172	RAB3C,SPON1,ARL6IP1,PLEKHB1,TNC,ABAT,SLC4A4,NUDT3,GPR173,CCND2,EDNRB,KIF5C,BAALC,TNR,MACROD2,NCKAP5,EPHA4,PDGFRA,IGFBP5,EBF1,UNC5C,SOX11,SHISA3,ANK3,ENKUR,TIAM1,MAF,ADAM12,DGKI,GPM6A,ADCYAP1R1,ZBTB8A,NTM,TSHZ2,CACNA1C,PCDH17,CDH20,ACBD7,EGR1,RASL10A,SYT1,ST8SIA1,CORO2B,ZFHX4,LRP1B,FAT3,ZBTB8B,ROBO2,COLGALT2,CSRNP3,THRA,TENM4,CHD7,GRIK3,SLC35F1,TSPAN11,ELAVL2,ROBO1,HEY1,DLGAP1,MCF2L2,PRKG1,VAV3,AD…
POU3F2	43	P20265	145.8	Literature ChIP-seq,42;ARCHS4 Coexpression,73;Enrichr Queries,262;GTEx Coexpression,206	ARL6IP1,PLEKHB1,ABAT,ANTXR2,SLC4A4,NUDT3,CCDC102B,GPR173,EDNRB,CHEK1,KIF21B,EYS,EPHA4,EPHA7,SLC6A15,EBF1,SOX11,DKK1,EML5,SFRP1,PAPPA,ZNF714,PRR16,GPM6A,ADCYAP1R1,LXN,GYPC,PDE1A,NCAPG,PCDH19,SAMSN1,PCDH17,KCNN2,FZD1,EGR1,JUN,EGR3,ST8SIA1,DDIAS,PYHIN1,RAB3IP,SULT1B1,ANLN,OCLN,FAT3,LRRN1,RCOR2,ROBO2,PCSK1,PTPRR,CSRNP3,TENM4,NCAPG2,GRIK3,SLC35F1,SNX10,ROBO1,VMO1,ESM1,HEY1,HEY2,NEFM,CD36,HELLS,GPR37,K…
ZNF804A	44	Q7Z570	147.0	ARCHS4 Coexpression,228;Enrichr Queries,74;GTEx Coexpression,139	PRDM8,RAB3C,RAB3A,ARL6IP1,COL12A1,TNC,PRDM1,IFI44L,RGS4,DOCK10,CCND2,EDNRB,KIF5C,ENPP2,KIF21B,NCKAP5,EPHA4,EPHA7,IGFBP5,SLC6A15,SOX11,ANK3,DKK1,SLC9A6,PRR16,GPM6A,NYAP1,NTM,LPL,TMTC1,PCDH17,GRIN2A,PMAIP1,SCN3B,LONRF2,CPA4,EGR1,JUN,TIA1,EGR3,SYT1,ST8SIA1,PNMA8A,RAB27B,ZFHX4,LRP1B,GPR137C,REEP2,CNTN1,FAT3,ROBO2,PTPRU,RYR2,PTPRR,CSRNP3,TENM4,ELAVL2,ROBO1,JPH4,PANX2,PCLO,DUSP10,B3GALT2,LRRTM2,DLGAP1,…
TCF21	45	O43680	151.0	Literature ChIP-seq,86;ARCHS4 Coexpression,84;Enrichr Queries,237;GTEx Coexpression,197	SPON1,COL12A1,AQP3,CCDC102B,ICAM1,EDNRA,MT2A,EDNRB,ANPEP,NCKAP5,MYOZ2,SLC34A2,EBF1,KRT7,HLA-F,SYTL3,SFRP1,IFI27,PAPPA,COL8A1,HOXB6,PLA1A,CETP,SEH1L,SDC4,GYPC,DHH,TMTC1,PCDH12,PCDH17,IGSF9,SKA1,PLAC9,STC2,TSPAN4,OTOF,A2M,FZD1,EGR1,JUN,SIGLEC15,GADD45B,COL24A1,FOXF1,SLC35E4,LIF,PNMA8A,PARP16,IGF1,NFATC4,ANLN,TNFSF4,GPR183,FAT1,SNAI2,ITGBL1,TDGF1,ECM1,TMEM51,BRCA2,CTSS,SLC6A4,EPB41L4B,HEY1,CTSL,IMPA…
ZNF215	46	Q9UL58	152.7	ARCHS4 Coexpression,424;Enrichr Queries,18;GTEx Coexpression,16	RAB3B,PI4K2B,ERCC6L,GLDC,DSCC1,RTKN2,HJURP,TNC,BUB1B,TTF2,PRDM1,MKI67,IFI44L,CEP128,CDC20,CCND2,EME1,PTTG1,PLAU,CHEK1,PCLAF,NEK2,FBXO5,GTSE1,EPHA4,UNC13C,BORA,ESCO2,KNL1,HASPIN,PIMREG,DKK1,WDR76,SGO1,SGO2,DEPDC1B,NEIL3,MELK,CCNE2,KIF20A,KIF20B,STEAP1,PRR11,TEDC2,BLM,ZBTB8A,DNMT1,CDCA2,CDCA5,TROAP,CDCA7,CDCA8,NCAPG,STC1,HMMR,SKA3,FBXO43,SKA1,NCAPH,RAD51AP1,CCNB2,BRIP1,CCNB1,ORC6,STC2,PMAIP1,CLSPN,…
MKX	47	Q8IYA7	153.3	ARCHS4 Coexpression,46;Enrichr Queries,168;GTEx Coexpression,246	PRDM8,IRS1,COL12A1,TNC,ANTXR2,RGS4,SYDE1,EDNRA,CCND2,PAMR1,EPHA4,PDGFRA,IGFBP5,ARMC9,DKK1,SFRP1,LOX,COL8A1,NUPR1,MASP1,CFAP97,CEMIP,EIF5A2,LPL,TMTC1,FBLN1,TNFRSF11B,FBLN5,TBXA2R,STC2,TSPAN4,ZNF665,CPA4,EGR1,SSC5D,IGF1,ZFHX4,NFATC4,BMP4,ITGA11,CNTN1,FAT1,ITGBL1,AMOTL2,CNTNAP1,THRB,RERG,HAPLN1,CYP26B1,ADAMTS2,CTSK,BDKRB2,SPEG,TNKS1BP1,SMIM10,EDIL3,PRKG1,EDN1,TRPC4,ITGA1,TNFRSF19,COPZ2,GFRA1,SSTR1,D…
RBSN	48	Q9H1K0	153.5	ARCHS4 Coexpression,195;GTEx Coexpression,112	COLGALT2,GALNT13,CSRNP3,THRA,PLEKHB1,MPV17L,ABAT,LDLRAD4,NUDT3,KIF5C,LRRTM2,BAALC,TNR,ZNF843,MCF2L2,GARNL3,ZNF483,PCDHGA6,LANCL1,ABCC9,ARHGEF9,DAAM2,ZNF554,RNFT2,GPM6A,ADCYAP1R1,ZBTB8A,PELI3,NTM,ICA1L,METTL21A,NALCN,JAKMIP2,TCEAL7,MAPK9,CDH20,ZNF665,SCN3B,WASF3,SCAI,ACBD7,TUB,MPP2,ZNF382,ST8SIA1,PNMA8A,PNMA2,CORO2B,LRP1B,GPR137C,SLC4A8,PPP2R2C,NOVA1,REEP2,CNTN1,APBA1,FAT3,ZNF853,ZBTB8B,ZNF774,ASB1
ZNF850	49	A8MQ14	158.0	ARCHS4 Coexpression,246;GTEx Coexpression,70	PI4K2B,DSCC1,MPV17L,TTF2,BRCA2,MKI67,CKS1B,ADAMTS4,CHAF1B,HYKK,EME1,CHEK1,ZNF843,FBXO5,MCF2L2,RFC5,HELLS,RFC3,PCDHGA6,BORA,RFC4,ITGA4,ZGRF1,ABCC9,CIP2A,ESCO2,WDR76,SGO1,MMS22L,DEPDC1B,OAS2,DMC1,MTFR2,MCM6,KIF20B,SFT2D2,ZNF554,MCM2,RNFT2,ZBTB8A,FBXO48,METTL21A,SKA1,RASGRP3,RAD51AP1,GK5,ORC6,ZNF665,BUB1,APOBEC3C,ACBD7,POLQ,ATAD5,SPRYD4,ZNF382,NEK5,XRCC2,GINS4,FANCB,FAM111B,CENPH,CENPI,CENPK,SASS6,Z…
TGIF2	50	Q9GZN2	160.3	ARCHS4 Coexpression,12;Enrichr Queries,36;ReMap ChIP-seq,98;GTEx Coexpression,495	PI4K2B,GLDC,TONSL,TMEM97,MKI67,ICAM1,CDC20,IL4I1,TMEM88,CHEK1,ZNF843,WDR74,HLA-F,PIMREG,DEPDC1B,MTHFD2,BTK,KIF20A,KIF20B,SEH1L,CDCA2,PARPBP,SDC4,CDCA5,CDCA7,CDCA8,NCAPG,SKA3,CRACR2B,TSPAN8,STC2,PLCG2,TSPAN4,APOB,APOBEC3C,CDT1,EGR1,JUN,EGR3,GADD45B,PLK1,IFFO2,CDC6,TPX2,GPR183,LRRN1,RCOR2,TDGF1,TOP2A,TMEM51,KIF11,BRCA1,VSIG10,KHK,KIF15,LFNG,VMO1,CHAF1A,NUF2,PBK,PHGDH,TK1,ZNF367,DLGAP5,CEP55,HELLS,L…
SIM1	51	P81133	162.7	ARCHS4 Coexpression,172;Enrichr Queries,149;GTEx Coexpression,167	RAB3B,SPON1,COL12A1,PRDM1,SLC4A4,HS6ST3,RGS4,NPPC,EDNRB,ENPP2,PLCE1,ZNF843,EYS,TMOD1,TPD52,EPHA4,PDGFRA,GUCY1A2,EPHA7,IGFBP5,CLEC11A,EBF1,SOX11,ANK3,DKK1,SFRP1,MAF,LOX,PAPPA,ADAM12,PRR16,STEAP1,CEMIP,PCDH17,ALX1,CPA4,EGR1,HTR1F,IGF1,ZFHX4,LRP1B,BMP4,PCDHGA12,PRXL2C,CNTN1,NMT2,SNAI2,AMOTL2,ULBP1,ROBO2,PTPRU,PCSK1,THRB,TENM4,PCDHGB4,KCNC4,PDE3B,ELAVL2,LRRC2,ROBO1,ADAMTS2,CYP26B1,DUSP10,CTSK,EDIL3,F…
KLF5	52	Q13887	163.4	Literature ChIP-seq,56;ARCHS4 Coexpression,260;Enrichr Queries,179;ReMap ChIP-seq,126;GTEx Coexpression,196	SPON1,PGAP2,PLEKHB1,COL12A1,TONSL,SPINT2,ABCA12,MKI67,ISM1,AQP3,FGFRL1,NAA80,ICAM1,FAM110A,CDC20,MT2A,EDNRB,POF1B,TMEM88,ANPEP,DPF3,CMKLR1,PAQR4,PAQR5,WDR74,KRT7,SOX11,TMEM170B,DKK1,TEP1,ORAI3,HOXB8,HOXB6,EXD2,ADCYAP1R1,SDC4,GYPC,PPP1R35,TSHZ2,STC1,SLCO5A1,IQGAP3,IGSF9,ABO,STRIP2,CRACR2B,SEC14L1,TSPAN8,FLRT3,TSPAN4,KCNN4,PPARGC1B,CDT1,EGR1,JUN,EGR3,SNAPIN,GADD45B,FZD5,DTNB,LRRN2,LIF,IFFO2,RAB27B,…
TFAP2A	53	P05549	164.5	Literature ChIP-seq,119;ARCHS4 Coexpression,224;ENCODE ChIP-seq,17;Enrichr Queries,176;ReMap ChIP-seq,131;GTEx Coexpression,320	TLNRD1,PGAP2,ARL6IP1,COL12A1,PLEKHB1,TONSL,ABCA12,ANTXR2,FGFRL1,ZDHHC4,NAA80,ICAM1,IL27RA,HS6ST3,FAM110A,CDC20,IL4I1,MT2A,EDNRB,POF1B,TMEM88,CHEK1,DPF3,PIP4K2C,CMKLR1,EPHA4,PAQR4,SLC6A15,EBF1,WDR74,KRT7,YOD1,MYO7A,KNL1,HASPIN,DKK1,UTS2B,SFRP1,DEPDC1B,NEIL3,KCNQ1,ORAI3,BTK,ULK2,KIF20A,PRR11,HOXB6,ASF1B,OTULINL,IGSF8,ZBTB8A,SEH1L,SDC4,GYPC,CDCA3,DHH,PPP1R35,SHMT1,CDCA5,TSHZ2,CDCA7,STC1,PCDH12,LYPD5…
TP73	54	O15350	167.3	ARCHS4 Coexpression,343;Enrichr Queries,66;GTEx Coexpression,93	PGAP2,IRS1,CCNF,TONSL,BUB1B,ABCA12,MKI67,FAM110A,CDC20,NPPC,CCND2,POF1B,PLAU,CHEK1,IL6R,PAQR4,CEP131,CCNE2,CCNE1,KCNQ1,DSC3,ASF1B,COL17A1,GPR87,CACNA1C,PKMYT1,IQGAP3,IGSF9,NHLH2,CLCA2,CLSPN,FAM83B,CPA4,EGR1,CDT1,JUN,EGR3,VDR,PLK1,FANCA,IFFO2,CDC6,FANCG,NR4A1,CDK6,KIF18B,CDK1,BCL2,TMEM19,TOP2A,PTPRU,CRYBG1,THRB,THRA,ITGB4,TECR,SLC2A1,BRCA1,FOXM1,BRCA2,NKPD1,LFNG,FHAD1,PIDD1,GM2A,EXO1,MCF2L,DNMT3B,…
MYCN	55	P04198	167.4	Literature ChIP-seq,5;ARCHS4 Coexpression,34;Enrichr Queries,86;ReMap ChIP-seq,184;GTEx Coexpression,528	GLDC,PLEKHB1,TONSL,TMEM97,MKI67,TXNDC16,CDC20,MTBP,TMEM88,CHEK1,EPHA4,PAQR4,PAQR5,SLC6A15,WDR74,UNC5C,SOX11,ANK3,PIMREG,PASK,WDR76,MAPK8IP1,EML5,SFRP1,KIF20A,HOXB8,CFAP97,HOXB6,GPLD1,IGSF8,CDCA3,PPP1R35,CDCA5,CDCA7,NCAPG,CDCA8,SLCO5A1,LYPD6,SLC5A4,CRACR2B,MAP7,TSPAN4,PLCG2,CDT1,EGR1,PRELID2,AFAP1L2,JUN,DTNB,GADD45B,MTERF3,LIF,IGF1,CDC6,DHFR,FAM111B,ANLN,NOSTRIN,IGSF9B,RCOR2,TOP2A,SLC35F1,KIF11,KH…
SNAI2	56	O43623	169.0	ARCHS4 Coexpression,94;Enrichr Queries,107;ReMap ChIP-seq,22;GTEx Coexpression,453	EXOC3L1,IRS1,WWC1,TUSC2,COL12A1,TONSL,TNC,PLAT,IRS2,SPINT2,PRDM1,ANTXR2,FGFRL1,NAA80,TM7SF2,MFSD13A,SYDE1,MT2A,EDNRA,CCND2,TMEM88,PLAU,HCFC1R1,PIM3,IL6R,PAMR1,MAP2K3,PDGFRA,PCYT2,PAQR4,IGFBP5,CLEC11A,CEP131,KRT7,DKK1,GCAT,MOB3C,SFRP1,MAF,LOX,PAPPA,ADAM12,PRR16,DPEP1,COL8A1,NUPR1,STEAP1,COL17A1,TEDC1,CEMIP,SDC4,PDGFB,TNFRSF11B,FBLN1,PKMYT1,FBLN5,HELZ2,CRACR2B,FLRT3,AMDHD2,STC2,TSPAN4,PMAIP1,CPA4,C…
ZIC2	57	O95409	171.3	ARCHS4 Coexpression,22;Enrichr Queries,79;GTEx Coexpression,413	GALNT13,GLDC,ZWILCH,GMNN,TNC,BUB1B,TMEM97,MKI67,CDC20,NPPC,MT2A,CCND2,EDNRB,SALL4,CHEK1,PCLAF,EPHA4,IGFBP5,HPCAL1,EBF1,SOX11,ANK3,PIMREG,CDC25C,DKK1,TIAM1,SFRP1,DEPDC1B,MELK,ANOS1,KIF20B,RTN4R,BLM,PARPBP,COL13A1,CDCA7,LPL,NCAPG,GPR83,HMMR,SKA3,ACAT2,GOLGA7B,RAD51AP1,NHLH2,CCNB2,CCNB1,STC2,PMAIP1,NPTX2,EGR1,JUN,EGR3,ZNF382,CCDC138,UBE2C,RAB3IP,ZFHX4,GPR137C,BMP4,ANLN,LIN28B,FAT1,CNTN1,CDK1,LRRN1,R…
GRHL2	58	Q6ISB3	171.8	Literature ChIP-seq,138;ARCHS4 Coexpression,105;Enrichr Queries,405;ReMap ChIP-seq,23;GTEx Coexpression,188	PGAP2,COL12A1,SPINT2,ABCA12,AQP3,ICAM1,FAM110A,CDC20,MT2A,RPS6KA6,POF1B,PLCE1,EPHA4,KRT7,CACNA2D2,YOD1,MYO7A,ANK3,GCAT,SYTL3,MAPK8IP1,SFRP1,PAPPA,ADCYAP1R1,SDC4,LYPD6,IGSF9,BRIP1,GRIN2A,STC2,MAP7,ALX1,KCNN4,PLK4,FZD1,EGR1,JUN,GADD45B,PYHIN1,IFFO2,RAB27B,PHETA1,ZWINT,OCLN,GPR183,MYO5C,FAT1,LRRN1,PTPRU,SYNM,DHRS11,TECR,KHK,SLC6A4,EPB41L4B,CHAF1A,TNKS1BP1,PHGDH,TK1,VAV3,TNFRSF12A,SLC2A12,COPZ2,GFRA1…
OSR2	59	Q8N2R0	172.3	ARCHS4 Coexpression,69;Enrichr Queries,106;GTEx Coexpression,342	KCNG1,TOP2A,SNED1,ECM1,SH2D4A,IRS1,TUSC2,COL12A1,TNC,PLAT,PRDM1,RERG,THBD,SYDE1,EDNRA,MT2A,ADAMTS2,PLAU,CTSK,ENPP2,PBK,BDKRB2,TNKS1BP1,PAMR1,PDGFRA,EDN1,IGFBP5,FBXO17,EBF1,COPZ2,DKK1,DCN,ACTA2,RCN3,ALDH1A3,SFRP1,VCAN,MAF,LOX,OAF,MASP1,NUPR1,SFT2D2,CDKL1,PRPS2,CEMIP,TNXB,TSHZ2,STC1,LPL,FBLN1,TNFRSF11B,TMTC1,THBS2,AURKB,FBLN5,GK5,PLAC9,CLEC3B,CLMP,GPNMB,OLFML3,PLAGL1,STC2,TSPAN4,PMAIP1,SLIT2,ZNF665…
GLI3	60	P10071	173.3	ARCHS4 Coexpression,71;Enrichr Queries,347;GTEx Coexpression,102	IRS1,TUSC2,COL12A1,TNC,XYLT1,PLAT,OLFML2A,ANTXR2,HS6ST2,SYDE1,CCND2,CDON,PDGFRA,EPHA4,EPHA7,IGFBP5,EBF1,SOX11,ANK3,PIMREG,SFRP1,MAF,LOX,ADAM12,COL4A6,CDKL1,NTM,TSHZ2,FBLN1,PCDH19,SCUBE1,TSPAN4,ZNF665,FZD1,EGR1,JUN,FANCA,SSC5D,IGF1,ZFHX4,NFATC4,BMP4,CDK6,FAT1,BCL2,SNAI2,AMOTL2,LRRN1,RCOR2,NES,TENM3,TENM4,PCDHGB4,CHD7,SLC35F1,TSPAN11,ROBO1,KIF15,CTSK,BOC,TNKS1BP1,PHGDH,PRKG1,ADGRV1,SHROOM3,GFRA1,DC…
PRRX1	61	P54821	174.7	ARCHS4 Coexpression,95;Enrichr Queries,134;GTEx Coexpression,295	SNED1,PCDHGB4,COL12A1,TNC,PLAT,RGS4,SYDE1,SPRED2,ADAMTS2,EDNRA,CCND2,EDNRB,PLAU,CTSK,ENPP2,BDKRB2,TNKS1BP1,EDIL3,PAMR1,PDGFRA,IGFBP5,EBF1,COPZ2,DCN,PARD3B,ADAM19,ACTA2,RCN3,ALDH1A3,SFRP1,VCAN,MAF,LOX,PAPPA,ADAM12,PRR16,COL8A1,CFAP97,YAP1,ZBTB8A,CEMIP,TNXB,NEXN,STC1,LPL,FBLN1,TMTC1,THBS2,EGFR,AURKB,FBLN5,PLAC9,CLMP,GPNMB,OLFML3,GPC1,TSPAN4,SLIT2,CPA4,FZD1,EGR1,JUN,ANGPT1,HTR1F,TGFB3,LUM,SAMD4A,SSC…
PGR	62	P06401	174.8	ARCHS4 Coexpression,280;Enrichr Queries,87;ReMap ChIP-seq,29;GTEx Coexpression,303	KCNG1,EXOC3L1,TOR2A,CD82,IRS1,WWC1,COL12A1,TONSL,TNC,ABAT,PRDM1,ABCA12,TM7SF2,CHCHD4,SYDE1,EDNRA,MT2A,CCND2,EDNRB,ANPEP,HCFC1R1,SLC16A6,PLCE1,PIM3,CPNE3,TPD52,GUCY1A2,EPHA4,PDGFRA,EPHA7,IGFBP5,PRKCB,HPCAL1,EBF1,KRT7,SOX11,EBF4,SFRP1,ARMCX1,ARC,MAF,MAPKAPK2,MYADM,TRIM14,MASP1,NUPR1,CDKL1,MT1E,TEDC1,SDC4,PDGFB,LPL,CACNA1C,IGSF9,SCUBE2,TMEM26,GRIN2A,CRACR2B,RACGAP1,STC2,TSPAN4,ZNF665,ECT2,LONRF2,CDT…
FOXC2	63	Q99958	176.0	ARCHS4 Coexpression,314;Enrichr Queries,125;GTEx Coexpression,89	ANKRD37,HHIP,COL12A1,TNC,PLAT,FGFRL1,ICAM1,RGS4,SYDE1,RPS6KA6,MT2A,PLAU,ANPEP,CMKLR1,PDGFRA,IGFBP5,EBF1,STIMATE,SOX11,ADAM19,SFRP1,LOX,PAPPA,ADAM12,COL8A1,CFAP97,TRABD2B,COL13A1,TNFRSF11B,FBLN5,TBXA2R,STC2,TSPAN4,CPA4,FZD1,EGR1,JUN,GADD45B,KLHL26,FOXF1,ARHGEF39,SSC5D,BMP4,NR4A1,ITGA11,CNTN1,SNAI1,ITGBL1,SNAI2,AMOTL2,ITGB3,THBD,CYP26B1,ADAMTS2,HEY2,SPEG,ZNF385D,SMIM10,PRKG1,EDN1,FOXD1,TNFRSF12A,PC…
ZNF536	64	O15090	176.7	ARCHS4 Coexpression,175;Enrichr Queries,93;GTEx Coexpression,262	RAB3C,GALNT13,RAB3A,HHIP,PLEKHB1,TNC,ABAT,LDLRAD4,GPR173,NPPC,EDNRB,KIF5C,ENPP2,NCKAP5,PDGFRA,PAQR4,IGFBP5,PRKCB,EBF1,SOX11,ANK3,MAPK8IP1,SFRP1,MAF,DAAM2,ULK2,IGSF8,GPM6A,NTM,PDE1A,TSHZ2,CACNA1C,NALCN,GRIN2A,MAP7,CDH23,MBP,SCN3B,EGR1,EGR3,SYT1,PNMA8A,CORO2B,ZFHX4,LRP1B,ANLN,REEP2,CNTN1,CNTN3,FAT3,FGF12,ROBO2,RYR2,COLGALT2,SYNM,CSRNP3,TENM4,GRIK3,SLC35F1,ELAVL2,ROBO1,JPH4,CYP26B1,ADAMTS2,MCF2L,DLG…
AEBP1	65	Q8IUX7	189.5	ARCHS4 Coexpression,288;GTEx Coexpression,91	SNED1,ECM1,ITGB3,COL12A1,TNC,HAPLN1,SPRED3,SYDE1,ADAMTS2,CASP12,SNRNP70,CTSK,HEY2,SPEG,TNKS1BP1,ZNF385D,SMIM10,PAMR1,PRKG1,CMKLR1,PCDHGA2,STIMATE,COPZ2,DCN,ACTA2,RCN3,VCAN,LOX,ITGA8,COL8A1,CFAP97,TRABD2B,YAP1,CEMIP,TNXB,IER5L,TNFRSF11B,ATP10A,FBLN1,THBS2,FBLN5,PLAC9,CLEC3B,IGFBPL1,CLMP,TBXA2R,GPC1,TSPAN4,CYTL1,PPP1R14A,ARHGEF39,SSC5D,PLXDC2,PODN,SUGCT,NFATC4,ITGA11,ITGBL1
STAT1	66	P42224	192.7	Literature ChIP-seq,149;ARCHS4 Coexpression,233;ENCODE ChIP-seq,53;Enrichr Queries,689;ReMap ChIP-seq,7;GTEx Coexpression,25	PI4K2B,TLNRD1,IKZF2,MKI67,NUDT3,CCDC102B,ICAM1,IL4I1,MT2A,TMEM88,ANPEP,CHEK1,PCLAF,C3AR1,FBXO5,SMCO4,CMKLR1,FNBP1,PRKCB,HPCAL1,WDR74,ESCO2,HASPIN,WDR76,UTS2B,DEPDC1B,NEIL3,SFRP1,IFI27,MTHFD2,TEP1,HSBP1L1,TRIM14,KIF20B,PRR11,MT1E,PLA1A,LXN,SDC4,DHH,CDCA5,TSHZ2,NCAPG,SKA1,HELZ2,BRIP1,SEC14L1,PLCG2,TSPAN4,KCNN4,A2M,APOBEC3C,FZD1,CDT1,EGR1,JUN,GSTM2,SNAPIN,GADD45B,FZD5,XRCC2,PARP15,BRI3BP,ZWINT,FAM11…
FOXC1	67	Q12948	192.7	ARCHS4 Coexpression,169;Enrichr Queries,281;GTEx Coexpression,128	IRS1,COL12A1,TNC,TONSL,PLAT,IRS2,PRDM1,FGFRL1,SYDE1,RPS6KA6,MT2A,EDNRA,CCND2,CMKLR1,EPHA4,PDGFRA,IGFBP5,EBF1,STIMATE,HASPIN,SFRP1,MAF,LOX,COL8A1,CFAP97,TRABD2B,HOXB6,SDC4,TNFRSF11B,IQGAP3,FBLN5,TBXA2R,STC2,PMAIP1,FZD1,EGR1,CDT1,JUN,EGR3,GADD45B,KLHL26,ARHGEF39,BMP4,DHFR,NR4A1,CDK6,UBE2S,ITGA11,FAT1,CNTN1,ITGBL1,SNAI2,PTPRU,SLC2A1,FOXM1,THBD,CASP12,CHAF1A,HEY1,EXO1,SNRNP70,HEY2,SPEG,TNKS1BP1,MYBL2…
NKX61	68	P78426	193.0	ARCHS4 Coexpression,157;GTEx Coexpression,229	PRDM8,RAB3B,ROBO2,PCSK1,RAB3C,SYNM,SPON1,CSRNP3,TENM3,HIF3A,ANTXR2,ELAVL2,HS6ST3,SYDE2,BOC,ENPP2,PLCE1,PGM5,NEFM,TMOD1,TPD52,EPHA7,FNBP1,ITGA1,SLC2A12,ARMC9,CACNA2D2,MANEAL,FAM222A,DAAM2,COL4A6,PLEKHO1,ASF1B,HLF,PPM1L,CCDC69,SEMA3A,FGL2,C2CD4B,SGMS2,CXXC4,SLC7A2,PCDH17,ERICH5,NHLH2,SCUBE1,PLAGL1,CDH23,SLIT2,NPTX2,BCHE,JUN,FOXF1,KCNB2,PNMA2,KITLG,QPCT,CNTN1,IGSF9B,F2RL2,KCNK3,PTPN3
CXXC4	69	Q9H2H0	193.7	ARCHS4 Coexpression,447;ReMap ChIP-seq,31;GTEx Coexpression,103	RAB3B,RAB3C,EXOC3L1,TOR2A,DGKA,TUSC2,TONSL,ABAT,NUDT3,ICAM1,NAA80,TM7SF2,ARHGAP44,CDC20,TMEM88,HCFC1R1,EPHA7,PCYT2,PAQR4,IL11RA,WDR74,SOX11,CDC25C,GCAT,SLC9A6,HSBP1L1,HOXB8,CARS2,HOXB6,GPM6A,TEDC2,NYAP1,CDCA3,CDCA5,TROAP,PPP1R35,HTRA2,PKMYT1,NALCN,PCDH17,BCL2L12,CRACR2B,RDH10,AMDHD2,STC2,TSPAN4,SCN3B,CDT1,JUN,TIA1,ST8SIA1,SLC52A2,PNMA8A,ZFHX4,FANCG,SLC16A13,REEP2,FGF18,NFKBIE,ZBTB8B,ROBO2,PTPRU,C…
ZFHX4	70	Q86UP3	194.3	ARCHS4 Coexpression,120;Enrichr Queries,169;GTEx Coexpression,294	IRS1,FAM13C,DGKA,COL12A1,TNC,ANTXR2,SLC4A4,GPR173,CCND2,KIF5C,ENPP2,CDON,EPHA4,PDGFRA,EPHA7,IGFBP5,EBF1,SOX11,ANK3,ARMCX1,SFRP1,MAF,LOX,PAPPA,ADAM12,COL4A6,GPM6A,TSHZ2,PCDH17,NHLH2,SCN3B,FZD1,EGR1,JUN,TIA1,RASSF7,PNMA8A,IGF1,FHDC1,LRP1B,GPR137C,PCDHGA12,OCLN,FAT1,FAT3,ROBO2,TENM3,CSRNP3,TENM4,PCDHGB4,DIS3L,CHD7,ATP2A3,SLC35F1,ELAVL2,ROBO1,KCNT2,BOC,EDIL3,PRKG1,VAV3,GFRA1,DCN,PARD3B,ARL4C,VCAN,IGD…
SOX15	71	O60248	194.7	ARCHS4 Coexpression,108;Enrichr Queries,138;GTEx Coexpression,338	DGKA,TNC,HJURP,IRS2,PRDM1,SPINT2,MKI67,AQP3,CDC20,NPPC,MT2A,CCND2,PLAU,ANPEP,SALL4,OIP5,PDGFRA,KRT7,CCNE1,PKP2,DSC3,COL17A1,DNMT1,SDC4,GPR87,PKMYT1,CCNB1,FLRT3,STC2,CLCA2,PMAIP1,FAM83B,CPA4,EGR1,JUN,GADD45B,UBE2C,PLK1,FANCA,RAB27B,BMP4,NR4A1,LPAR5,CNTN1,SNAI2,TMEM19,TOP2A,CRYBG1,SH2D4A,ITGB4,TECR,SLC2A1,CKS1B,GM2A,MYBL2,ZNF385A,VAV3,TNFRSF12A,ACTA2,ARL4D,SLC7A5,VCAN,CDCP1,IRF7,CFAP58,BIRC5,ALDOC,…
SOX2	72	P48431	195.6	Literature ChIP-seq,11;ARCHS4 Coexpression,355;Enrichr Queries,271;ReMap ChIP-seq,175;GTEx Coexpression,166	GLDC,COL12A1,XYLT1,ABAT,TMEM97,ABCA12,MTBP,GPR173,ZFYVE26,TMEM88,SAMD12,GTSE1,WDR74,HPCAL1,ARMC9,SOX11,UNC5C,DKK1,SYTL3,EML5,DEPDC1B,PRR16,ANOS1,PRR11,EXD2,PDGFB,NCAPG,IQGAP3,GRIN2A,FLRT3,PLCG2,CEP72,ALX1,PPARGC1B,NAA50,FZD1,JUN,PLK1,RAB3IP,DHFR,GIPC2,FAT1,FAT3,NCAPG2,SNX10,ARHGAP6,MYOM3,LFNG,HEY1,IMPA2,HEY2,NUF2,DLGAP1,TK1,ZNF367,RRP15,ZNF483,KCND2,SLC2A12,SLC39A11,COPZ2,SLC39A14,SLC7A5,MGLL,EGF…
ZIC5	73	Q96T25	196.0	ARCHS4 Coexpression,70;Enrichr Queries,81;GTEx Coexpression,437	GALNT13,GLDC,IRS1,DSCC1,COL12A1,TNC,BUB1B,TMEM97,MKI67,CDC20,NPPC,CCND2,KIF5C,SALL4,CHEK1,PCLAF,EPHA4,PDGFRA,EPHA7,SLC6A15,HPCAL1,EBF1,SOX11,ANK3,PIMREG,TIAM1,SFRP1,ADAM12,ANOS1,COL4A6,KIF20B,RTN4R,CDCA2,COL13A1,PDGFB,LPL,GPR83,HMMR,SKA3,GOLGA7B,RAD51AP1,NHLH2,ORC1,STC2,PMAIP1,NPTX2,EGR1,ZNF382,RAB3IP,FANCA,CDC6,ZFHX4,GPR137C,BMP4,DHFR,LIN28B,CDK6,FAT1,LRRN1,NES,RCOR2,TDGF1,PTPRR,CHD7,GRIK3,ELAVL…
HIVEP3	74	Q5T1R4	196.3	ARCHS4 Coexpression,102;Enrichr Queries,311;GTEx Coexpression,176	PGAP2,CD82,TNC,XYLT1,IRS2,PRDM1,LDLRAD4,ABCA12,CELSR2,ZDHHC4,ICAM1,CXCL16,FAM110A,DOCK10,CCND2,POF1B,SLCO2B1,C3AR1,PIM3,KIF21B,MAP2K3,SEMA6B,EPHA4,PRKCB,FNBP1,KCNK13,ARID5A,ANK3,IPCEF1,ADAM19,TIAM1,MOB3C,MAF,KCNQ1,ADAM12,SLC9A9,ASPHD2,DSC3,COL17A1,GPR87,CACNA1C,LYPD5,GOLGA7B,ANKH,LPXN,KCNN4,FAM83B,EGR1,JUN,EGR3,GADD45B,FANCA,LIF,IFFO2,NR4A1,CDK6,ADCK2,TBXAS1,CNTN1,BCL2,NFKBIE,TENM4,DOCK8,CHD7,SLC…
TP53	75	P04637	196.6	Literature ChIP-seq,9;ARCHS4 Coexpression,25;Enrichr Queries,450;ReMap ChIP-seq,145;GTEx Coexpression,354	PI4K2B,SPON1,CCNF,COL12A1,TONSL,MKI67,HS6ST2,NAA80,ICAM1,FAM110A,CDC20,MTBP,TMEM88,CHEK1,DPF3,GTSE1,TMEM8B,EPHA7,KCNK13,WDR74,HPCAL1,ARMC9,EBF1,SOX11,HASPIN,WDR76,MTHFD2,SFRP5,PAPPA,ORAI3,HOXB8,HOXB6,SDC4,COL13A1,DHH,CDCA5,CDCA7,CDCA8,SKA3,IQGAP3,NCAPH,PCDH17,NHLH2,GRIN2A,CRACR2B,RACGAP1,STC2,TSPAN4,ALX1,KCNN4,SCN3B,FZD1,CDT1,EGR1,JUN,EGR3,GADD45B,FOXF1,SLC35E4,PLK1,LIF,CDC6,GDF6,ZWINT,DHFR,TPX2,…
NANOG	76	Q9H9S0	197.2	Literature ChIP-seq,26;ARCHS4 Coexpression,217;ENCODE ChIP-seq,55;Enrichr Queries,472;ReMap ChIP-seq,63;GTEx Coexpression,350	TLNRD1,GLDC,TRIL,HHIP,TONSL,TMEM97,AQP3,HS6ST2,NAA80,MT2A,TMEM88,CHEK1,ZNF843,VSTM4,SCN1A,EPHA4,PAQR4,PAQR5,SLC6A15,SOX11,MYO7A,ANK3,DKK1,GCAT,SFRP1,KCNQ1,SFRP5,ORAI3,ANOS1,MGARP,HOXB8,PRR11,HOXB6,ASF1B,ZBTB8A,CDCA2,CDCA3,PDE1A,TSHZ2,CDCA7,SLCO5A1,SKA3,RPAP1,SKA1,NCAPH,CRACR2B,FLRT3,PRKAR2A,CEP70,TSPAN4,PLCG2,SCAP,KCNN2,ALX1,NAA50,EGR1,JUN,FZD5,GADD45B,FOXF1,ST8SIA1,LRRN2,RAB3IP,PARP16,IGF1,PARP1…
IRF4	77	Q15306	197.6	ARCHS4 Coexpression,491;ENCODE ChIP-seq,116;Enrichr Queries,314;ReMap ChIP-seq,30;GTEx Coexpression,37	PI4K2B,TLNRD1,IKZF2,MKI67,ICAM1,FAM110A,IL4I1,ZFYVE26,TMEM88,CHEK1,PCLAF,ZNF843,FBXO5,GTSE1,CMKLR1,CDON,PRKCB,FNBP1,WDR74,EBF1,ESCO2,KNL1,HASPIN,PASK,WDR76,DEPDC1B,MTHFD2,ORAI3,BTK,ASPHD2,PRR11,PLA1A,CETP,EXD2,CDCA2,CDCA5,PPP1R35,NCAPG,SKA3,SAMSN1,NCAPH,SKA1,CD79B,SEC14L1,PLCG2,KCNN4,SNX8,APOBEC3C,CDT1,EGR1,JUN,EGR3,GADD45B,XRCC2,LIF,PARP16,IGF1,PARP15,ZWINT,GRIN2D,FAM111B,GPR183,SASS6,CDC42SE2,A…
NR1H3	78	Q13133	199.4	Literature ChIP-seq,109;ARCHS4 Coexpression,89;Enrichr Queries,411;ReMap ChIP-seq,213;GTEx Coexpression,175	PECR,SPAAR,TLNRD1,CD82,RTKN2,IRS2,SPINT2,CEP128,CXCL16,ICAM1,IL4I1,MTBP,MT2A,CCND2,PTTG1,KIF5C,PLAU,SLCO2B1,ANPEP,ENPP2,MAP3K8,PIM3,NCKAP5,STK32B,SCN1A,CMKLR1,SEMA6B,MYH15,EBF1,P3H2,TMEM170B,SYTL3,ADAM19,MAF,MELK,NUPR1,KIF20B,DGKI,ABCG1,CETP,CEMIP,SDC4,SHMT1,TSHZ2,LPL,TNFRSF11B,HELZ2,CD79B,CRACR2B,ADAP2,COBLL1,TSPAN4,CDH23,EIF4EBP2,SCAP,CYTL1,MBP,KCNN4,SNX8,SCAI,EGR1,SIGLEC15,JUN,SLC37A2,SNAPIN,G…
EHF	79	Q9NZC4	201.3	ARCHS4 Coexpression,64;Enrichr Queries,287;ReMap ChIP-seq,9;GTEx Coexpression,445	RAB3B,PECR,CSF3,KLHL36,DGKA,WWC1,TNC,PLAT,PRDM1,SPINT2,MKI67,ABCA12,AQP3,ICAM1,MT2A,POF1B,PLAU,PCLAF,CPNE3,FAM3D,SLC34A2,IGFBP5,KRT7,ANK3,FOLH1,IFI27,NUPR1,HOXB8,STEAP2,HOXB6,DSC3,COL17A1,SDC4,GPR87,CHRD,C2CD4B,TSPAN8,CLCA2,ZNF823,MAP7,MBP,FAM83B,CPA4,EGR1,JUN,LIF,RAB27B,CORO2A,TPX2,LPAR5,MYO5C,CNTN1,ECM1,CRYBG1,ITGB4,SLC2A1,EPB41L4B,TNKS1BP1,CD36,NKX3-1,EDN1,SHROOM3,SLC7A5,ALDH1A3,VCAN,CDCP1,ESP…
ATF3	80	P18847	203.2	Literature ChIP-seq,111;ARCHS4 Coexpression,113;ENCODE ChIP-seq,109;Enrichr Queries,209;ReMap ChIP-seq,160;GTEx Coexpression,517	PGAP2,TONSL,CCDC102B,NAA80,ICAM1,ZDHHC4,FAM110A,CRHBP,MT2A,EDNRA,TMEM88,C3AR1,SLC34A2,WDR74,KRT7,YOD1,MYO7A,KNL1,DKK1,EML5,UTS2B,ARC,NEIL3,MTHFD2,MT1E,PLA1A,EXD2,SDC4,CDCA5,PPP1R35,EIF5A2,PIK3R4,CDCA8,WDR62,SKA1,IGSF9,PLAC9,SEC14L1,CRACR2B,FLRT3,STC2,TSPAN4,KCNN4,PLK4,NAA50,EGR1,CDT1,JUN,ACD,EGR3,GADD45B,XRCC2,LIF,IL31RA,IFFO2,PARP16,CDC6,SLC16A13,PCDHGA12,OCLN,SNAI1,SNAI2,APOBEC3B,TOP2A,PTPRU,PC…
IRF6	81	O14896	203.7	ARCHS4 Coexpression,173;Enrichr Queries,282;GTEx Coexpression,156	PTPRU,CRYBG1,PGAP2,ITGB4,DGKA,TNC,SLC2A1,SPINT2,ABCA12,AQP3,NKPD1,ICAM1,FAM110A,CCND2,CASP12,POF1B,TNKS1BP1,ZNF385A,VAV3,TPD52,EDN1,TNFRSF12A,IGFBP5,TNFRSF19,ARHGEF19,KRT7,ACTA2,SLC7A5,ALDH1A3,CDCP1,TRAF3,CTDSP2,PKP2,DSG2,ALDOC,NUPR1,DSC3,ZNF750,COL17A1,RBM47,SDC4,TUFT1,DHH,GPR87,LAMA3,PDGFB,LYPD5,EGFR,AURKB,PTHLH,ABLIM1,ALS2CL,GPNMB,CLCA2,MAP7,HES2,FAM83B,CPA4,EGR1,JUN,CDKN2B,RRM2,LAMB3,GDF15,IR…
ZNF365	82	Q70YC4	204.0	ARCHS4 Coexpression,297;Enrichr Queries,183;GTEx Coexpression,132	RAB3C,CNTNAP1,CSRNP3,RAB3A,ARL6IP1,TENM4,THRA,RASGRF2,PLEKHB1,TNC,XYLT1,PRDM1,CDH8,ICAM1,RGS4,DOCK10,JPH4,CCND2,KIF5C,PLAU,MCF2L,LRRTM2,ENPP2,DLGAP1,MAP3K8,SAMD12,MCF2L2,SCN1A,VAV3,EPHA4,UNC13C,EDN1,LYNX1,CAMK1D,IGFBP5,PRKCB,RNF208,ANK3,DKK1,CIT,MAPK8IP1,ARL4C,ADAM19,ACTA2,ALDH1A3,ARHGEF9,FAM234B,VCAN,TRAF3,PAPPA,ADAM12,ANGPTL4,NUPR1,SCN4B,MGLL,NYAP1,TUFT1,SEMA3A,NTM,GDPD1,NEXN,CABP1,FAM169A,NALC…
E2F2	83	Q14209	206.7	ARCHS4 Coexpression,4;Enrichr Queries,10;GTEx Coexpression,606	CCNF,TONSL,TMEM97,MKI67,CDC20,MT2A,CHEK1,PCLAF,FBXO5,GTSE1,YOD1,ESCO2,KNL1,HASPIN,PIMREG,KNSTRN,WDR76,DEPDC1B,NEIL3,MTHFD2,KIF20A,KIF20B,PRR11,ASF1B,CDCA2,GYPC,CDCA3,CDCA5,CDCA7,CDCA8,NCAPG,WDR62,SKA3,IQGAP3,NCAPH,SKA1,RACGAP1,PLK4,EGR1,CDT1,JUN,GADD45B,DDIAS,PLK1,CDC6,FHDC1,BRI3BP,ZWINT,FAM111B,DHFR,BST1,ANLN,TPX2,TOP2A,NCAPG2,KIF14,KIF11,BRCA1,BRCA2,KIF15,CHAF1B,CHAF1A,NUF2,PBK,PHGDH,TK1,ZNF367…
FOXP2	84	O15409	206.8	Literature ChIP-seq,40;ARCHS4 Coexpression,535;ENCODE ChIP-seq,107;Enrichr Queries,82;ReMap ChIP-seq,108;GTEx Coexpression,369	SPON1,COL12A1,TONSL,ANTXR2,SLC4A4,FGFRL1,NAA80,EDNRA,EDNRB,TMEM88,NCKAP5,EPHA4,EPHA7,PAQR4,FNBP1,PAQR5,ARMC9,HPCAL1,EBF1,SOX11,EBF4,ANK3,PASK,MAPK8IP1,SFRP1,SFRP5,ORAI3,KIF20A,GPLD1,ASF1B,GPM6A,ZBTB8A,PPP1R35,PDE1A,TSHZ2,TMTC1,SKA3,ARPP19,PCDH17,IGSF9,CRACR2B,STC2,TSPAN4,NAALAD2,SCN3B,EGR1,JUN,ACD,COL24A1,GADD45B,ZNF382,DTNB,FOXF1,RASSF7,IGF1,GPR137C,SLC16A13,SASS6,FAT3,LRRN1,ZBTB8B,ROBO2,SYNM,CS…
EBF3	85	Q9H4W6	208.0	ARCHS4 Coexpression,269;Enrichr Queries,175;GTEx Coexpression,180	RAB3C,SPON1,SPAAR,GALNT15,COL12A1,TNC,RGS4,DOCK11,GPR173,CCND2,EDNRB,KIF5C,ENPP2,KIF21B,CDON,EPHA4,PDGFRA,IGFBP5,EBF1,SOX11,SHISA3,MAPK8IP1,SFRP1,MAF,LOX,PAPPA,ADAM12,GPM6A,ZBTB8A,NYAP1,NTM,TSHZ2,PDGFB,LPL,PCDH17,PLAC9,NHLH2,TSPAN4,NPTX2,EGR1,HTR1F,IGF1,ZFHX4,GRIN2D,PRXL2C,NOSTRIN,NMT2,LHX6,SNAI2,AMOTL2,RCOR2,NES,FGF10,ROBO2,CSRNP3,TENM4,DOC2B,TSPAN11,ELAVL2,ROBO1,SPRED2,THBD,CYP26B1,ADAMTS2,HEY1…
FLI1	86	Q01543	208.7	Literature ChIP-seq,124;ARCHS4 Coexpression,339;ENCODE ChIP-seq,21;Enrichr Queries,428;ReMap ChIP-seq,161;GTEx Coexpression,179	TLNRD1,GLDC,TRIL,FGFRL1,FAM110A,MTBP,TMEM88,C3AR1,SAMD12,GTSE1,CMKLR1,PRKCB,FNBP1,CLEC11A,WDR74,ARMC9,HPCAL1,KNSTRN,WDR76,DEPDC1B,TEP1,ORAI3,ASF1B,OTULINL,EXD2,NYAP1,PARPBP,SEH1L,CDCA3,CDCA5,SHMT1,PDGFB,CDCA8,NCAPG,WDR62,SKA3,LYPD5,SAMSN1,IQGAP3,ARPP19,NCAPH,SKA1,EPB41L5,CRACR2B,PLCG2,MOV10L1,CEP72,PLK4,NAA50,JUN,ACD,DNAH11,COL24A1,PLK1,RAB3IP,IL31RA,CDC6,GP6,GRIN2D,FAM111B,SULT1B1,GPR182,SASS6,F…
ZNF469	87	Q96JG9	209.0	ARCHS4 Coexpression,318;GTEx Coexpression,100	TENM3,PCDHGB4,IRS1,COL12A1,TNC,XYLT1,SYDE1,ADAMTS2,BDKRB2,TNKS1BP1,PAMR1,PDGFRA,FOXD1,IGFBP5,CLEC11A,DKK1,RCN3,ACTA2,LOX,PAPPA,ADAM12,PRR16,COL8A1,STEAP1,CHST2,CEMIP,ATP10A,THBS2,FBLN5,CLMP,OLFML3,GPC1,STC2,TSPAN4,SH3BP4,FOXF1,SSC5D,GDF6,PODN,GRIN2D,PCDHGA12,FAP,AXL,KIF26B,ITGA11,POMK,ITGBL1,SNAI2,CNTN3,PTX3,AMOTL2,KCNK2,ULBP1
ZNF726	88	A6NNF4	209.0	ARCHS4 Coexpression,407;GTEx Coexpression,11	PI4K2B,ERCC6L,DSCC1,CCNF,MPV17L,TONSL,HJURP,BUB1B,TTF2,IKZF2,MKI67,CDC20,MTBP,HYKK,EME1,CHEK1,PCLAF,ZNF843,FBXO5,GTSE1,GEN1,BORA,ZGRF1,ESCO2,HASPIN,PIMREG,WDR76,TRAIP,SGO1,DEPDC1B,NEIL3,MELK,ZNF714,KIF20A,KIF20B,PRR11,ZNF554,DNMT1,TEDC2,ZBTB8A,PARPBP,CDCA5,CDCA7,CDCA8,NCAPG,FBXO48,HMMR,SKA3,LYPD5,IQGAP3,NCAPH,SKA1,RASGRP3,RAD51AP1,BRIP1,CCNB1,ORC6,RACGAP1,ORC1,PMAIP1,CLSPN,ECT2,ZNF665,PLK4,FANCI,…
PPARG	89	P37231	215.4	Literature ChIP-seq,73;ARCHS4 Coexpression,503;Enrichr Queries,143;ReMap ChIP-seq,257;GTEx Coexpression,101	SPAAR,GALNT15,IRS1,TNC,IRS2,MYRFL,PLAT,PRDM1,AQP3,FGFRL1,ICAM1,CDC20,DOCK11,MT2A,CCND2,EDNRB,PLAU,SALL4,HCFC1R1,ENPP2,PIM3,IGFBP5,EBF1,WDR74,P3H2,KRT7,MAF,SLC9A6,MGARP,NUPR1,CDKL1,SDC4,PDGFB,LPL,ADRB2,ACAT2,PLAC9,CRACR2B,PRKAR2A,RDH10,COBLL1,TSPAN4,EIF4EBP2,PMAIP1,CPA4,EGR1,JUN,GADD45B,FZD5,HTR1F,VDR,TRAPPC4,RARRES1,PLK1,FANCA,PARP16,IGF1,CDC6,POU2F2,BMP4,TPX2,NR4A1,CDK6,UBE2S,NOSTRIN,CNTN1,CDK1,…
GATA6	90	Q92908	216.6	Literature ChIP-seq,93;ARCHS4 Coexpression,602;Enrichr Queries,177;ReMap ChIP-seq,71;GTEx Coexpression,140	LPGAT1,ACSM3,COL12A1,TONSL,TMEM97,MKI67,AQP3,TXNDC16,ICAM1,CDC20,TMEM88,ANPEP,CPNE3,VSTM4,MYOZ2,CMKLR1,EPHA4,CLEC11A,WDR74,P3H2,KRT7,YOD1,DKK1,SFRP1,MTHFD2,KCNQ1,MGARP,HOXB8,PLPP2,HOXB6,ZBTB8A,LXN,SEH1L,CDCA3,SDC4,EIF5A2,TSHZ2,PDGFB,RPAP1,IGSF9,CRACR2B,TSPAN8,FLRT3,STC2,TSPAN4,SCAP,KCNN4,NHEJ1,GSTM4,PLK4,EGR1,JUN,FZD5,GADD45B,LIF,RAB27B,FHDC1,PHETA1,TPX2,ANLN,STAR,NOSTRIN,FAT1,SNAI1,SNAI2,CEP85,R…
DACH2	91	Q96NX9	217.3	ARCHS4 Coexpression,103;Enrichr Queries,85;GTEx Coexpression,464	RAB3C,RAB3A,GALNT13,CDH8,HS6ST2,HS6ST3,RGS4,NPPC,KIF5C,ENPP2,NCKAP5,IGFBP5,EBF1,UNC5C,SLC9A6,GPM6A,NYAP1,PDE1A,TSHZ2,LPL,CACNA1C,PCDH19,ARPP19,NALCN,GRIN2A,SCN3B,NPTX2,LONRF2,KCNF1,EGR1,SYT1,FANCA,PNMA8A,LRP1B,GPR137C,CNTN1,FAT3,CNTN3,FGF12,ZBTB8B,ZNF774,ROBO2,PTPRU,PCSK1,RYR2,CSRNP3,THRA,TENM4,SLC35F1,ARHGAP6,ELAVL2,ROBO1,JPH4,PCLO,HEY1,KCNT2,LRRTM2,DLGAP1,NEFM,CD36,EDIL3,MCF2L2,PRKG1,VAV3,ZNF48…
NKX12	92	Q9UD57	218.5	ARCHS4 Coexpression,57;GTEx Coexpression,380	GPSM2,ECM1,CRYBG1,GLDC,ZWILCH,DSCC1,TECR,GMNN,BUB1B,TMEM97,CELSR2,AQP3,CHAF1A,SALL4,CHEK1,DNMT3B,PHGDH,OIP5,DLGAP5,HELLS,LYNX1,RFC3,ELMOD1,CCNA2,CDCP1,ESPL1,B3GNT7,ADORA2B,ANOS1,DSG2,ZNF750,PARPBP,GPR87,CDCA5,HMMR,SKA3,NTS,RAD51AP1,CECR2,CCNB1,P2RY1,CLCA2,BEND4,HES2,BUB1,FAM83B,CBR3,NAA50,GINS1,RAB27B,GRHL3,CDC6,LIN28B,MIS18A,FRAS1,PPP2R2C,KRT15,LNX1,NFE2L3,LRRN1,ZNF732,TMEM19,RCOR2,TDGF1,NECTIN1…
MYBL1	93	P10243	220.0	Literature ChIP-seq,89;ARCHS4 Coexpression,35;Enrichr Queries,13;GTEx Coexpression,743	CCNF,MKI67,CDC20,MT2A,CHEK1,PCLAF,PDK3,FBXO5,GTSE1,ESCO2,KNL1,HASPIN,PIMREG,SYTL3,WDR76,DEPDC1B,NEIL3,KIF20A,KIF20B,PRR11,ASF1B,CDCA2,CDCA3,CDCA5,CDCA7,CDCA8,NCAPG,SKA3,IQGAP3,NCAPH,SKA1,RACGAP1,STC2,PLK4,EGR1,CDT1,JUN,GADD45B,DDIAS,PYHIN1,PLK1,CDC6,ZWINT,DHFR,ANLN,TPX2,CEP85,TOP2A,NCAPG2,KIF14,KIF11,BRCA1,BRCA2,KIF15,CHAF1B,CHAF1A,HEY2,NUF2,PBK,TK1,ZNF367,DLGAP5,CEP55,HAVCR2,RALGPS2,TCF19,HELLS,…
MEOX1	94	P50221	220.0	ARCHS4 Coexpression,312;Enrichr Queries,215;GTEx Coexpression,133	DOCK6,SPAAR,GALNT15,COL12A1,TNC,PLAT,PRDM1,ICAM1,DOCK11,THBD,CYP26B1,EDNRA,ESM1,CCND2,EDNRB,TMEM88,ENPP2,TNKS1BP1,CD36,PAMR1,PDGFRA,EDN1,IGFBP5,EBF1,COPZ2,ABCC9,ADRA2A,DCN,ADAM19,ACTA2,ALDH1A3,SFRP1,VCAN,LOX,ADAM12,APLNR,COL8A1,ANGPTL4,SCN4B,MGLL,TNXB,CCDC69,LEF1,PDGFB,PKD1L1,LPL,FBLN1,TMTC1,ADRB2,PCDH12,THBS2,AGPAT2,AURKB,FBLN5,PLAC9,CLEC3B,CLMP,GPNMB,OLFML3,ATOH8,TSPAN4,GABRE,MEST,CPA4,EGR1,EGR…
SOX11	95	P35716	221.0	Literature ChIP-seq,75;ARCHS4 Coexpression,565;Enrichr Queries,135;ReMap ChIP-seq,82;GTEx Coexpression,248	GLDC,PLEKHB1,COL12A1,ABAT,MKI67,AQP3,NUDT3,CDC20,IL4I1,EDNRA,EDNRB,SCN1A,EPHA4,SLC34A2,EPHA7,WDR74,EBF1,SOX11,KNL1,TMEM170B,GCAT,SYTL3,SFRP1,CFAP97,ASF1B,CETP,GPM6A,ADCYAP1R1,DHH,CDCA7,SLCO5A1,CD1D,ARPP19,PCDH17,HELZ2,FLRT3,STC2,MAP7,KCNN4,APOB,EGR1,JUN,SNAPIN,MTERF3,SLC35E4,PLK1,CDC6,GP6,PARP15,ZWINT,GPR137C,ADCK2,FAT1,ECHDC3,FAT3,TOP2A,ROBO2,PTPRU,CSRNP3,TENM4,NCAPG2,TECR,KIF14,SLC35F1,RCSD1,RO…
ZBTB32	96	Q9Y2Y4	221.3	ARCHS4 Coexpression,434;Enrichr Queries,159;GTEx Coexpression,71	BUB1B,SAYSD1,PRDM1,MKI67,IKZF2,IFI44L,ICAM1,IL4I1,NPPC,MT2A,CCND2,PTTG1,CCRL2,NEK2,MAP3K8,PIM3,PCYT2,FNBP1,ARID5A,TAP1,KNL1,CDC25C,SYTL3,ADAM19,SGO2,FANCD2,BTK,CMPK2,CARD11,ASF1B,PLA1A,CDCA2,SDC4,DHH,CDCA5,WDR62,PKMYT1,FBXO43,NCAPH,CD79B,CCNB2,MOV10L1,PMAIP1,LPXN,KCNN4,PLK4,APOBEC3C,EGR1,JUN,EGR3,CCDC138,GADD45B,UBE2C,FANCA,LIF,POU2F2,NR4A1,UBE2S,BCL2,NFKBIE,TOP2A,MCM10,KIF15,OASL,NUF2,PBK,MYBL2,…
PURG	97	Q9UJV8	221.5	ARCHS4 Coexpression,245;GTEx Coexpression,198	RAB3C,PTPRR,GALNT13,CSRNP3,TENM4,FAM13C,ABAT,ELAVL2,ROBO1,JPH4,MFSD13A,GPR173,PCLO,KCNT2,KIF5C,LRRTM2,EID2B,EPHA4,KCND2,ELMOD1,SOX11,ARHGEF9,ALDOC,RNFT2,IGSF8,GPM6A,NYAP1,ICA1L,NTM,NRXN1,GDPD1,FAM169A,JAKMIP2,GOLGA7B,MAPK9,TCEAL7,SPOCK2,ATP6V0E2,LONRF2,WASF3,TUB,TIA1,SYT1,PNMA8A,PNMA2,CORO2B,ZFHX4,STXBP5L,GPR137C,SBK1,NOVA1,CAMK4,REEP2,CNTN1,FAT3
PRDM6	98	Q9NQX0	221.7	ARCHS4 Coexpression,406;Enrichr Queries,108;GTEx Coexpression,151	SPON1,HHIP,DGKA,COL12A1,TNC,PRDM1,CMIP,SYDE1,GPR173,RPS6KA6,EDNRA,EDNRB,HYKK,SMCO4,NCKAP5,CMKLR1,CDON,PDGFRA,EPHA7,IGFBP5,EBF1,STIMATE,UNC5C,SOX11,SFRP1,MAF,LOX,PAPPA,ADAM12,COL8A1,TRABD2B,NTM,TSHZ2,TNFRSF11B,TMTC1,FBLN1,CACNA1C,FBLN5,TBXA2R,SCAP,FZD1,FOXF1,ARHGEF39,IGF1,GDF6,ZFHX4,BMP4,SULT1B1,ITGA11,ITGBL1,SNAI2,FAT3,FGF10,ROBO2,RYR2,SNED1,THRB,TENM4,MCM8,ITGB3,CYP26B1,ADAMTS2,CASP12,CRTAC1,HEY…
TCF3	99	P15923	222.3	Literature ChIP-seq,32;ARCHS4 Coexpression,546;ENCODE ChIP-seq,95;Enrichr Queries,555;ReMap ChIP-seq,68;GTEx Coexpression,38	PI4K2B,TLNRD1,NAA80,FAM110A,TMEM88,GTSE1,FNBP1,WDR74,SOX11,DKK1,DEPDC1B,HOXB8,PRR11,HOXB6,ASF1B,ZBTB8A,CDCA2,SEH1L,CDCA3,COL13A1,CDCA5,CDCA7,PDGFB,CDCA8,SLCO5A1,SKA3,IQGAP3,NCAPH,CRACR2B,FLRT3,PRKAR2A,PLCG2,CEP72,ALX1,PLK4,NAA50,JUN,SNAPIN,PLK1,DHFR,SASS6,SNAI1,SNAI2,NCAPG2,TMEM51,SNX10,LRRC2,MYOM3,TAF7L,LFNG,PANX2,CHAF1A,NUF2,PBK,TK1,RRP15,HELLS,RMI2,LRRC45,SLC2A12,SLC39A14,COQ10A,SLC7A5,KIFC1,I…
GLIS1	100	Q8NBF1	224.3	ARCHS4 Coexpression,112;Enrichr Queries,417;GTEx Coexpression,144	SPON1,IRS1,COL12A1,TNC,PRDM1,OLFML2A,TXNDC16,MTBP,SYDE1,ENPP2,PAMR1,NCKAP5,EPHA4,PDGFRA,IGFBP5,SLC6A15,MYH15,FBXO17,CLEC11A,EBF1,DKK1,SFRP1,MAF,LOX,PAPPA,ADAM12,PRR16,COL8A1,STEAP1,STEAP2,CEMIP,COL13A1,NTM,FBLN1,CACNA1C,FBLN5,STC2,TSPAN4,CPA4,EGR1,JUN,EGR3,GADD45B,SSC5D,NFATC4,TMEM237,ITGA11,CNTN1,SNAI2,ITGBL1,AMOTL2,ULBP1,PTPRU,SNED1,ECM1,TENM4,PCDHGB4,GRIK3,ROBO1,CYP26B1,ADAMTS2,HEY1,CTSK,BDKRB…
IRX1	101	P78414	224.7	ARCHS4 Coexpression,231;Enrichr Queries,312;GTEx Coexpression,131	SPON1,IRS1,COL12A1,TNC,IRS2,ABAT,CELSR2,GPR173,CCND2,EDNRB,KIF5C,ENPP2,TMEM8B,CDON,EPHA4,PDGFRA,IGFBP5,EBF1,KRT7,SOX11,SFRP1,MAF,LOX,PAPPA,COL8A1,PLPP2,COL17A1,GPM6A,NYAP1,LPL,ADRB2,PCDH17,CRACR2B,STC2,ALX1,KCNN4,FZD1,EGR1,JUN,EGR3,GADD45B,IFFO2,GRIN2D,NFATC4,BMP4,NR4A1,TMEM237,FAT1,CNTN1,SNAI2,AMOTL2,LRRN1,RCOR2,NES,TENM3,TENM4,SIPA1L2,TSPAN11,ROBO1,CYP26B1,CTSK,BOC,TNKS1BP1,OXGR1,ELMOD1,GFRA1,P…
HAND1	102	O96004	225.7	ARCHS4 Coexpression,32;Enrichr Queries,419;GTEx Coexpression,226	SPON1,COL12A1,TNC,JADE3,PRDM1,OLFML2A,SYDE2,CCND2,TMEM88,SALL4,LARGE1,EPHA4,PDGFRA,EPHA7,SLC30A3,IGFBP5,P3H2,SOX11,SHISA3,UNC5C,DKK1,EML5,SFRP1,LOX,DOK4,CCNE1,PKP2,COL4A6,APLNR,MASP1,HOXB8,PDE9A,HOXB6,ABCG2,COL13A1,FIGNL2,CACNA1C,NTS,LYPD6,STC2,PPARGC1B,CPA4,EGR1,JUN,AFAP1L2,EGR3,COL24A1,FOXF1,SHISAL1,SSC5D,GDF6,BMP4,LIN28B,UBE2S,SNAI1,SNAI2,LRRN1,AMOTL2,RCOR2,RYR2,SYNM,TENM3,TENM4,PDE3B,CTSV,SIP…
TAL1	103	P17542	226.8	Literature ChIP-seq,113;ARCHS4 Coexpression,258;ENCODE ChIP-seq,41;Enrichr Queries,471;ReMap ChIP-seq,236;GTEx Coexpression,242	SPAAR,TLNRD1,ARL6IP1,HHIP,MKI67,IKZF2,AQP3,IL27RA,ICAM1,CDC20,FAM110A,ZFYVE26,MT2A,EDNRB,C3AR1,PIP4K2C,PRKCB,EBF1,CACNA2D2,YOD1,KNL1,HLA-F,SYTL3,WDR76,SFRP1,DEPDC1B,ORAI3,BTK,KIF20B,OTULINL,CETP,GYPC,PPP1R35,PDGFB,PCDH12,SAMSN1,ABO,SEC14L1,STC2,CEP70,PLCG2,ST8SIA6,KCNN4,CDT1,EGR1,JUN,EGR3,LIF,PARP16,RAB27B,IGF1,CDC6,FHDC1,GP6,SLC16A13,BST1,LPAR5,STAR,ADCK2,TNFSF4,MYO5C,FAT1,ECHDC3,PTPRU,GRIK3,RCS…
EGR1	104	P18146	227.3	Literature ChIP-seq,45;ARCHS4 Coexpression,379;ENCODE ChIP-seq,48;Enrichr Queries,434;ReMap ChIP-seq,117;GTEx Coexpression,341	TLNRD1,GLDC,XYLT1,ABAT,TMEM97,ABCA12,FGFRL1,NAA80,IL4I1,ZFYVE26,TMEM88,PLCE1,TMEM8B,CMKLR1,FNBP1,PRKCB,CLEC11A,ARMC9,HPCAL1,CACNA2D2,PHKA2,MTHFD2,DAAM2,PRR16,HOXB8,CFAP97,HOXB6,GPLD1,OTULINL,ASF1B,EXD2,SEH1L,NYAP1,CDCA3,PDGFB,NCAPG,SLCO5A1,WDR62,LYPD5,ARPP19,LYPD6,ABO,NCAPH,CRACR2B,RDH10,CEP70,PLCG2,CEP72,PPARGC1B,NHEJ1,NAA50,GSTM4,PRELID2,JUN,ACD,SNAPIN,IL31RA,FHDC1,GP6,SLC16A13,GPR137C,GRIN2D,D…
E2F8	105	A0AVK6	227.3	ARCHS4 Coexpression,1;Enrichr Queries,5;GTEx Coexpression,676	CCNF,TMEM97,MKI67,CDC20,CHEK1,PCLAF,FBXO5,GTSE1,ESCO2,KNL1,HASPIN,PIMREG,KNSTRN,WDR76,DEPDC1B,NEIL3,MTHFD2,KIF20A,KIF20B,PRR11,ASF1B,CDCA2,PARPBP,CDCA3,CDCA5,CDCA7,CDCA8,NCAPG,SLCO5A1,WDR62,SKA3,IQGAP3,NCAPH,SKA1,BRIP1,RACGAP1,NAA50,PLK4,EGR1,CDT1,JUN,DDIAS,XRCC2,PLK1,CDC6,ZWINT,FAM111B,DHFR,ANLN,TPX2,CEP85,TOP2A,NCAPG2,KIF14,KIF11,BRCA1,BRCA2,LRRC2,KIF15,CHAF1B,CHAF1A,NUF2,PBK,TK1,ZNF367,DLGAP5,…
FOXF1	106	Q12946	228.0	ARCHS4 Coexpression,159;Enrichr Queries,245;GTEx Coexpression,280	PRDM8,IRS1,COL12A1,TNC,PLAT,PRDM1,ANTXR2,SYDE2,RGS4,SYDE1,EDNRA,CCND2,EDNRB,PLAU,ENPP2,PAMR1,PDGFRA,EPHA7,IGFBP5,FNBP1,HGF,ARMC9,EBF1,EBF4,SFRP1,MAF,LOX,ADAM12,MYADM,COL4A6,HOXB6,CEMIP,COL13A1,STC1,FBLN1,TNFRSF11B,TMTC1,CACNA1C,FBLN5,STC2,TSPAN4,PMAIP1,CPA4,EGR1,JUN,COL24A1,GADD45B,LIF,SSC5D,BMP4,SNAI2,AMOTL2,SYNM,ECM1,TMEM51,HIF3A,TSPAN11,THBD,HEY1,BOC,BDKRB2,PGM5,EDN1,FOXD1,ITGA1,DCN,ACTA2,RCN3…
FOXQ1	107	Q9C009	228.7	ARCHS4 Coexpression,119;Enrichr Queries,157;GTEx Coexpression,410	IRS1,COL12A1,TNC,PLAT,IRS2,PRDM1,ABCA12,AQP3,FGFRL1,ICAM1,MT2A,CCND2,POF1B,VSIG1,PLAU,PIM3,PCYT2,IGFBP5,KRT7,DKK1,MAF,LOX,NUPR1,PLPP2,DSC3,COL17A1,SDC4,GPR87,LPL,LYPD5,IGSF9,TSPAN8,FLRT3,STC2,PMAIP1,A2M,APOB,FAM83B,CPA4,EGR1,JUN,GADD45B,FZD5,SLC52A2,RASSF7,IFFO2,RAB27B,BMP4,NR4A1,CNTN1,SNAI2,PTPRU,ITGB4,SLC2A1,NKPD1,THBD,TNKS1BP1,VAV3,EDN1,FOXD1,TNFRSF12A,ARHGEF19,SLC39A14,DCN,ACTA2,SLC7A5,ALDH1A…
IKZF1	108	Q13422	228.8	Literature ChIP-seq,103;ARCHS4 Coexpression,162;ENCODE ChIP-seq,20;Enrichr Queries,566;ReMap ChIP-seq,100;GTEx Coexpression,422	LPGAT1,TLNRD1,GLDC,ANTXR2,IKZF2,ABCA12,AQP3,NUDT3,IL27RA,ICAM1,FAM110A,CDC20,IL4I1,ZFYVE26,MT2A,CHEK1,C3AR1,ZNF843,KIF21B,FBXO5,TMEM8B,PRKCB,FNBP1,HPCAL1,WDR74,EBF1,KRT7,YOD1,UNC5C,ESCO2,HLA-F,SYTL3,MTHFD2,TEP1,ORAI3,HSBP1L1,BTK,ANOS1,TRIM14,KIF20A,HOXB8,CFAP97,PRR11,HOXB6,PLA1A,SEH1L,SDC4,GYPC,PPP1R35,CDCA7,SLCO5A1,CD1D,SAMSN1,NCAPH,STRIP2,PLCG2,ST8SIA6,KCNN2,KCNN4,PLK4,NAA50,FZD1,EGR1,CDT1,JUN,…
HEY2	109	Q9UBP5	229.0	ARCHS4 Coexpression,78;Enrichr Queries,206;GTEx Coexpression,403	IRS1,GMNN,TNC,IRS2,PRDM1,OLFML2A,HS6ST3,RPS6KA6,EDNRA,CCND2,EDNRB,SALL4,HCFC1R1,ENPP2,MYOZ2,EPHA4,PDGFRA,GUCY1A2,IGFBP5,EBF1,STIMATE,SOX11,SFRP1,MAF,LOX,FANCD2,ANOS1,APLNR,COL8A1,TRABD2B,DHH,LPL,TMTC1,SKA3,TBXA2R,STC2,FZD1,EGR1,JUN,EGR3,GADD45B,KLHL26,ARHGEF39,FANCB,BMP4,NR4A1,CNTN1,BCL2,SNAI2,LRRN1,ZNF774,NES,TDGF1,DOCK8,SLC2A1,CKS1B,CYP26B1,CASP12,HEY1,EXO1,DNMT3B,SPEG,PHGDH,CD36,SMIM10,PRKG1,H…
HMGA1	110	P17096	229.3	ARCHS4 Coexpression,308;Enrichr Queries,367;GTEx Coexpression,13	ERCC6L,CCNF,TONSL,HJURP,BUB1B,MKI67,CDC20,MT2A,EME1,PTTG1,CHEK1,PCLAF,OIP5,FBXO5,GTSE1,BORA,ESCO2,HASPIN,PIMREG,WDR76,TRAIP,SGO1,DEPDC1B,NEIL3,MELK,MTHFD2,KIF20A,KIF20B,PRR11,DNMT1,TEDC2,COL13A1,CDCA5,TROAP,CDCA7,CDCA8,NCAPG,HMMR,SKA3,PKMYT1,IQGAP3,NCAPH,SKA1,RAD51AP1,BCL2L12,CCNB2,BRIP1,CCNB1,ORC6,RACGAP1,ORC1,CLSPN,ECT2,PLK4,FANCI,CDT1,EGR1,STIL,JUN,CCDC138,DDIAS,UBE2C,XRCC2,SLC52A2,PLK1,FANCA,…
SPIB	111	Q01892	230.3	ARCHS4 Coexpression,369;Enrichr Queries,475;ReMap ChIP-seq,21;GTEx Coexpression,56	CD82,MPV17L,TTF2,PRDM1,MKI67,IFI44L,ICAM1,IL4I1,CCND2,TMEM88,CHCHD6,CCRL2,PIM3,MACROD2,PRND,IL6R,CMKLR1,BORA,PRKCB,FNBP1,EBF1,TAP1,ESCO2,HLA-F,IPCEF1,SGO1,ADAM19,DEPDC1B,FANCD2,MTHFD2,MAPKAPK2,BTK,DPEP2,TRIM14,CFAP97,STEAP2,ZNF554,CARD11,PLA1A,OTULINL,ZBTB8A,KLHL14,PPP1R35,TCF7,FBXO48,CD1D,ADRB2,RASGRP3,RAD51AP1,CD79B,ORC1,PLCG2,LPXN,PMAIP1,KCNN4,ZNF665,CPA4,APOBEC3C,ACBD7,CDT1,EGR1,STIL,JUN,GADD…
GATA3	112	P23771	232.7	Literature ChIP-seq,78;ARCHS4 Coexpression,539;ENCODE ChIP-seq,25;Enrichr Queries,239;ReMap ChIP-seq,86;GTEx Coexpression,429	PGAP2,TRIL,COL12A1,XYLT1,ABAT,SPINT2,ABCA12,IKZF2,ANTXR2,AQP3,NUDT3,HS6ST2,ICAM1,FAM110A,MT2A,POF1B,TMEM88,PLCE1,EPHA4,PAQR5,EBF1,WDR74,ARMC9,KRT7,UNC5C,YOD1,DKK1,SYTL3,EML5,TIAM1,UTS2B,SFRP1,PAPPA,ORAI3,CFAP97,SDC4,STC1,FIGNL2,LYPD5,SKA3,PCDH17,NCAPH,IGSF9,BRIP1,C5,CRACR2B,STC2,ZNF823,NAALAD2,ST8SIA6,ZBED6,KCNN4,NHEJ1,CDT1,EGR1,JUN,GADD45B,RAB3IP,IL31RA,IFFO2,CDC6,GDF6,BRI3BP,GPR183,GIPC2,MYO5C,…
IRX4	113	P78413	233.0	ARCHS4 Coexpression,196;Enrichr Queries,397;GTEx Coexpression,106	PTPRU,PGAP2,IRS1,ITGB4,DGKA,COL12A1,IRS2,PRDM1,ABCA12,AQP3,CELSR2,NKPD1,ELAVL2,FAM110A,CYP26B1,POF1B,GM2A,HEY1,HEY2,TNKS1BP1,ZNF385A,VAV3,PDGFRA,FOXD1,TESC,TNFRSF19,ARHGEF19,P3H2,KRT7,SOX11,ANK3,CBFA2T3,ALDH1A3,SLC7A5,SFRP1,CDCP1,DOK4,PKP2,DSG2,IRF6,DSC3,ZNF750,COL17A1,TUFT1,GPR87,NRXN1,LEF1,LAMA3,TSHZ2,LYPD5,EGFR,AURKB,PTHLH,ALS2CL,RASD1,STC2,GPC1,CLCA2,SLIT2,NPTX2,KCNN4,HES2,FAM83B,CPA4,EGR1,EG…
TBX18	114	O95935	233.3	ARCHS4 Coexpression,361;Enrichr Queries,196;GTEx Coexpression,143	SNED1,COL12A1,TNC,SYDE1,THBD,RPS6KA6,CYP26B1,ADAMTS2,EDNRA,CCND2,CTSK,HEY2,TNKS1BP1,SMIM10,EDIL3,PAMR1,PRKG1,EPHA4,PDGFRA,EPHA7,FOXD1,IGFBP5,PCDHGA2,ITGA1,EBF1,COPZ2,STIMATE,SOX11,GFRA1,DCN,PARD3B,ACTA2,RCN3,VCAN,SFRP1,MAF,LOX,PAPPA,ADAM12,ITGA8,PRR16,COL8A1,CFAP97,TRABD2B,YAP1,CEMIP,TNXB,SEMA3D,SEMA3A,ATP10A,TMTC1,FBLN1,THBS2,FBLN5,EGFR,AURKB,IGFBPL1,CLMP,TBXA2R,OLFML3,PLAGL1,STC2,SLIT2,MEST,FZD…
IKZF3	115	Q9UKT9	233.3	ARCHS4 Coexpression,98;Enrichr Queries,549;GTEx Coexpression,53	PI4K2B,TTF2,PRDM1,IKZF2,MKI67,IFI44L,ICAM1,DOCK10,IL4I1,CCND2,EME1,MAP3K8,FBXO5,KIF21B,BORA,ZGRF1,PRKCB,FNBP1,EBF1,TAP1,ESCO2,IPCEF1,WDR76,SGO1,ADAM19,SLFN13,DEPDC1B,FANCD2,BTK,CARD11,TCF7,SAMSN1,RASGRP3,RAD51AP1,CD79B,ORC1,PLCG2,LPXN,PMAIP1,CPA4,APOBEC3C,CDT1,EGR1,STIL,JUN,XRCC2,PYHIN1,STYX,POU2F2,ARHGAP25,BRI3BP,PARP15,FAM111B,GPR183,BCL2,NFKBIE,CDC42SE2,DOCK8,ATP2A3,CGAS,BRCA2,RCSD1,CTSS,LMNB1…
TFAP2B	116	Q92481	234.7	ARCHS4 Coexpression,446;Enrichr Queries,120;GTEx Coexpression,138	RAB3A,IRS1,COL12A1,TNC,PRDM1,ABCA12,AQP3,FAM110A,NPPC,GPR173,CCND2,EDNRB,POF1B,KIF5C,ENPP2,KIF21B,NCKAP5,EPHA4,PDGFRA,EPHA7,IGFBP5,EBF1,SOX11,DKK1,SFRP1,MAF,PAPPA,ADAM12,DSC3,COL17A1,GPM6A,NYAP1,GPR87,NTM,TSHZ2,LPL,NHLH2,CLCA2,SCN3B,FAM83B,CPA4,EGR1,JUN,EGR3,IFFO2,RAB27B,IGF1,POU2F2,ZFHX4,GRIN2D,ROBO2,PTPRU,CRYBG1,TENM4,TECR,NKPD1,HAPLN1,ELAVL2,ROBO1,JPH4,SPRED3,CYP26B1,HEY1,HEY2,NEFM,EDIL3,VAV3,…
SP140	117	Q13342	235.3	ARCHS4 Coexpression,185;Enrichr Queries,413;GTEx Coexpression,108	DOCK8,PRDM1,RCSD1,TMEM140,CTSS,IFI44L,IL27RA,LMNB1,ICAM1,OASL,DOCK10,MT2A,CCRL2,C3AR1,MYBL2,MAP3K8,ITGA4,PRKCB,FNBP1,ARID5A,TAP1,BTN3A2,HLA-F,ADAM19,TLR1,SLFN13,AIM2,IFI27,OAS1,OAS2,BTK,IRF7,DPEP2,CMPK2,CARD11,CCDC69,TCF7,FGL2,NLRC5,SAMSN1,AURKB,RASGRP3,CD79B,HELZ2,PLCG2,STAT4,LPXN,PMAIP1,APOBEC3C,EGR1,GADD45B,SEMA4D,PLEKHA2,IL10RA,PYHIN1,LAPTM5,ARID3A,POU2F2,PARP15,ARHGAP25,SORL1,KLF2,PSMB9,FMNL…
HEY1	118	Q9Y5J3	236.0	ARCHS4 Coexpression,360;Enrichr Queries,238;GTEx Coexpression,110	TNC,PLAT,IRS2,ABAT,PRDM1,NUDT3,ICAM1,RGS4,MT2A,EDNRB,CCND2,CCRL2,ENPP2,BAALC,CDON,SEMA6B,GUCY1A2,EPHA4,PDGFRA,IGFBP5,EBF1,SFRP1,LOX,ADCYAP1R1,NYAP1,NTM,STC1,LPL,ARPP19,CDH20,FLRT3,STC2,ACBD7,KCNF1,EGR1,JUN,EGR3,RASL10A,GADD45B,FANCA,CORO2B,LRP1B,BMP4,NR4A1,CNTN1,SNAI2,NES,COLGALT2,CSRNP3,THRA,GRIK3,SLC35F1,TSPAN11,ROBO1,JPH4,THBD,ESM1,LRRTM2,HEY2,SNTA1,EDN1,ADGRV1,MMD,ELMOD1,ARL4C,ACTA2,VCAN,ALDH…
ZBED2	119	Q9BTP6	236.7	ARCHS4 Coexpression,63;Enrichr Queries,40;GTEx Coexpression,607	COL12A1,HJURP,BUB1B,PLAT,SPINT2,PRDM1,ISM1,MKI67,FGFRL1,IFI44L,IL27RA,CDC20,DOCK10,MT2A,CCND2,PLAU,SALL4,PCLAF,PIM3,KIF21B,FNBP1,ARID5A,KRT7,TAP1,IPCEF1,KNSTRN,DKK1,SYTL3,ADAM19,MELK,MAF,IFI27,MTHFD2,NUPR1,KIF20A,CARD11,DSC3,ASF1B,COL17A1,CEMIP,KLHL14,SDC4,GPR87,HMMR,ADRB2,SAMSN1,CCNB1,STRIP2,CLCA2,PMAIP1,LPXN,KCNN4,CPA4,APOBEC3C,EGR1,AFAP1L2,JUN,EGR3,UBE2C,VDR,LIF,SLC4A11,IFFO2,CDC6,FHDC1,NDC80,…
FOXF2	120	Q12947	237.7	ARCHS4 Coexpression,444;Enrichr Queries,109;GTEx Coexpression,160	PRDM8,COL12A1,TNC,TONSL,PLAT,PRDM1,ANTXR2,SYDE2,SYDE1,EDNRA,CCND2,EDNRB,PLAU,ENPP2,PDGFRA,GUCY1A2,EPHA7,IGFBP5,FNBP1,ARMC9,EBF1,DKK1,SFRP1,MAF,LOX,PAPPA,ADAM12,COL4A6,COL8A1,CEMIP,STC1,FBLN1,CACNA1C,PKMYT1,FBLN5,SCUBE1,STC2,PMAIP1,CPA4,EGR1,CDT1,JUN,COL24A1,FOXF1,LIF,SSC5D,NFATC4,BMP4,CNTN1,SNAI2,IGSF9B,NES,SYNM,HIF3A,THBD,CYP26B1,CHAF1A,HEY1,BOC,SPEG,TNKS1BP1,PGM5,EDIL3,EDN1,FOXD1,ITGA1,SLC2A12,…
TFEC	121	O14948	240.0	ARCHS4 Coexpression,153;Enrichr Queries,291;GTEx Coexpression,276	DOCK8,SNX10,PRDM1,MKI67,CTSS,IFI44L,IL27RA,CXCL16,ICAM1,OASL,DOCK10,IL4I1,GM2A,PSTPIP2,PLAU,CTSL,CCRL2,C3AR1,ACP5,MAP3K8,CD36,IL6R,HAVCR2,CMKLR1,ITGA4,BTN3A2,HLA-F,RENBP,PARP8,TLR1,RNF144B,VCAN,MAF,AIM2,OAS1,OAS2,BTK,IRF7,CMPK2,PLEKHO1,PLEKHO2,OTULINL,RBM47,PTAFR,FGL2,NLRC5,LPL,CD1D,NPL,SAMSN1,AURKB,P2RY6,ADAP2,GPNMB,HLX,LPXN,CPA4,EGR1,JUN,SLC37A2,IL10RA,LAPTM5,IGF1,KLF4,SOD2,ARHGAP25,PSMB9,BST1,…
PRDM16	122	Q9HAZ2	240.3	Literature ChIP-seq,83;ARCHS4 Coexpression,614;Enrichr Queries,150;GTEx Coexpression,114	IRS2,GPR173,RPS6KA6,CCND2,PLCE1,PIP4K2C,NCKAP5,CMKLR1,CDON,EPHA4,PDGFRA,IGFBP5,EBF1,STIMATE,KAZN,UNC5C,ANK3,TIAM1,SFRP1,KCNQ1,ADAM12,COL4A6,COL8A1,TRABD2B,SHC4,ZBTB8A,NTM,TNFRSF11B,TMTC1,CACNA1C,NALCN,FBLN5,SCUBE1,TBXA2R,CDH20,CDH23,ZNF665,FZD1,KLHL29,EGR1,TIA1,KLHL26,ARHGEF39,FANCA,CORO2B,ZFHX4,NFATC4,CDK6,ITGA11,REEP2,BCL2,ZBTB8B,ZNF774,ROBO2,PTPRU,RYR2,THRB,TENM4,ITGB3,GRIK3,MCM10,TSPAN11,LRRC…
POU5F1	123	Q01860	241.4	Literature ChIP-seq,31;ARCHS4 Coexpression,171;Enrichr Queries,155;ReMap ChIP-seq,141;GTEx Coexpression,709	TLNRD1,GLDC,HHIP,TONSL,SPINT2,IKZF2,NUDT3,HS6ST2,NAA80,ICAM1,ZDHHC4,TMEM88,DPF3,SAMD12,SCN1A,EPHA4,EPHA7,PAQR4,SLC6A15,WDR74,EBF1,SOX11,ANK3,HASPIN,DKK1,SFRP1,ORAI3,ANOS1,HOXB8,HOXB6,NYAP1,CDCA2,DHH,PPP1R35,CDCA5,PDE1A,TSHZ2,CDCA7,SLCO5A1,RPAP1,NCAPH,CRACR2B,RACGAP1,FLRT3,TSPAN4,PLCG2,KCNN2,ALX1,PPARGC1B,FZD1,EGR1,JUN,FZD5,GADD45B,LRRN2,PLK1,RASSF7,CDC6,IGF1,PHETA1,ZWINT,DHFR,OCLN,GKAP1,SNAI1,NMT…
OSR1	124	O95747	241.5	ARCHS4 Coexpression,127;GTEx Coexpression,356	ECM1,ITGB3,COL12A1,SYDE1,ADAMTS2,CTSK,BDKRB2,SPEG,TNKS1BP1,ZNF385D,SMIM10,PAMR1,PRKG1,FOXD1,IGFBP5,ITGA1,COPZ2,DCN,ACTA2,RCN3,CLDN11,VCAN,LOX,ITGA8,MYADM,CFAP97,ITGA9,YAP1,CEMIP,TNXB,COL13A1,FGL2,IER5L,ATP10A,FBLN1,THBS2,FBLN5,PLAC9,CLEC3B,CLMP,TBXA2R,GPC1,TSPAN4,FZD1,PPP1R14A,FOXF1,ARHGEF39,SSC5D,PODN,NFATC4,AXL,ITGA11,ITGBL1,SNAI2,AMOTL2
BCL11B	125	Q9C0K0	241.8	Literature ChIP-seq,127;ARCHS4 Coexpression,251;Enrichr Queries,400;GTEx Coexpression,189	ROBO2,PGAP2,TENM4,DGKA,DOCK8,CHD7,PDE3B,IRS2,PRDM1,ABCA12,MKI67,CELSR2,NKPD1,NUDT3,ROBO1,FAM110A,DOCK10,NPPC,DOCK11,CCND2,POF1B,GM2A,KIF21B,ZNF385A,VAV3,EPHA4,EPHA7,ADGRV1,IGFBP5,ITGA4,PRKCB,FNBP1,TESC,TNFRSF19,ELMOD1,ARAP2,EBF1,SOX11,ANK3,PROX1,PARP8,ARL4C,TIAM1,SFRP1,VCAN,MAF,TRAF3,CTDSP2,ASPHD2,IRF6,CARD11,DSC3,ZNF750,COL17A1,DDX28,RGS14,TUFT1,GPR87,TCF7,LEF1,NLRC5,LRP4,LYPD5,AURKB,ABLIM1,SPOC…
BATF3	126	Q9NR55	242.0	ARCHS4 Coexpression,188;Enrichr Queries,208;GTEx Coexpression,330	TLNRD1,TNC,CGAS,SNX10,PRDM1,IFI44L,CTSS,ICAM1,CXCL16,OASL,DOCK10,NPPC,IL4I1,MT2A,CCND2,PLAU,CCRL2,MAP3K8,PIM3,ITGA4,TNFRSF12A,FNBP1,ARID5A,TAP1,PDCD1LG2,HLA-F,ARL4C,ADAM19,SLC7A5,VCAN,AIM2,MTHFD2,TRAF3,OAS2,ADORA2B,MAPKAPK2,BTK,IRF7,CMPK2,PLEKHO2,NUPR1,SDC4,RGS16,FGL2,LPL,SAMSN1,AURKB,SRM,HELZ2,APOL4,P2RY6,TMEM201,HLX,PLCG2,STAT4,LPXN,PMAIP1,KCNN4,SNX8,EGR1,JUN,EGR3,GADD45B,GDF15,IL10RA,LAPTM5,FA…
ZBTB8B	127	Q8NAP8	242.0	ARCHS4 Coexpression,334;GTEx Coexpression,150	RAB3C,CSRNP3,ARL6IP1,KCNC4,PLEKHB1,MPV17L,ABAT,ADAMTS4,HYKK,KIF5C,LRRTM2,BAALC,TNR,ZNF843,MCF2L2,EYS,PCDHGA6,ABCC9,MANEAL,SFT2D2,ZNF554,RNFT2,ADCYAP1R1,ZBTB8A,NYAP1,FBXO48,FAM169A,LYPD5,METTL21A,CXXC4,NALCN,JAKMIP2,RASGRP3,GK5,TCEAL7,ORC6,CSMD3,ATP6V0E2,ZNF665,CCDC184,WASF3,TUB,ACBD7,MPP2,SPRYD4,ZNF382,NEK5,PNMA8A,PNMA2,GPR137C,SULT1B1,REEP2,CNTN1,APBA1,ZNF774,SPC25,F2RL3
NKX22	128	O95096	242.0	ARCHS4 Coexpression,176;GTEx Coexpression,308	RAB3B,PCSK1,COLGALT2,PLEKHB1,KCNC4,LDLRAD4,RGS4,PAIP2B,ENPP2,PLCE1,EDIL3,TMOD1,TPD52,ZNF483,GPR37,PAQR4,MYH15,LANCL1,TMC7,KSR2,SSTR1,TENT5A,MOB3B,FAM222A,PSRC1,CHDH,C2CD4B,NALCN,CXXC4,SLC7A2,PCDH17,TCEAL7,CNNM1,CDH20,PLAGL1,MVB12B,MAP7,MBP,GCNT4,NPTX2,MPP2,EGR1,SEMA4D,DTNB,KCNB2,PNMA2,CDC42BPA,CORO2B,TTC39A,HIPK2,ANLN,FAP,SMOC1,QPCT,PRXL2C,CNTN1,KCNK3
EBF1	129	Q9UH73	242.4	ARCHS4 Coexpression,141;ENCODE ChIP-seq,105;Enrichr Queries,453;ReMap ChIP-seq,10;GTEx Coexpression,503	PI4K2B,SPON1,PGAP2,HHIP,COL12A1,TMEM97,ANTXR2,TXNDC16,CCDC102B,ICAM1,ZDHHC4,IL4I1,EDNRB,POF1B,TMEM88,SMCO4,KIF21B,PIP4K2C,XYLB,CMKLR1,EPHA4,PRKCB,HPCAL1,EBF1,SOX11,ANK3,PIMREG,TIAM1,SFRP1,TEP1,ORAI3,ZNF714,BTK,TRIM14,CFAP97,PLA1A,CETP,EXD2,GPM6A,ZBTB8A,SDC4,PPP1R35,CDCA5,TSHZ2,PDGFB,TMTC1,SLCO5A1,CD1D,SKA3,SAMSN1,HELZ2,CD79B,PLAC9,NHLH2,GRIN2A,BRIP1,CRACR2B,SEC14L1,TSPAN4,PLCG2,NAALAD2,KCNN4,SNX8…
FOXG1	130	P55316	243.0	ARCHS4 Coexpression,83;Enrichr Queries,358;GTEx Coexpression,288	ROBO2,CSRNP3,RAB3A,THRA,TENM4,FAM13C,CHD7,WIPF3,TNC,GRIK3,SLC35F1,IRS2,ABAT,CDH8,ELAVL2,NUDT3,ROBO1,JPH4,RGS4,NPPC,CCND2,EDNRB,HEY1,KCNT2,KIF5C,LRRTM2,BOC,BAALC,NEFM,DLGAP1,MCF2L2,CDON,SEMA6B,EPHA4,PDGFRA,EPHA7,IGFBP5,PRKCB,SLC6A15,EBF1,RNF208,SOX11,GFRA1,PROX1,CIT,ARHGEF9,SFRP1,VCAN,MAF,TRAF3,RNFT2,GPM6A,NYAP1,NTM,NRXN1,LPL,SLCO5A1,PCDH19,ARPP19,EGFR,PCDH17,AURKB,JAKMIP2,SCUBE1,ERBB4,GPC5,CSMD3,…
IKZF2	131	Q9UKS7	244.0	ARCHS4 Coexpression,140;Enrichr Queries,568;GTEx Coexpression,24	PI4K2B,ERCC6L,CD82,IRS1,CCNF,HJURP,TNC,BUB1B,IRS2,TTF2,PRDM1,LDLRAD4,MKI67,IFI44L,ICAM1,DOCK10,IL4I1,CCND2,EME1,CHEK1,PCLAF,FBXO5,EPHA4,BORA,IGFBP5,ZGRF1,FNBP1,ESCO2,ANK3,HASPIN,WDR76,SGO1,ADAM19,TIAM1,SLFN13,DEPDC1B,NEIL3,MAF,BTK,PRR11,CARD11,TCF7,CDCA7,CDCA8,NCAPG,HMMR,SKA1,RASGRP3,RAD51AP1,BRIP1,ORC6,ORC1,PMAIP1,LPXN,CPA4,CDT1,EGR1,STIL,JUN,GADD45B,UBE2C,XRCC2,RAB27B,FANCB,ZWINT,FAM111B,KIF18B…
ESR1	132	P03372	245.3	Literature ChIP-seq,21;ARCHS4 Coexpression,465;ENCODE ChIP-seq,47;Enrichr Queries,301;ReMap ChIP-seq,133;GTEx Coexpression,505	SPON1,ABAT,IKZF2,ANTXR2,AQP3,FGFRL1,EDNRA,MT2A,EDNRB,ANPEP,PLCE1,DPF3,SMCO4,XYLB,CMKLR1,CDON,SLC34A2,PRKCB,FNBP1,EBF1,P3H2,KRT7,CACNA2D2,SOX11,EBF4,ANK3,SFRP1,TRIM14,COL8A1,MT1E,PLA1A,IGSF8,SEH1L,SDC4,GYPC,SHMT1,TSHZ2,PDGFB,STC1,SLCO5A1,BRIP1,CRACR2B,STC2,PRKAR2A,ST8SIA6,NHEJ1,CDT1,EGR1,GSTM2,JUN,AFAP1L2,DNAH11,EGR3,GADD45B,FZD5,PARP16,CDC6,IGF1,BRI3BP,NFATC4,MYO5C,TOP2A,ROBO2,PTPRU,RYR2,TENM4,KC…
ARNT2	133	Q9HBZ2	249.0	ARCHS4 Coexpression,238;Enrichr Queries,217;GTEx Coexpression,292	RAB3C,CNTNAP1,CSRNP3,RAB3A,THRA,TENM4,COL12A1,PLEKHB1,TNC,SLC35F1,PLAT,ABAT,IRS2,CDH8,ROBO1,JPH4,RGS4,NPPC,CCND2,EDNRB,KIF5C,MCF2L,LRRTM2,ENPP2,BAALC,DLGAP1,MCF2L2,EPHA4,EDN1,LYNX1,IGFBP5,RNF208,SOX11,ANK3,CIT,MAPK8IP1,ARL4C,ALDH1A3,ARHGEF9,SFRP1,VCAN,MAF,DAAM2,CTDSP2,SCN4B,MGLL,GPM6A,ADCYAP1R1,CEMIP,NYAP1,LEF1,LPL,TMTC1,EGFR,AURKB,GPNMB,CDH20,STC2,GPC5,MBP,CSMD3,SLIT2,SLC25A23,NPTX2,SCN3B,ATP6V0…
NFKB1	134	P19838	252.0	ARCHS4 Coexpression,156;Enrichr Queries,702;ReMap ChIP-seq,24;GTEx Coexpression,126	PI4K2B,RAB3A,CD82,TUSC2,TONSL,TNC,IRS2,TTF2,PRDM1,IKZF2,MKI67,ICAM1,NAA80,TM7SF2,DOCK10,IL4I1,MT2A,CCND2,TMEM88,PLAU,ANPEP,CCRL2,PIM3,MAP3K8,FBXO5,IL6R,TMOD1,MAP2K3,BORA,PAQR4,FNBP1,PRKCB,WDR74,ARID5A,TAP1,WDR76,ORAI3,MAPKAPK2,BTK,CMPK2,HOXB8,CARS2,HOXB6,TEDC1,DNMT1,NYAP1,CDCA3,GYPC,SDC4,CDCA5,PPP1R35,TCF7,PDGFB,PKMYT1,SAMSN1,BCL2L12,HELZ2,GOLGA7B,CRACR2B,PLCG2,TSPAN4,LPXN,PMAIP1,KCNN4,APOBEC3C,E…
ZNF724	135	A8MTY0	252.0	ARCHS4 Coexpression,490;GTEx Coexpression,14	PI4K2B,ERCC6L,DSCC1,CCNF,MPV17L,HJURP,BUB1B,TTF2,IKZF2,MKI67,CDC20,EME1,CHEK1,PCLAF,ZNF843,FBXO5,GTSE1,BORA,ZGRF1,ESCO2,HASPIN,PIMREG,WDR76,SGO1,DEPDC1B,NEIL3,MELK,KIF20A,KIF20B,PRR11,ZNF554,TEDC2,ZBTB8A,CDCA5,CDCA8,NCAPG,FBXO48,HMMR,SKA3,FUT1,NCAPH,SKA1,RAD51AP1,BRIP1,CCNB1,ORC6,RACGAP1,ORC1,LPXN,PMAIP1,CLSPN,ECT2,ZNF665,SCAI,PLK4,FANCI,ACBD7,CDT1,STIL,CCDC138,ZNF382,UBE2C,XRCC2,PLK1,CDC6,FANCB,…
DPF1	136	Q92782	252.7	ARCHS4 Coexpression,286;Enrichr Queries,49;GTEx Coexpression,423	RAB3C,RAB3A,GLDC,WWC1,MKI67,CDC20,NPPC,GPR173,CCND2,KIF5C,KIF21B,GTSE1,SEMA6B,IGFBP5,SLC30A3,SOX11,PIMREG,TRAIP,MAPK8IP1,TIAM1,CCNE2,CCNE1,KIF20A,ASF1B,GPM6A,NYAP1,CDCA5,CDCA7,CABP1,PKMYT1,CLSPN,NPTX2,SCN3B,KCNF1,EGR1,JUN,EGR3,RASL10A,GADD45B,ZNF382,UBE2C,PLK1,FANCA,PNMA8A,CDC6,CORO2B,ANLN,NR4A1,UBE2T,REEP2,CDK1,RCOR2,ZBTB8B,TOP2A,PTPRU,CSRNP3,GRIK3,MCM10,FOXM1,ELAVL2,LMNB1,JPH4,EXO1,MCF2L,LRRTM2…
BHLHE41	137	Q9C0J9	253.0	ARCHS4 Coexpression,154;GTEx Coexpression,352	ZMYND15,COLGALT2,GALNT13,THRA,FAM13C,PLEKHB1,IRS2,LDLRAD4,CXCL16,SLCO2B1,MCF2L,C3AR1,SPEG,EDIL3,SNTA1,HAVCR2,GPR37,PAQR4,LANCL1,IPCEF1,TMIGD3,TXLNB,DAAM2,SCN4B,IGSF8,PDGFB,NPL,FAM169A,NALCN,JAKMIP2,TCEAL7,ADAP2,GPNMB,CDH20,MVB12B,MAP7,MBP,A2M,WASF3,MPP2,GSTM2,EGR3,DTNB,KCNJ12,CABLES1,PLXDC2,CORO2B,LYVE1,LRP1B,HIPK2,ANLN,PER3,LPAR5,TEF,TBXAS1,ZNF853
PBX3	138	P40426	254.0	ARCHS4 Coexpression,118;ENCODE ChIP-seq,64;Enrichr Queries,551;ReMap ChIP-seq,271;GTEx Coexpression,266	PGAP2,ARL6IP1,ANTXR2,MKI67,TXNDC16,ICAM1,ZDHHC4,IL4I1,MT2A,ZFYVE26,HYKK,TMEM88,PCLAF,DPF3,KIF21B,VSTM4,TMEM8B,EPHA4,EPHA7,PAQR4,FNBP1,ARMC9,P3H2,WDR74,EBF1,KRT7,SOX11,EBF4,ANK3,DKK1,SFRP1,MTHFD2,ORAI3,ZNF714,ULK2,MGARP,OTULINL,GPM6A,CDCA2,CDCA3,PPP1R35,TSHZ2,IGSF9,EPB41L5,NHLH2,BRIP1,CRACR2B,FLRT3,STC2,TSPAN4,ZNF823,SCN3B,SCAI,CDT1,EGR1,GSTM2,JUN,EGR3,GADD45B,FOXF1,PLK1,RASSF7,ACADSB,NFATC4,GRIN2…
MTF2	139	Q9Y483	254.3	Literature ChIP-seq,3;ARCHS4 Coexpression,706;GTEx Coexpression,54	SPON1,LPGAT1,HHIP,COL12A1,ANTXR2,SLC4A4,AQP3,HS6ST2,HS6ST3,IL4I1,CRHBP,MT2A,EDNRA,EDNRB,ANPEP,CHEK1,RAVER2,PCLAF,DPF3,EPHA4,SLC34A2,EPHA7,PAQR4,PAQR5,PRKCB,KCNK13,HPCAL1,P3H2,EBF1,CACNA2D2,SOX11,UNC5C,KNL1,EBF4,HASPIN,PASK,DKK1,GCAT,MAPK8IP1,DEPDC1B,SFRP1,DAAM2,SFRP5,PAPPA,PRR16,ULK2,HOXB8,GPLD1,HOXB6,ASF1B,ADCYAP1R1,CDCA3,COL13A1,GYPC,DHH,CDCA5,EIF5A2,TSHZ2,PDGFB,CDCA8,SLCO5A1,TMTC1,PCDH19,NCAPH…
TEAD4	140	Q15561	254.5	Literature ChIP-seq,14;ARCHS4 Coexpression,227;ENCODE ChIP-seq,36;Enrichr Queries,43;ReMap ChIP-seq,124;GTEx Coexpression,1083	PI4K2B,SPAAR,LPGAT1,CCNF,WIPF3,TONSL,MKI67,ISM1,IKZF2,ICAM1,HS6ST3,CDC20,MT2A,EDNRB,RAVER2,PLCE1,NCKAP5,EPHA4,PAQR4,FNBP1,PRKCB,WDR74,EBF1,KRT7,YOD1,KNL1,ANK3,HASPIN,DKK1,WDR76,EML5,TIAM1,MTHFD2,PAPPA,ULK2,KIF20A,HOXB8,PRR11,HOXB6,ASF1B,PLA1A,SDC4,CDCA3,COL13A1,CDCA5,SHMT1,TSHZ2,CDCA7,PDGFB,CDCA8,STC1,LYPD6,IGSF9,GRIN2A,STRIP2,CRACR2B,RACGAP1,FLRT3,PRKAR2A,STC2,TSPAN4,MOV10L1,CEP72,KCNN2,SNX8,PPA…
PAX6	141	P26367	255.2	Literature ChIP-seq,77;ARCHS4 Coexpression,166;Enrichr Queries,388;ReMap ChIP-seq,201;GTEx Coexpression,444	COL12A1,IKZF2,HS6ST2,MT2A,EDNRB,TMEM88,PLCE1,CPNE3,KIF21B,CDON,EPHA4,FNBP1,HPCAL1,WDR74,EBF1,KRT7,SOX11,ANK3,DKK1,TIAM1,UTS2B,SFRP1,NEIL3,BTK,HOXB6,MT1E,CDCA3,PPP1R35,CDCA8,C2CD4B,SLC5A3,IQGAP3,PCDH17,NHLH2,PLAC9,CRACR2B,RDH10,CEP70,TSPAN4,EGR1,JUN,AFAP1L2,SNAPIN,EGR3,ZNF382,GADD45B,ST8SIA1,PYHIN1,RAB3IP,LIF,CDC6,GPR137C,BST1,PCDHGA12,PRXL2C,FAT1,TDGF1,ROBO2,PCSK1,PTPRR,TENM4,TECR,KCNC4,DIS3L,LRR…
ELF5	142	Q9UKW6	256.0	Literature ChIP-seq,150;ARCHS4 Coexpression,315;Enrichr Queries,458;ReMap ChIP-seq,194;GTEx Coexpression,163	WWC1,DSCC1,TRIL,MPV17L,RTKN2,IRS2,SPINT2,PRDM1,AQP3,TM7SF2,ZFYVE26,HYKK,PCLAF,C3AR1,FAM3D,PIM3,FBXO5,GTSE1,GEN1,GUCY1A2,SLC34A2,IGFBP5,PRKCB,EBF1,WDR74,KRT7,ANK3,KNSTRN,SLFN13,SFRP1,MAF,KCNQ1,SMS,BTK,NUPR1,PLPP2,CARS2,DSC3,CEMIP,CDCA5,NTM,TSHZ2,LPL,PCDH12,CABP1,IGSF9,CRACR2B,TSPAN8,MED30,RDH10,CLCA2,ZNF823,LPXN,ST8SIA6,KCNN4,ECT2,CPA4,MFAP3L,FZD1,EGR1,SLC37A2,JUN,EGR3,BRPF3,VDR,FANCA,AZIN2,IGF1,O…
ISL1	143	P61371	256.7	ARCHS4 Coexpression,147;Enrichr Queries,321;GTEx Coexpression,302	PRDM8,RAB3B,RAB3C,TNC,PRDM1,SPINT2,ANTXR2,HS6ST3,RGS4,EDNRA,CCND2,VSIG1,KIF5C,ENPP2,PLCE1,PAMR1,TMEM8B,TMOD1,TPD52,EPHA4,PDGFRA,EPHA7,IGFBP5,EBF1,SOX11,EBF4,DKK1,EML5,SFRP1,MASP1,STEAP2,FBLN1,C2CD4B,PCDH17,SCUBE2,FLRT3,NPTX2,CPA4,EGR1,GSTM2,TIA1,JUN,SYT1,FOXF1,SSC5D,ZFHX4,NFATC4,BMP4,PRXL2C,CNTN1,SNAI2,FGF10,ROBO2,PCSK1,KCNC4,PDE3B,TMEM51,ELAVL2,ROBO1,HEY1,BOC,NEFM,NKX3-1,FOXD1,SLC2A12,GFRA1,PROX…
ZNF519	144	Q8TB69	257.7	ARCHS4 Coexpression,322;Enrichr Queries,9;GTEx Coexpression,442	CCNF,TMEM97,MKI67,CDC20,MTBP,HYKK,CHEK1,PCLAF,FBXO5,GTSE1,EYS,FNBP1,ANK3,ESCO2,KNL1,HASPIN,PIMREG,WDR76,EML5,TIAM1,UTS2B,DEPDC1B,NEIL3,KIF20A,KIF20B,ASF1B,ZBTB8A,CDCA2,PARPBP,COL13A1,CDCA3,CDCA5,CDCA7,CDCA8,NCAPG,SKA3,IQGAP3,NCAPH,SKA1,NHLH2,RACGAP1,PLK4,EGR1,CDT1,JUN,ZNF382,DDIAS,XRCC2,PLK1,CDC6,PARP15,ZWINT,GPR137C,FAM111B,ANLN,TPX2,SULT1B1,SASS6,ZBTB8B,TOP2A,PTPRR,NCAPG2,KIF14,KIF11,BRCA1,BRCA…
POU2F2	145	P09086	258.8	ARCHS4 Coexpression,484;ENCODE ChIP-seq,102;Enrichr Queries,292;ReMap ChIP-seq,232;GTEx Coexpression,184	PI4K2B,CD82,ZWILCH,TUSC2,DSCC1,BUB1B,IRS2,PRDM1,IL27RA,ICAM1,TM7SF2,FAM110A,CDC20,IL4I1,MT2A,CCND2,TMEM88,PLAU,KIF5C,C3AR1,PIM3,MAP3K8,OIP5,KIF21B,GTSE1,CMKLR1,GEN1,NOM1,BORA,PCYT2,FNBP1,PRKCB,CEP131,WDR74,ARID5A,EBF1,TAP1,HLA-F,HASPIN,TRAIP,ADAM19,DEPDC1B,MAF,ZNF92,BTK,DPEP2,STEAP1,CARS2,CARD11,PLA1A,CETP,EXD2,DNMT1,CDCA5,PPP1R35,TCF7,SKA3,SAMSN1,ARPP19,CD79B,BCL2L12,CRACR2B,SEC14L1,MED30,ORC1,A…
ZNF681	146	Q96N22	259.3	ARCHS4 Coexpression,700;Enrichr Queries,42;GTEx Coexpression,36	ERCC6L,GLDC,DSCC1,CCNF,RTKN2,MPV17L,TONSL,IKZF2,MKI67,CDC20,MTBP,CCND2,KIF5C,PCLAF,ZNF843,FBXO5,BORA,ZGRF1,KAZN,ESCO2,ANK3,KNL1,WDR76,SGO1,TIAM1,SGO2,DEPDC1B,NEIL3,ZNF92,CCNE2,CCNE1,ZNF714,KIF20B,ZNF554,DSC3,DNMT1,TEDC2,BLM,ZBTB8A,CDCA2,CDCA3,CDCA7,NCAPG,FBXO48,LYPD5,IQGAP3,SLC5A3,SKA1,RAD51AP1,NHLH2,ORC6,CEP72,ZNF665,CPA4,PLK4,ACBD7,CDT1,EGR1,STIL,CCDC138,ZNF382,SYT1,XRCC2,FANCA,BRI3BP,FANCG,ZWI…
NFIB	147	O00712	260.5	Literature ChIP-seq,54;ARCHS4 Coexpression,213;Enrichr Queries,690;GTEx Coexpression,85	PRDM8,TOR2A,ANKRD37,IRS1,COL12A1,WIPF3,TNC,IRS2,TMEM97,MKI67,AQP3,NUDT3,FAM110A,CCND2,EDNRB,ENPP2,KIF21B,PAMR1,CDON,EPHA4,PDGFRA,EPHA7,IGFBP5,SLC6A15,EBF1,KAZN,SOX11,ANK3,SYTL3,SFRP1,MAF,CCNE1,DAAM2,APLNR,ASF1B,TEDC2,ZBTB8A,COL13A1,PDE1A,TSHZ2,PDGFB,LPL,SLCO5A1,FBXO43,PCDH19,FBLN5,SCUBE2,PLAC9,RACGAP1,TSPAN4,EGR1,JUN,TIA1,DDIAS,ST8SIA1,BRPF3,VDR,FANCA,DHCR24,IGF1,CORO2B,GPR137C,CDK6,UBE2S,UBE2T,N…
CPEB1	148	Q9BZB8	261.5	ARCHS4 Coexpression,437;GTEx Coexpression,86	UBE2D4,ELAVL2,GPR173,RPS6KA6,ZNF280B,PLCE1,SAMD12,UNC13C,ZNF483,GPR37,LANCL1,TMC7,KSR2,ANK3,MAPK8IP1,CLDN11,FAM222A,PSRC1,B3GNT7,CFAP58,ULK2,COL8A1,GPLD1,CDKL1,RNFT2,IGSF8,GPM6A,ZBTB8A,NYAP1,ICA1L,RGS16,GDPD1,DBF4B,FAM169A,NALCN,JAKMIP2,TCEAL7,CNNM1,SCUBE1,SH3TC2,PRKAR2A,MVB12B,MAP7,NAALAD2,MBP,TUB,MPP2,GABBR2,MMAB,DAW1,PNMA8A,AZIN2,PLEKHA3,ARID3A,SLC4A8,LIN28B,ZNF610,ZBTB8B,ZFP28
ZNF385B	149	Q569K4	263.7	ARCHS4 Coexpression,309;Enrichr Queries,186;GTEx Coexpression,296	RAB3A,IRS1,SLC4A4,CDH8,ARHGAP44,DPF3,MACROD2,SCN1A,CDON,EPHA4,GUCY1A2,SLC34A2,UNC13C,EPHA7,IGFBP5,PRKCB,HPCAL1,EBF1,CACNA2D2,ANK3,STEAP2,GPM6A,DHH,NTM,LPL,TMTC1,GRIN2A,FLRT3,STC2,LONRF2,CPA4,EGR1,FAM78B,SYT1,LRP1B,GPR137C,CNTN1,FAT3,FGF12,FGF10,ROBO2,RYR2,SNED1,PTPRR,CNTNAP1,THRB,ROBO1,JPH4,PCLO,CASP12,CRTAC1,TMEM108,DLGAP1,CD36,ZNF385D,PRKG1,NKX3-1,VAV3,LYNX1,ADGRV1,KCND2,SPTB,ALDH1A3,VCAN,ALDH5…
TFCP2L1	150	Q9NZI6	263.7	ARCHS4 Coexpression,170;Enrichr Queries,300;GTEx Coexpression,321	PTPRU,CRYBG1,ITGB4,WWC1,SLC2A1,IRS2,SPINT2,ISM1,MKI67,SLC4A4,AQP3,MT2A,CCND2,POF1B,ANPEP,TNKS1BP1,FAM3D,OXGR1,EPHA4,SLC34A2,EDN1,IGFBP5,SLC39A11,ARHGEF19,KRT7,SHROOM3,ANK3,KNSTRN,ARL4C,RNF144B,SLC7A5,ALDH1A3,SFRP1,MAF,TFF3,PKP2,DSG2,IRF6,ANGPTL4,NUPR1,PLPP2,MGLL,DSC3,COL17A1,RBM47,SDC4,GPR87,LPL,SGMS2,EGFR,SLC7A2,AURKB,PTHLH,ALS2CL,GPNMB,CLMN,COBLL1,CLCA2,SH3BP4,KCNN4,CNNM4,CPA4,EGR1,JUN,LAMB3,GA…
POU3F4	151	P49335	265.0	ARCHS4 Coexpression,191;Enrichr Queries,339;GTEx Coexpression,265	ROBO2,SPON1,CSRNP3,THRA,CHD7,GRIK3,TNC,ABAT,SLC35F1,MKI67,SLC4A4,TSPAN11,CDH8,HS6ST2,ELAVL2,HAPLN1,ROBO1,JPH4,NPPC,GPR173,CCND2,EDNRB,HEY1,LRRTM2,BOC,ENPP2,NEFM,EDIL3,NCKAP5,ADGRV1,IGFBP5,MMD,PRKCB,ELMOD1,EBF1,SOX11,GFRA1,PROX1,ADRA2A,ARL4D,ARHGEF9,SFRP1,VCAN,SLC9A6,ZNF554,RNFT2,GPM6A,ADCYAP1R1,ZBTB8A,RGS14,NRXN1,LEF1,GREB1L,LPL,PKMYT1,PCDH19,ARPP19,CXXC4,PCDH17,AURKB,JAKMIP2,NHLH2,TCEAL7,STRIP2,…
TEAD2	152	Q15562	265.5	ARCHS4 Coexpression,680;Enrichr Queries,90;ReMap ChIP-seq,57;GTEx Coexpression,235	DCLRE1B,SPAAR,ARL6IP1,GLDC,ANKRD33,GMNN,COL12A1,TNC,BUB1B,PLAT,ANTXR2,MKI67,SYDE2,CDC20,MFSD13A,SYDE1,CCND2,PLAU,MPZ,SALL4,HCFC1R1,DPF3,MAP3K8,TPD52,ZBTB39,NOM1,PDGFRA,IGFBP5,CLEC11A,HPCAL1,ARMC9,TAP1,SOX11,SLFN13,SFRP1,MELK,MYADM,ANOS1,ASPHD2,KIF20A,NUPR1,PRR11,CETP,CDCA7,CDCA8,FBLN1,CACNA1C,RPAP1,GOLGA7B,CCNB2,CCNB1,SEC14L1,ST8SIA6,ECT2,NAA50,EGR1,TIA1,JUN,FZD5,FOXF1,UBE2C,TGFB3,TCEANC,PLK1,FAN…
HESX1	153	Q9UBX0	266.0	ARCHS4 Coexpression,310;Enrichr Queries,441;GTEx Coexpression,47	PI4K2B,GLDC,DSCC1,GMNN,BUB1B,TTF2,PRDM1,TMEM97,IKZF2,MKI67,IFI44L,ICAM1,IL4I1,NPPC,MT2A,EME1,SALL4,CHEK1,PCLAF,OIP5,FBXO5,GEN1,PDGFRA,BORA,ZGRF1,ESCO2,HASPIN,PIMREG,DKK1,SGO1,DEPDC1B,NEIL3,SFRP1,IFI27,CMPK2,NUPR1,KIF20B,NCAPG,LPL,HMMR,RAD51AP1,BRIP1,ORC6,PMAIP1,NPTX2,CPA4,PLK4,FANCI,EGR1,STIL,JUN,CCDC138,FZD5,GADD45B,XRCC2,FANCA,FANCB,ZWINT,FAM111B,KIF18A,LIN28B,CDK6,SASS6,CDK1,NFE2L3,TDGF1,KIF14…
NEUROG2	154	Q9H2A3	266.3	ARCHS4 Coexpression,208;Enrichr Queries,542;GTEx Coexpression,49	PRDM8,PI4K2B,CCNF,BUB1B,TTF2,PRDM1,IKZF2,MKI67,ANTXR2,IFI44L,IL4I1,NPPC,CCND2,EME1,KIF5C,PCLAF,FBXO5,MACROD2,PAMR1,SEMA6B,EPHA4,PDGFRA,EPHA7,BORA,IGFBP5,ZGRF1,EBF1,SOX11,ESCO2,WDR76,MAPK8IP1,SGO1,DEPDC1B,SFRP1,MAF,ADAM12,TEDC2,COL13A1,NCAPG,FIGNL2,SLCO5A1,PKMYT1,SKA1,RAD51AP1,NHLH2,ORC6,ORC1,PLCG2,LPXN,PMAIP1,NPTX2,FZD1,CDT1,EGR1,STIL,JUN,EGR3,FOXF1,XRCC2,FANCB,POU2F2,BRI3BP,ZFHX4,NFATC4,FAM111B,…
E2F3	155	O00716	266.7	ARCHS4 Coexpression,31;Enrichr Queries,29;GTEx Coexpression,740	UBXN2B,DSCC1,GMNN,CCNF,BUB1B,IRS2,PRDM1,MKI67,MILR1,CDC20,CCND2,PLAU,CHEK1,SLC16A6,PDK3,NEK2,FBXO5,IL6R,HASPIN,MELK,CCNE2,MTHFD2,CCNE1,KIF20A,BLM,DNMT1,CDCA5,CDCA7,HTRA2,CDCA8,NCAPG,HMMR,PKMYT1,SAMSN1,NCAPH,CCNB2,CCNB1,ORC6,RACGAP1,PMAIP1,CLSPN,ECT2,PLK4,NAA50,FANCI,EGR1,CDT1,JUN,UBE2C,PLK1,FANCA,CDC6,NDC80,ZWINT,DHFR,ANLN,TPX2,CDK6,FAM151B,KIF4A,UBE2T,TBXAS1,CDK1,BCL2,TOP2A,ARHGAP11A,NCAPG2,KIF1…
STAT5A	156	P42229	267.2	Literature ChIP-seq,104;ARCHS4 Coexpression,301;ENCODE ChIP-seq,115;Enrichr Queries,632;ReMap ChIP-seq,290;GTEx Coexpression,161	SPAAR,LPGAT1,IKZF2,IL27RA,ICAM1,IL4I1,MT2A,DPF3,SAMD12,FNBP1,PRKCB,EBF1,WDR74,P3H2,ANK3,SYTL3,MTHFD2,BTK,SDC4,GYPC,DHH,SHMT1,PDGFB,STC1,PCDH12,IGSF9,SEC14L1,CRACR2B,TSPAN8,STC2,TSPAN4,KCNN4,CDT1,EGR1,PRELID2,JUN,SNAPIN,GADD45B,COL24A1,SLC35E4,RAB3IP,LIF,PARP16,GP6,PHETA1,ACADSB,GPR183,NMT2,ECHDC3,RCSD1,SIPA1L2,CTSS,CASP12,PBK,CD36,TK1,CLIC2,RALGPS1,RRP15,RMI2,LRRC45,CBFA2T3,PARP8,SLC7A5,BDH1,CLDN…
ETV3L	157	Q6ZN32	268.0	ARCHS4 Coexpression,443;Enrichr Queries,306;GTEx Coexpression,55	PI4K2B,CSF3,CD82,PLEKHB1,TTF2,PRDM1,IKZF2,MKI67,IFI44L,ICAM1,IL4I1,EME1,PLAU,CCRL2,BAALC,MAP3K8,MACROD2,NCKAP5,EYS,PDGFRA,BORA,IGFBP5,EBF1,ESCO2,MYO7A,TRAIP,SGO1,DEPDC1B,CMPK2,TEDC2,CEMIP,SDC4,SAMSN1,RASGRP3,RAD51AP1,STRIP2,ORC6,PLCG2,CDH23,MAP7,LPXN,PMAIP1,SNX8,CDT1,EGR1,STIL,JUN,EGR3,LRRN2,XRCC2,LIF,FANCB,POU2F2,BRI3BP,FAM111B,NR4A1,BCL2,CNTN1,NFKBIE,CDC42SE2,ROBO2,ITGB3,SNX10,BRCA2,DUSP10,EXO1…
CBX2	158	Q14781	269.2	ARCHS4 Coexpression,16;ENCODE ChIP-seq,4;Enrichr Queries,12;ReMap ChIP-seq,113;GTEx Coexpression,1201	SPAAR,GLDC,TMEM97,GPR173,RAVER2,GTSE1,FNBP1,WDR74,SOX11,SYTL3,EML5,DEPDC1B,PRR11,ASF1B,OTULINL,ZBTB8A,CDCA2,CDCA3,CDCA5,CDCA7,CDCA8,NCAPG,FIGNL2,WDR62,SKA3,IQGAP3,NCAPH,OAZ3,PLAC9,PLCG2,MOV10L1,CEP72,PLK4,FZD1,JUN,DNAH11,PLK1,RAB3IP,CDC6,FHDC1,DHFR,TNFSF4,FAT1,NMT2,SNAI2,ZBTB8B,NCAPG2,KCNC4,HIF3A,LRRC2,SLC6A4,CHAF1B,CHAF1A,ZNF280B,HEY2,NUF2,PBK,TK1,DLGAP5,CEP55,GARNL3,TCF19,HELLS,BATF3,RMI2,TESC,…
MAFB	159	Q9Y5Q3	269.3	ARCHS4 Coexpression,107;Enrichr Queries,403;ReMap ChIP-seq,241;GTEx Coexpression,326	IRS1,DGKA,TNC,IRS2,PRDM1,ABCA12,TM7SF2,CXCL16,ICAM1,FAM110A,RGS4,MT2A,CCND2,POF1B,PLAU,SLCO2B1,C3AR1,ENPP2,MAP3K8,IL6R,CMKLR1,TMOD1,SEMA6B,PCYT2,IGFBP5,KCNK13,WDR74,YOD1,MAF,LOX,KCNQ1,DSC3,COL17A1,SDC4,GPR87,CDCA5,BOD1L1,LPL,ADRB2,LYPD5,GOLGA7B,ADAP2,ANKH,RDH10,MAP7,PMAIP1,ZBED6,FAM83B,CPA4,EGR1,JUN,SLC37A2,EGR3,GADD45B,IFFO2,PARP16,IGF1,NR4A1,TBXAS1,GIPC2,FAT1,CNTN1,NFKBIE,ZMYND15,CSRNP3,TECR,SL…
TERF1	160	P54274	270.0	ARCHS4 Coexpression,42;Enrichr Queries,67;ReMap ChIP-seq,180;GTEx Coexpression,791	DCLRE1B,TLNRD1,RAB3A,PGAP2,GLDC,ZWILCH,DSCC1,GMNN,BUB1B,IRS2,TMEM97,MKI67,TXNDC16,CXCL16,IL27RA,CDC20,GPR173,TMEM88,PLAU,SALL4,CHEK1,PCLAF,MAP3K8,CPNE3,NEK2,FBXO5,IGFBP5,FNBP1,PRKCB,PIMREG,ADAM19,ARMCX1,SFRP1,DEPDC1B,TXLNB,CCNE2,ANOS1,TRIM14,ASPHD2,KIF20B,PLA1A,SHC4,BLM,PARPBP,PDE1A,PPP1R35,HMMR,SKA3,NALCN,NCAPH,RAD51AP1,CCNB2,CCNB1,RACGAP1,PMAIP1,MBP,KCNN4,ECT2,EGR1,JUN,CCDC138,UBE2C,PLK1,FANCA,…
SALL1	161	Q9NSC2	270.0	Literature ChIP-seq,134;ARCHS4 Coexpression,149;Enrichr Queries,201;GTEx Coexpression,596	LPGAT1,GLDC,WWC1,DGKA,PLEKHB1,TNC,ABAT,IRS2,PRDM1,MKI67,CELSR2,FGFRL1,NPPC,CCND2,EDNRB,KIF5C,SALL4,ENPP2,PIP4K2C,SAMD12,EPHA4,PDGFRA,EPHA7,IGFBP5,EBF1,UNC5C,SOX11,PIMREG,SFRP1,MAF,ADAM12,ANOS1,DGKI,ABCG2,ADCYAP1R1,KLHL14,NTM,CDCA7,EPB41L5,MAP7,MBP,NPTX2,ECT2,EGR1,JUN,DTNB,FANCA,ZFHX4,CORO2B,LRP1B,ZWINT,ANLN,LIN28B,CDK6,FAT1,FAT3,LRRN1,RCOR2,NES,TDGF1,TENM4,CHD7,GRIK3,SLC35F1,TSPAN11,ELAVL2,ROBO1,…
OLIG2	162	Q13516	270.3	Literature ChIP-seq,16;ARCHS4 Coexpression,75;Enrichr Queries,481;GTEx Coexpression,509	SPON1,LPGAT1,TLNRD1,HHIP,PLEKHB1,TONSL,ABAT,NUDT3,FGFRL1,HS6ST2,FAM110A,EDNRB,ANPEP,CDON,PRKCB,EBF1,SOX11,EBF4,MAPK8IP1,SFRP1,DAAM2,MTHFD2,SFRP5,HSBP1L1,GPLD1,GPM6A,IGSF8,ADCYAP1R1,SDC4,WDR62,PCDH17,SKA1,IGSF9,NHLH2,SEC14L1,RACGAP1,FLRT3,PRKAR2A,MAP7,KCNN2,EGR1,JUN,AFAP1L2,EGR3,GADD45B,FZD5,LRRN2,RASSF7,PARP16,IGF1,FHDC1,TNFSF4,NOSTRIN,LRRN1,IGSF9B,ZBTB8B,RCOR2,TENM4,GRIK3,KIF14,PCSK5,LFNG,JPH4,H…
ZNF714	163	Q96N38	271.3	ARCHS4 Coexpression,763;Enrichr Queries,17;GTEx Coexpression,34	ERCC6L,ZWILCH,DSCC1,CCNF,GMNN,RTKN2,MPV17L,TONSL,HJURP,BUB1B,TMEM97,TTF2,IKZF2,MKI67,MTBP,CHEK1,PCLAF,CPNE3,OIP5,FBXO5,GEN1,BORA,ZGRF1,ESCO2,KNL1,HASPIN,SGO1,EML5,TIAM1,SGO2,NEIL3,DEPDC1B,ZNF92,MELK,CCNE2,FANCD2,MAPKAPK2,KIF20B,PRR11,ASF1B,BLM,DNMT1,TEDC2,ZBTB8A,CDCA2,PARPBP,CDCA3,CDCA5,TROAP,CDCA7,NCAPG,CDCA8,HMMR,SKA3,NALCN,SKA1,NCAPH,RAD51AP1,NHLH2,CCNB2,CCNB1,ORC6,CLSPN,ECT2,ZNF665,PLK4,FANCI…
HLF	164	Q16534	271.7	ARCHS4 Coexpression,329;Enrichr Queries,394;GTEx Coexpression,92	PRDM8,SYNM,CNTNAP1,CSRNP3,THRB,RAB3A,THRA,IRS1,RASGRF2,IRS2,ABAT,ANTXR2,SLC4A4,RGS4,JPH4,CCND2,EDNRB,HEY1,TMEM108,ENPP2,DLGAP1,PGM5,CD36,TMEM8B,EPHA4,EPHA7,LYNX1,PEG3,IGFBP5,FNBP1,MMD,PRKCB,SLC2A12,ARMC9,EBF1,GFRA1,ANK3,SLC39A14,DCN,MAPK8IP1,SFRP1,VCAN,MAF,CTDSP2,CHDH,COL4A6,MGLL,ACSS3,PELI3,SEMA3A,AMIGO1,NRXN1,CHRD,LPL,SLC7A2,AURKB,FBLN5,GRIN2A,ABLIM1,C5,SCUBE1,SLC17A9,MBP,SLIT2,SLC25A23,A2M,APO…
DZIP1	165	Q86YF9	272.7	ARCHS4 Coexpression,165;Enrichr Queries,526;GTEx Coexpression,127	RAB3C,ARL6IP1,COL12A1,TNC,PLAT,ABAT,IRS2,NPPC,CCND2,EDNRB,KIF5C,CHCHD6,ENPP2,EPHA4,PDGFRA,IGFBP5,EBF1,TAP1,ANK3,ASRGL1,MAPK8IP1,SFRP1,LOX,BTK,ULK2,GPM6A,NYAP1,NTM,FBLN1,FBLN5,LONRF2,EGR1,JUN,ST8SIA1,FANCA,PNMA8A,AZIN2,CORO2B,ARHGAP25,REEP2,CNTN1,FAT1,FAT3,SYNM,CNTNAP1,CSRNP3,TENM3,TENM4,DOCK8,RCSD1,ELAVL2,CTSS,ROBO1,JPH4,PCLO,LRRTM2,EDIL3,EID2B,DCN,CIT,ARL4C,VCAN,ARHGEF9,IGDCC4,CTDSP2,TMEM9,RNFT2…
CEBPD	166	P49716	273.6	Literature ChIP-seq,51;ARCHS4 Coexpression,609;ENCODE ChIP-seq,96;ReMap ChIP-seq,237;GTEx Coexpression,375	EXOC3L1,PGAP2,ARL6IP1,COL12A1,TONSL,TNC,IRS2,IKZF2,CMIP,ICAM1,NAA80,TM7SF2,CXCL16,CCND2,PLAU,SLCO2B1,HCFC1R1,CCRL2,MAP3K8,PIM3,OIP5,SAMD12,LARGE1,IL6R,EPHA4,PCYT2,PAQR4,WDR74,UNC5C,KNL1,ANK3,MAF,KCNQ1,ORAI3,DPEP2,KIF20B,BLM,CDCA3,KLHL14,CDCA5,PPP1R35,PDE1A,CDCA7,HTRA2,TNFRSF11B,CD1D,PKMYT1,SAMSN1,DNAJC28,TMEM26,CRACR2B,ADAP2,MED30,ORC1,FLRT3,RDH10,AMDHD2,TSPAN4,APOB,APOBEC3C,CDT1,JUN,GADD45B,FZD5…
NR4A2	167	P43354	274.0	Literature ChIP-seq,84;ARCHS4 Coexpression,540;Enrichr Queries,338;GTEx Coexpression,134	RAB3C,EXOC3L2,RAB3A,ARL6IP1,MPV17L,PLEKHB1,TNC,IRS2,PRDM1,LDLRAD4,ICAM1,CXCL16,NPPC,IL4I1,MT2A,CCND2,VSIG1,KIF5C,SLCO2B1,ENPP2,C3AR1,BAALC,TNR,MAP3K8,PIM3,SEMA6B,EPHA4,IGFBP5,ARID5A,SYTL3,MAF,SLC9A6,GPM6A,ADCYAP1R1,NYAP1,SDC4,STC1,LPL,ADRB2,SAMSN1,ADAP2,CDH20,PRKAR2A,AMDHD2,PMAIP1,CPA4,EGR1,JUN,EGR3,RASL10A,GADD45B,KLHL26,LIF,CORO2B,ZWINT,GRIN2D,NR4A1,ANLN,GKAP1,GPR183,REEP2,CNTN1,FGF12,PTPRU,THR…
FOXD1	168	Q16676	276.5	ARCHS4 Coexpression,463;GTEx Coexpression,90	ECM1,TENM3,PCDHGB4,IRS1,COL12A1,FOXM1,FGFRL1,SYDE1,CHEK1,CEP55,TNFRSF12A,CKAP2L,CLEC11A,KIF23,PIMREG,DKK1,RCN3,LOX,PAPPA,ADAM12,TRNP1,DEPDC1,PRR16,KIF20A,STEAP1,HOXB6,PRIM2,DTYMK,COL13A1,SKA3,CLMP,GPC1,STC2,TSPAN4,SH3BP4,ECT2,FOXF1,SLC52A2,FANCB,ANLN,PCDHGA12,KITLG,FAP,CENPI,AXL,UBE2S,ITGA11,FAT1,ITGBL1,SNAI2,PTX3,AMOTL2,KCNK2,ULBP1
HOXC8	169	P31273	276.7	ARCHS4 Coexpression,232;Enrichr Queries,151;GTEx Coexpression,447	IRS1,COL12A1,MPV17L,TNC,TTF2,CCND2,PLAU,ZNF843,GEN1,PDGFRA,NOM1,IGFBP5,CLEC11A,EBF1,SOX11,DKK1,SFRP1,MAF,LOX,PAPPA,ADAM12,PRR16,COL8A1,NUPR1,STEAP1,HOXB8,HOXB6,ZBTB8A,BOD1L1,RASGRP3,BRIP1,STC2,CLSPN,ECT2,CPA4,NAA50,EGR1,JUN,GADD45B,FOXF1,RAB3IP,IGF1,ZFHX4,BMP4,SULT1B1,MYO5C,ITGA11,CNTN1,SNAI2,NMT2,ITGBL1,ULBP1,ZBTB8B,TENM4,PCDHGB4,BRCA2,THBD,ADAMTS2,CYP26B1,RRP15,EDN1,FOXD1,DCN,ACTA2,RCN3,SLC7A5,…
TBX3	170	O15119	277.0	Literature ChIP-seq,20;ARCHS4 Coexpression,420;Enrichr Queries,280;GTEx Coexpression,388	IRS1,GLDC,ZWILCH,HHIP,COL12A1,TNC,JADE3,PLAT,IRS2,PRDM1,FGFRL1,TM7SF2,SYDE1,MT2A,CCND2,EDNRB,ANPEP,SALL4,HCFC1R1,VSTM4,LARGE1,PAMR1,STK32B,TPD52,EPHA4,PDGFRA,UNC13C,IGFBP5,PAQR5,PRKCB,SLC6A15,KCNK13,P3H2,EBF1,MYO7A,DKK1,MOB3B,ADAM19,SFRP1,NEIL3,MAF,FOLH1,LOX,DOK4,KCNQ1,PAPPA,ADAM12,SLC9A9,SMS,COL4A6,MGARP,NUPR1,STEAP1,STEAP2,SDC4,COL13A1,PDE1A,FBLN1,GPR83,TMTC1,CACNA1C,FLRT3,COBLL1,STC2,PRKAR2A,P…
HEYL	171	Q9NQ87	277.7	ARCHS4 Coexpression,395;Enrichr Queries,184;GTEx Coexpression,254	DOCK6,SPON1,ECM1,COL12A1,TNC,PLAT,OLFML2A,CCDC102B,MYOM3,RGS4,LFNG,SYDE1,THBD,EDNRA,ADAMTS2,CCND2,EDNRB,HEY1,PLAU,HEY2,PLCE1,PGM5,SMIM10,VSTM4,MYOZ2,PRKG1,CMKLR1,PDGFRA,GUCY1A2,IGFBP5,PCDHGA2,ITGA1,EBF1,DCN,ACTA2,VCAN,SFRP1,LOX,DAAM2,ADAM12,ITGA8,COL8A1,ANGPTL4,NUPR1,RBM24,TRABD2B,SDC4,RGS16,LPL,NEXN,TNFRSF11B,ATP10A,FBLN1,THBS2,FBLN5,AURKB,FSTL3,PLAC9,PLN,IGFBPL1,TBXA2R,OLFML3,GPC1,HES4,PPP1R14A…
FOS	172	P01100	278.0	ARCHS4 Coexpression,815;ENCODE ChIP-seq,12;Enrichr Queries,373;ReMap ChIP-seq,74;GTEx Coexpression,116	PGAP2,ARL6IP1,CCNF,ABAT,TMEM97,MKI67,AQP3,TXNDC16,ICAM1,CDC20,MT2A,HYKK,PCLAF,DPF3,FBXO5,ARMC9,KRT7,YOD1,ESCO2,PASK,PIMREG,GCAT,ARC,MTHFD2,PAPPA,ZNF714,COL8A1,KIF20A,KIF20B,PRR11,MT1E,ASF1B,CDCA2,SDC4,CDCA3,SHMT1,CDCA8,WDR62,BRIP1,STRIP2,ZNF823,KCNN4,SCAI,EGR1,JUN,GSTM2,EGR3,GADD45B,RASSF7,CDC6,ZWINT,GPR137C,ANLN,TPX2,GPR183,CEP85,TOP2A,TECR,KIF14,SNX12,BRCA1,CTSS,CHAF1A,HEY1,CD36,TK1,ZNF367,DLGA…
ARID5A	173	Q03989	279.0	ARCHS4 Coexpression,143;GTEx Coexpression,415	DOCK8,CGAS,RCSD1,CXCL16,ICAM1,C3AR1,PDK3,MAP3K8,PIM3,IL6R,HAVCR2,MAP2K3,FNBP1,STIMATE,TAP1,HLA-F,IPCEF1,SYTL3,ADAM19,VCAN,MYADM,IRF7,PLEKHO1,PLEKHO2,CARD11,TRABD,EXD2,PPM1M,PTAFR,NLRC5,HTRA2,SAMSN1,MED30,HLX,SPOCK2,LPXN,GADD45B,IL10RA,LAPTM5,BMX,ARHGAP25,KLF2,BST1,FMNL1,THEMIS2,GPR183,TBXAS1,EVI2B,NFKBIE,MXD3
HOXC6	174	P09630	280.0	ARCHS4 Coexpression,440;Enrichr Queries,144;GTEx Coexpression,256	TOP2A,PCDHGB4,COL12A1,TNC,PLAT,FOXM1,FGFRL1,SYDE1,ADAMTS2,MT2A,CCND2,PLAU,CTSK,PBK,TNKS1BP1,DLGAP5,PDGFRA,EDN1,FOXD1,IGFBP5,CLEC11A,FBXO17,EBF1,COPZ2,DKK1,DCN,PARD3B,RCN3,ACTA2,SLC7A5,ALDH1A3,SFRP1,VCAN,LOX,SAPCD2,PAPPA,CTDSP2,ADAM12,PRR16,BIRC5,NUPR1,STEAP1,HOXB8,HOXB6,MGLL,CEMIP,LEF1,IER5L,LPL,THBS2,IQGAP3,AURKB,RMND5B,CLMP,GPNMB,OLFML3,PLAGL1,STC2,SLIT2,MEST,CPA4,EGR1,JUN,EGR3,RRM2,ANGPT1,IRX5…
IRF1	175	P10914	280.0	Literature ChIP-seq,115;ARCHS4 Coexpression,393;ENCODE ChIP-seq,72;Enrichr Queries,574;ReMap ChIP-seq,42;GTEx Coexpression,484	PI4K2B,TLNRD1,PGAP2,TONSL,ABAT,ANTXR2,NUDT3,CCDC102B,ICAM1,IL27RA,NAA80,ZDHHC4,MT2A,ZFYVE26,TMEM88,C3AR1,PCLAF,PDK3,PIP4K2C,GTSE1,NCKAP5,XYLB,TMEM8B,UNC13C,HPCAL1,WDR74,KNL1,HLA-F,HASPIN,DEPDC1B,NEIL3,IFI27,MTHFD2,TEP1,ORAI3,ZNF714,BTK,KIF20A,HOXB8,KIF20B,PRR11,HOXB6,EXD2,CDCA2,SEH1L,SDC4,CDCA3,GYPC,DHH,CDCA5,SHMT1,PIK3R4,CDCA8,NCAPG,SKA3,RPAP1,IQGAP3,ARPP19,SKA1,ABO,HELZ2,EPB41L5,BRIP1,CRACR2B,T…
RUNX3	176	Q13761	280.8	ARCHS4 Coexpression,611;ENCODE ChIP-seq,82;Enrichr Queries,380;ReMap ChIP-seq,132;GTEx Coexpression,199	LPGAT1,ARL6IP1,GLDC,MKI67,CCDC102B,IL27RA,ICAM1,CDC20,IL4I1,MT2A,ZNF843,XYLB,CMKLR1,SCN1A,FNBP1,PRKCB,WDR74,ESCO2,KNL1,HLA-F,PASK,SYTL3,EML5,MTHFD2,BTK,TRIM14,ULK2,KIF20B,PLA1A,CETP,LXN,CDCA5,PIK3R4,NCAPG,SAMSN1,IQGAP3,SKA1,PLCG2,KCNN4,APOBEC3C,EGR1,JUN,EGR3,SNAPIN,GADD45B,PYHIN1,XRCC2,IFFO2,ZWINT,GPR183,TNFSF4,CDC42SE2,APOBEC3B,KIF11,RCSD1,CTSS,TAF7L,CHAF1B,NUF2,PBK,TK1,HAVCR2,RMI2,MMD,SLC39A11,…
SOX17	177	Q9H6I2	281.3	Literature ChIP-seq,121;ARCHS4 Coexpression,241;Enrichr Queries,500;GTEx Coexpression,263	EXOC3L1,SPAAR,TLNRD1,IRS1,HHIP,PMCH,TNC,BUB1B,PLAT,PRDM1,ICAM1,CDC20,RGS4,MFSD13A,EDNRA,CCND2,EDNRB,TMEM88,SALL4,C3AR1,ENPP2,BAALC,MAP3K8,OIP5,CMKLR1,MAP2K3,EPHA4,PDGFRA,ZBTB39,SLC34A2,IGFBP5,KCNK13,EBF1,P3H2,WDR74,CACNA2D2,ANK3,HASPIN,PHKA2,ASRGL1,ADAM19,SFRP1,LOX,SLC9A6,APLNR,MASP1,IGSF8,DHH,SHMT1,TSHZ2,PDGFB,CDCA7,LPL,C2CD4B,SLCO5A1,PCDH12,PCDH17,FBLN5,NCAPH,PLAC9,FLRT3,TSPAN4,MBP,KCNN2,ECT2,E…
HOXC11	178	O43248	282.8	ARCHS4 Coexpression,51;Enrichr Queries,482;ReMap ChIP-seq,55;GTEx Coexpression,543	CSF3,COL12A1,TONSL,PRDM1,ABCA12,NPPC,SYDE1,CCND2,POF1B,EPHA4,PDGFRA,IGFBP5,PAQR4,CLEC11A,EBF1,KRT7,SOX11,HASPIN,DKK1,SFRP1,MAF,LOX,PAPPA,ADAM12,PRR16,HOXB8,HOXB6,TROAP,PKMYT1,IQGAP3,RACGAP1,STC2,ALX1,CPA4,EGR1,CDT1,JUN,EGR3,FOXF1,FANCA,IFFO2,ANLN,TPX2,TMEM237,UBE2S,BCL2,ITGBL1,SNAI2,AMOTL2,PTPRU,THRA,PCDHGB4,FOXM1,CYP26B1,CTSK,TNKS1BP1,MYBL2,TK1,CEP55,FOXD1,TNFRSF12A,GFRA1,PROX1,SLC7A5,BACE2,VCAN…
HAND2	179	P61296	283.0	ARCHS4 Coexpression,436;Enrichr Queries,99;GTEx Coexpression,314	SPON1,COL12A1,TNC,PLAT,PRDM1,ANTXR2,SYDE2,RGS4,SYDE1,EDNRA,CCND2,EDNRB,MYOZ2,TMOD1,EPHA4,PDGFRA,EPHA7,IGFBP5,IL11RA,ARMC9,EBF1,CACNA2D2,UNC5C,EBF4,DKK1,EML5,SFRP1,MAF,LOX,DOK4,PAPPA,ADAM12,MYADM,MASP1,LPL,CACNA1C,IQGAP3,FBLN5,FLRT3,STC2,FZD1,EGR1,JUN,COL24A1,FOXF1,SSC5D,IGF1,ZFHX4,NFATC4,BMP4,UBE2S,ITGA11,SNAI2,IGSF9B,RCOR2,RYR2,SYNM,TENM4,HIF3A,DOC2B,FOXM1,TSPAN11,HAPLN1,HEY1,BOC,HEY2,TMEM108,SP…
RUNX2	180	Q13950	283.4	Literature ChIP-seq,34;ARCHS4 Coexpression,552;Enrichr Queries,362;ReMap ChIP-seq,4;GTEx Coexpression,465	SPAAR,TRIL,COL12A1,ABAT,SPINT2,ABCA12,FGFRL1,FAM110A,TMEM88,SAMD12,CMKLR1,UNC13C,FNBP1,PRKCB,CLEC11A,HPCAL1,ARMC9,CACNA2D2,SOX11,DKK1,DAAM2,PRR16,ANOS1,CFAP97,CDCA2,SLCO5A1,SAMSN1,IQGAP3,LYPD6,PLAC9,EPB41L5,CRACR2B,CEP72,NHEJ1,FZD1,JUN,RAB3IP,FHDC1,GPR183,FAT1,SNAI1,NOSTRIN,SNAI2,FAT3,DIS3L,TMEM51,RCSD1,ARHGAP6,VSIG10,SLC6A3,MYOM3,LFNG,NUF2,CEP55,HELLS,LRRC45,BATF3,SLC2A12,WNT9B,TMC7,SLC39A14,F3,…
ETV1	181	P50549	284.8	ARCHS4 Coexpression,129;Enrichr Queries,228;ReMap ChIP-seq,250;GTEx Coexpression,532	EXOC3L1,GALNT13,PLEKHB1,TONSL,TNC,ABAT,PRDM1,TM7SF2,RGS4,EDNRA,CCND2,EDNRB,TMEM88,KIF5C,HCFC1R1,ENPP2,BAALC,PIM3,EPHA4,PDGFRA,EPHA7,PCYT2,IGFBP5,FNBP1,SLC6A15,HPCAL1,EBF1,ANK3,MAPK8IP1,TIAM1,SFRP1,MAF,ORAI3,MYADM,HOXB8,CARS2,PDE9A,RTN4R,TEDC1,ADCYAP1R1,NYAP1,COL13A1,PPP1R35,GPR83,PKMYT1,NHLH2,CRACR2B,TSPAN4,PMAIP1,FZD1,CDT1,EGR1,JUN,ZNF382,GADD45B,SYT1,FOXF1,RAB3IP,FANCA,PNMA8A,PARP16,SSC5D,CORO2…
ZNF492	182	Q9P255	285.0	ARCHS4 Coexpression,563;GTEx Coexpression,7	PI4K2B,ERCC6L,ZWILCH,DSCC1,CCNF,MPV17L,HJURP,BUB1B,TTF2,IKZF2,MKI67,CDC20,HYKK,EME1,CHEK1,PCLAF,PLCE1,OIP5,ZNF843,FBXO5,GTSE1,EYS,BORA,ZGRF1,ESCO2,KNL1,HASPIN,PIMREG,WDR76,TRAIP,SGO1,SGO2,DEPDC1B,NEIL3,MELK,FANCD2,KIF20A,KIF20B,PRR11,ZNF554,ASF1B,DNMT1,TEDC2,ZBTB8A,CDCA2,PARPBP,CDCA5,CDCA7,CDCA8,NCAPG,FBXO48,HMMR,SKA3,LYPD5,IQGAP3,NCAPH,SKA1,RAD51AP1,CCNB2,BRIP1,CCNB1,ORC6,RACGAP1,ORC1,PMAIP1,CLS…
IRF8	183	Q02556	286.3	Literature ChIP-seq,97;ARCHS4 Coexpression,300;Enrichr Queries,612;GTEx Coexpression,136	ERCC6L,ARL6IP1,ZWILCH,DGKA,PRDM1,IFI44L,IL27RA,CXCL16,ICAM1,DOCK10,MTBP,ZFYVE26,CCND2,CYSLTR2,PLAU,CCRL2,C3AR1,MAP3K8,PIM3,CMKLR1,RAB2B,PRKCB,FNBP1,FBXO17,ARID5A,TAP1,HLA-F,SLFN13,MAPKAPK2,BTK,TRIM14,CARD11,KLHL14,SLCO5A1,CD1D,FBXO43,SAMSN1,CD79B,PLCG2,LPXN,SNX8,EGR1,JUN,SLC37A2,GADD45B,SYT1,RAB3IP,POU2F2,PARP15,ARHGAP25,GPR183,TBXAS1,BCL2,NFKBIE,CDC42SE2,RNPEPL1,PCDHGB4,DOCK8,ATP2A3,BRCA1,RCSD1,…
KLF4	184	O43474	289.4	Literature ChIP-seq,22;ARCHS4 Coexpression,293;Enrichr Queries,528;ReMap ChIP-seq,67;GTEx Coexpression,537	SPON1,COL12A1,TONSL,ABCA12,MKI67,FGFRL1,NAA80,ICAM1,FAM110A,CDC20,MT2A,EDNRB,POF1B,PIP4K2C,NCKAP5,CDON,EPHA7,PAQR4,KRT7,SOX11,WDR76,SYTL3,EML5,TEP1,KCNQ1,PAPPA,ORAI3,GPLD1,SDC4,COL13A1,PPP1R35,CD1D,LYPD5,IQGAP3,IGSF9,CRACR2B,TSPAN8,STC2,TSPAN4,KCNN4,PPARGC1B,CDT1,EGR1,JUN,EGR3,GADD45B,LIF,IFFO2,CDC6,PHETA1,TPX2,PARP11,GKAP1,ROBO2,PTPRU,TECR,DIS3L,SNX10,SLC35F1,PCSK5,CTSS,KCNT2,B3GALT2,HEY2,NUF2,T…
HOXD13	185	P35453	290.0	Literature ChIP-seq,85;ARCHS4 Coexpression,146;Enrichr Queries,647;GTEx Coexpression,282	PRDM8,RAB3C,COL12A1,TNC,PRDM1,OLFML2A,ANTXR2,SYDE2,NPPC,CCND2,PDGFRA,EPHA7,IGFBP5,EBF1,SOX11,EBF4,HASPIN,DKK1,TIAM1,SFRP1,MAF,LOX,MASP1,HOXB8,PDE9A,HOXB6,CDKL1,CDCA5,LPL,CACNA1C,IQGAP3,RACGAP1,ALX1,CPA4,FANCI,EGR1,CDT1,GSTM2,JUN,EGR3,COL24A1,FOXF1,PLK1,SHISAL1,SSC5D,NFATC4,BMP4,DHFR,CDK6,DIAPH3,UBE2S,SNAI2,FGF10,PTPRU,SYNM,PDE3B,NCAPG2,MCM10,FOXM1,ARHGAP6,TSPAN11,LMNB1,CHAF1A,HEY1,EXO1,BOC,SPEG,P…
FOXI3	186	A8MTJ6	290.5	ARCHS4 Coexpression,256;GTEx Coexpression,325	PGAP2,MPV17L,SPINT2,CTSV,ABCA12,NKPD1,FAM110A,POF1B,SALL4,DNMT3B,ZNF843,MCF2L2,VAV3,PCDHGA6,TNFRSF19,ARHGEF19,WNT9B,TMC7,MAPKAPK2,DMC1,IRF6,ZNF554,DSC3,ZNF750,COL17A1,RNFT2,ZBTB8A,TUFT1,GPR87,LYPD5,FUT1,IGSF9,SKA1,CECR2,ORC6,DZANK1,SLC38A7,ZNF665,FAM83B,CPA4,ACBD7,IRX5,ZNF382,VDR,NEK5,IRX3,GINS4,IFFO2,KLF4,CENPK,CENPP,ZBTB8B,ZNF774,SPC25,F2RL3
TSHZ3	187	Q63HK5	290.7	ARCHS4 Coexpression,183;Enrichr Queries,516;GTEx Coexpression,173	ROBO2,ECM1,TENM4,IRS1,COL12A1,TNC,PRDM1,OLFML2A,ANTXR2,SIPA1L2,ARHGAP6,ROBO1,RGS4,SYDE1,THBD,ADAMTS2,EDNRA,CCND2,BOC,BDKRB2,PGM5,EDIL3,PAMR1,CDON,PDGFRA,EPHA4,FOXD1,IGFBP5,ITGA1,EBF1,SOX11,EBF4,DCN,PARD3B,ARL4C,ADAM19,ACTA2,RCN3,ARMCX1,VCAN,MAF,LOX,TRAF3,CTDSP2,ADAM12,MYADM,ZNF558,PLEKHO2,CEMIP,TNXB,SEMA3A,NTM,TSHZ2,TMTC1,CACNA1C,THBS2,EGFR,AURKB,FBLN5,CLMP,OLFML3,GPC1,TSPAN4,SCN7A,SLIT2,ZNF665,S…
ZNF589	188	Q86UQ0	291.3	ARCHS4 Coexpression,117;Enrichr Queries,174;ReMap ChIP-seq,122;GTEx Coexpression,752	KCNG1,ERCC6L,SPAAR,CD82,GLDC,ANKRD33,WIPF3,TNC,BUB1B,PRDM1,TTF2,ANTXR2,TMEM140,APEH,ICAM1,MILR1,MFSD13A,PLAU,SALL4,CCRL2,CHEK1,MAP3K8,OIP5,KIF21B,ZBTB39,PRKCB,HPCAL1,YOD1,HLA-F,TRAIP,TIAM1,SFRP1,SLFN14,BTK,DPEP2,ANOS1,NUPR1,SLC27A3,CARD11,ABCG1,BLM,DNMT1,KLHL14,SDC4,GYPC,PPP1R35,TSHZ2,CDCA7,FUT1,CD79B,SEC14L1,ORC1,TBXA2R,PLCG2,MAP7,PMAIP1,CYTL1,KCNN4,LONRF2,KLHL29,CDT1,EGR1,TIA1,SLC37A2,JUN,FZD5,…
NFYB	189	P25208	292.8	ARCHS4 Coexpression,250;ENCODE ChIP-seq,5;Enrichr Queries,636;ReMap ChIP-seq,127;GTEx Coexpression,446	TLNRD1,PGAP2,ARL6IP1,GLDC,TMEM97,TXNDC16,CDC20,ZFYVE26,MT2A,HYKK,TMEM88,PCLAF,PDK3,KIF21B,GTSE1,TMEM8B,ARMC9,KNL1,ESCO2,PASK,PIMREG,GCAT,DEPDC1B,MTHFD2,ORAI3,ZNF714,COL8A1,KIF20A,HOXB8,KIF20B,PRR11,HOXB6,OTULINL,LXN,PARPBP,CDCA3,SHMT1,EIF5A2,CDCA8,NCAPG,TMTC1,WDR62,SKA3,BRIP1,STRIP2,CRACR2B,RACGAP1,TSPAN4,ZNF823,SNX8,SCAI,EGR1,JUN,ACD,GADD45B,PLK1,RASSF7,CDC6,PHETA1,ZWINT,TPX2,MYO5C,SNAI2,CEP85,T…
LIN54	190	Q6MZP7	293.5	ARCHS4 Coexpression,60;GTEx Coexpression,527	DCLRE1B,MCM8,CCNF,MPV17L,PRDM1,KIF11,TTF2,BRCA2,LMNB1,MTBP,CHAF1A,SNRNP70,SLC16A6,TNKS1BP1,ZNF367,EYS,GEN1,SH3GLB2,BORA,CKAP2L,KIF23,ESCO2,WDR76,MMS22L,NEIL3,B3GNT8,RBL1,CCNE2,INCENP,SLFN14,BLM,FBXO48,SKA1,BRIP1,ORC1,TBXA2R,TSPAN4,E2F2,ECT2,CDT1,POLQ,STIL,ATAD5,DDIAS,XRCC2,ATAD2,ARID3A,SORL1,TMPPE,DHFR,FAM111B,CENPI,ZBTB8B,ZNF774,SPC24,APOBEC3B,F2RL3
JUN	191	P05412	293.7	Literature ChIP-seq,57;ARCHS4 Coexpression,510;ENCODE ChIP-seq,29;Enrichr Queries,727;ReMap ChIP-seq,188;GTEx Coexpression,251	SPON1,PGAP2,TRIL,COL12A1,TONSL,ANTXR2,SLC4A4,NAA80,ICAM1,HS6ST3,MT2A,EDNRA,VSIG1,TMEM88,FBXO5,NCKAP5,XYLB,FNBP1,EBF1,HPCAL1,KRT7,YOD1,EBF4,MYO7A,DKK1,UTS2B,ARC,IFI27,MTHFD2,TEP1,PAPPA,PRR16,SDC4,PPP1R35,TSHZ2,EIF5A2,PDGFB,C2CD4B,TMTC1,IQGAP3,IGSF9,NCAPH,PLAC9,NHLH2,CRACR2B,TSPAN8,TSPAN4,SCAP,KCNN4,EGR1,PRELID2,JUN,EGR3,GADD45B,COL24A1,SLC35E4,IL31RA,PNMA8A,IFFO2,PARP16,IGF1,CDC6,PARP15,FAM111B,AN…
MEIS2	192	O14770	295.0	ARCHS4 Coexpression,61;Enrichr Queries,433;ReMap ChIP-seq,179;GTEx Coexpression,507	RAB3B,ZNF572,RAB3C,IRS1,ANKRD33,COL12A1,TNC,IRS2,ANTXR2,CMIP,NUDT3,RGS4,MFSD13A,GPR173,CCND2,EDNRB,KIF5C,SLCO2B1,ENPP2,ZNF843,TMOD1,ZBTB39,EPHA4,PDGFRA,EPHA7,PAQR4,IGFBP5,PRKCB,ARMC9,HPCAL1,EBF1,SOX11,EBF4,ANK3,ARMCX1,NEIL3,SFRP1,MTHFD2,HOXB8,HOXB6,DGKI,GPM6A,SDC4,PPP1R35,TSHZ2,SLCO5A1,CACNA1C,PKMYT1,ARPP19,SLC5A3,SAMSN1,NCAPH,PCDH17,FLRT3,OTOF,PMAIP1,ST8SIA6,LONRF2,KCNF1,PRELID2,CDT1,EGR1,JUN,FO…
MBD4	193	O95243	295.4	ARCHS4 Coexpression,722;ENCODE ChIP-seq,114;Enrichr Queries,78;ReMap ChIP-seq,254;GTEx Coexpression,309	ARL6IP1,MKI67,IL27RA,NAA80,MILR1,CDC20,MTBP,FBXO5,SCN1A,WDR74,ARMC9,HLA-F,DKK1,GCAT,MAPK8IP1,UTS2B,DEPDC1B,MTHFD2,BTK,KIF20A,KIF20B,CETP,EXD2,SEH1L,CDCA7,NCAPG,CD1D,SAMSN1,ARPP19,CD79B,EPB41L5,C5,BRIP1,SEC14L1,TSPAN8,RACGAP1,RDH10,PLCG2,A2M,APOB,PLK4,EGR1,JUN,GADD45B,MTERF3,FZD5,XRCC2,PLK1,PARP16,CDC6,PARP15,TPX2,ANLN,GIPC2,SASS6,SNAI1,TOP2A,PTPRU,DHRS11,TECR,KIF11,BRCA1,RCSD1,BRCA2,KHK,JPH4,VMO1…
ETS1	194	P14921	295.7	Literature ChIP-seq,163;ARCHS4 Coexpression,136;ENCODE ChIP-seq,60;Enrichr Queries,770;ReMap ChIP-seq,186;GTEx Coexpression,459	TLNRD1,TONSL,LDLRAD4,ANTXR2,TXNDC16,FGFRL1,IL27RA,ICAM1,NAA80,FAM110A,MILR1,MTBP,TMEM88,CHEK1,PDK3,KIF21B,FNBP1,WDR74,EBF1,KRT7,ESCO2,HLA-F,ORAI3,ULK2,KIF20A,HOXB8,HOXB6,OTULINL,GPM6A,CDCA3,SDC4,GYPC,PPP1R35,SHMT1,PDGFB,CDCA8,PCDH12,WDR62,IQGAP3,SAMSN1,ARPP19,NCAPH,IGSF9,HELZ2,CD79B,CRACR2B,RACGAP1,TSPAN4,PLCG2,CEP72,SNX8,PPARGC1B,GSTM4,PLK4,CDT1,EGR1,JUN,SNAPIN,GADD45B,FZD5,PYHIN1,IGF1,CDC6,PARP…
FOSL1	195	P15407	296.2	ARCHS4 Coexpression,99;ENCODE ChIP-seq,35;Enrichr Queries,52;ReMap ChIP-seq,159;GTEx Coexpression,1136	KCNG1,IRS1,TNC,PLAT,IRS2,PRDM1,ANTXR2,MKI67,ABCA12,IFI44L,FGFRL1,ICAM1,CDC20,SYDE1,MT2A,PLAU,SLCO2B1,HCFC1R1,BAALC,SMCO4,IL6R,MAP2K3,NOM1,PCYT2,HPCAL1,ARID5A,KRT7,DKK1,ENKUR,UTS2B,MELK,LOX,TXLNB,MTHFD2,SMS,MYADM,KIF20A,NUPR1,STEAP1,SHC4,SEH1L,SDC4,COL13A1,CDCA8,NCAPG,STC1,HMMR,ADRB2,IQGAP3,CCNB2,CCNB1,STC2,TSPAN4,PMAIP1,LPXN,ECT2,KCNN4,CPA4,PRELID2,EGR1,JUN,EGR3,GADD45B,LRRN2,UBE2C,VDR,SLC35E4,SL…
BCL11A	196	Q9H165	297.0	ARCHS4 Coexpression,789;ENCODE ChIP-seq,73;Enrichr Queries,466;ReMap ChIP-seq,50;GTEx Coexpression,107	PGAP2,CD82,DGKA,WIPF3,TONSL,IRS2,PRDM1,ABCA12,MKI67,CELSR2,CDH8,NUDT3,ICAM1,TM7SF2,FAM110A,IL4I1,CCND2,POF1B,TMEM88,PIM3,MAP3K8,EPHA4,EPHA7,PCYT2,IGFBP5,FNBP1,ZGRF1,PRKCB,SLC6A15,WDR74,EBF1,SOX11,ANK3,ADAM19,TIAM1,SFRP1,MAF,PLPP2,DSC3,PLA1A,COL17A1,CETP,TEDC1,DNMT1,GPR87,PPP1R35,PDE1A,TCF7,CDCA7,LPL,SLCO5A1,LYPD5,BCL2L12,HELZ2,CRACR2B,FLRT3,PLCG2,PMAIP1,KCNN4,FAM83B,CPA4,EGR1,JUN,TIA1,EGR3,GADD45…
LHX9	197	Q9NQ69	298.3	ARCHS4 Coexpression,433;Enrichr Queries,205;GTEx Coexpression,257	PRDM8,ROBO2,RAB3B,CSRNP3,ACSM3,TENM4,WIPF3,COL12A1,CHD7,TNC,PRDM1,HS6ST2,ELAVL2,RGS4,NPPC,EDNRA,CYP26B1,CASP12,CCND2,EDNRB,KCNT2,HEY1,KIF5C,ENPP2,NEFM,NCKAP5,PDGFRA,EPHA4,EPHA7,CHST7,PEG3,IGFBP5,PCDHGA2,FBXO17,EBF1,SOX11,GFRA1,PROX1,MANEAL,SSTR2,MOB3B,DCN,EML5,SFRP1,VCAN,IGDCC4,LOX,PAPPA,ADAM12,PRPS2,GPM6A,RGS16,TSHZ2,LEF1,GREB1L,SLC7A2,PCDH17,AURKB,NHLH2,TCEAL7,SERTAD4,TMEM169,IGFBPL1,HLX,PLAGL1…
AR	198	P10275	298.8	Literature ChIP-seq,6;ARCHS4 Coexpression,500;Enrichr Queries,216;ReMap ChIP-seq,73;GTEx Coexpression,699	ACSM3,COL12A1,AQP3,SLC4A4,TXNDC16,FGFRL1,EDNRA,MT2A,EDNRB,ANPEP,CPNE3,SAMD12,XYLB,CDON,EBF1,KRT7,YOD1,ANK3,HASPIN,KNSTRN,ASRGL1,SFRP1,DEPDC1B,TRIM14,KIF20A,MT1E,OTULINL,PLA1A,LXN,CDCA2,SDC4,SHMT1,CDCA8,IQGAP3,HELZ2,C5,CRACR2B,ANKH,TSPAN8,TSPAN4,MAP7,NAALAD2,KCNN2,EGR1,JUN,AFAP1L2,GADD45B,DDIAS,IGF1,ACADSB,ZWINT,DHFR,ANLN,TPX2,FAT1,SNAI2,TOP2A,BRCA1,SIPA1L2,ARHGAP6,EPB41L4B,PBK,TNKS1BP1,TK1,CD36,C…
MEF2B	199	Q02080	300.3	ARCHS4 Coexpression,531;Enrichr Queries,127;ReMap ChIP-seq,252;GTEx Coexpression,291	DGKD,KLHL36,IRS1,XYLT1,BUB1B,IRS2,PRDM1,MKI67,IL27RA,ICAM1,TM7SF2,NPPC,MYOZ2,SEMA6B,PRKCB,FNBP1,EBF1,TAP1,KRT7,WDR76,ADAM19,TXLNB,MTHFD2,MAPKAPK2,BTK,DPEP2,NUPR1,CARD11,ASF1B,DNMT1,KLHL14,GYPC,HTRA2,FBXO48,ADRB2,SAMSN1,RASGRP3,RAD51AP1,CD79B,CCNB1,SEC14L1,STC2,PLCG2,CDH23,LPXN,PMAIP1,NPTX2,CPA4,EGR1,JUN,EGR3,GADD45B,VDR,PLK1,FANCA,POU2F2,ARHGAP25,BRI3BP,FAM111B,NR4A1,CDK6,TBXAS1,BCL2,NFKBIE,TMEM1…
ZNF100	200	Q8IYN0	300.3	ARCHS4 Coexpression,829;Enrichr Queries,24;GTEx Coexpression,48	ZWILCH,DSCC1,RTKN2,MPV17L,HJURP,BUB1B,TMEM97,MKI67,IFI44L,IL4I1,MTBP,EME1,PTTG1,PCLAF,NEK2,OIP5,FBXO5,GEN1,BORA,ZGRF1,KNL1,ESCO2,CDC25C,HASPIN,SGO1,SGO2,SLFN13,DEPDC1B,ZNF92,MELK,CCNE2,FANCD2,ZNF714,KIF20B,GPLD1,ASF1B,CDKL1,DNMT1,BLM,ZBTB8A,CDCA2,PARPBP,CDCA3,CDCA5,CDCA8,NCAPG,FBXO48,HMMR,FBXO43,SKA3,NCAPH,SKA1,RAD51AP1,CCNB2,BRIP1,ORC6,SCUBE1,ORC1,CEP72,CLSPN,ZNF665,CPA4,PLK4,FANCI,ACBD7,EGR1,CD…
CSRNP3	201	Q8WYN3	300.5	ARCHS4 Coexpression,52;GTEx Coexpression,549	ROBO2,RAB3C,RAB3A,THRA,SLC35F1,CDH8,NUDT3,ELAVL2,HS6ST3,JPH4,PCLO,KIF5C,LRRTM2,DLGAP1,EPHA4,GUCY1A2,ZNF483,ELMOD1,SOX11,ANK3,CIT,ARHGEF9,SLC9A6,DGKI,RNFT2,GPM6A,NYAP1,PPM1L,NTM,NRXN1,FAM169A,CXXC4,NALCN,PCDH17,JAKMIP2,TCEAL7,GRIN2A,CSMD3,SCN3B,LONRF2,TUB,SYT1,ATRNL1,PNMA8A,PNMA2,ZFHX4,LRP1B,STXBP5L,SLC4A8,GLRB,PPP2R2C,NOVA1,ASXL3,REEP2,CNTN1,APBA1,FAT3
HOXA5	202	P20719	301.7	ARCHS4 Coexpression,568;Enrichr Queries,130;GTEx Coexpression,207	TNC,PLAT,IRS2,TM7SF2,ICAM1,CDC20,RPS6KA6,CCND2,EDNRB,ENPP2,VSTM4,PDGFRA,IGFBP5,PAQR5,CLEC11A,P3H2,EBF1,ANK3,SFRP1,MTHFD2,KCNQ1,COL8A1,MGARP,KIF20A,HOXB8,HOXB6,ABCG1,GPLD1,ZBTB8A,ERV3-1,LPL,ADRB2,IQGAP3,SCUBE1,COBLL1,PRKAR2A,SCAP,PMAIP1,KCNN2,CPA4,KLHL29,EGR1,CDT1,JUN,EGR3,GADD45B,FOXF1,TGFB3,PLK1,FANCA,DHCR24,BMP4,DHFR,STAR,GIPC2,BCL2,SNAI2,TOP2A,VSIG10,CASP9,CD36,SMIM10,METTL17,EDN1,ITGA1,DCN,AR…
ELF1	203	P32519	302.0	Literature ChIP-seq,157;ARCHS4 Coexpression,190;ENCODE ChIP-seq,90;ReMap ChIP-seq,195;GTEx Coexpression,878	EXOC3L1,TLNRD1,ARL6IP1,TUSC2,TONSL,BUB1B,ABAT,TMEM97,PRDM1,TMEM140,TM7SF2,SYDE2,DOCK10,DOCK11,PTTG1,TMEM88,HCFC1R1,CCRL2,PIM3,KIF21B,MAP2K3,PCYT2,PAQR4,FNBP1,WDR74,TAP1,ASRGL1,TRAIP,DEPDC1B,MELK,FANCD2,SLFN14,ORAI3,BTK,CMPK2,HOXB8,STEAP1,CARS2,HOXB6,TEDC1,EXD2,TEDC2,NYAP1,CDCA3,CDCA5,PPP1R35,HTRA2,PKMYT1,IQGAP3,SAMSN1,BCL2L12,CRACR2B,MED30,ANKH,AMDHD2,TSPAN4,SLC38A7,LPXN,KCNN4,NAA50,CDT1,PRELID2,…
IKZF4	204	Q9H2S9	302.3	ARCHS4 Coexpression,234;Enrichr Queries,249;GTEx Coexpression,424	UBE2D4,CD82,DGKA,IRS2,PRDM1,IKZF2,MKI67,FAM110A,NPPC,GPR173,MT2A,CCND2,KIF5C,ENPP2,KIF21B,TMOD1,EPHA4,RAB2B,IGFBP5,SOX11,ANK3,ADAM19,EML5,TIAM1,MAF,TEP1,TRIM14,TSHZ2,THEM4,SCN3B,LONRF2,PPARGC1B,KLHL29,EGR1,JUN,TIA1,GADD45B,ZNF382,VDR,XRCC2,FANCA,LIF,PNMA8A,RAB27B,IGF1,ZFHX4,CORO2B,NR4A1,CDK6,LPAR5,REEP2,BCL2,TUBGCP4,ROBO2,CSRNP3,TENM4,THRA,DIS3L,CHD7,SLC2A1,ELAVL2,LFNG,GM2A,MCF2L,BOC,VAV3,ZNF483,…
SP7	205	Q8TDD2	303.7	ARCHS4 Coexpression,203;Enrichr Queries,59;GTEx Coexpression,649	IRS1,HHIP,PLEKHB1,COL12A1,TNC,PRDM1,OLFML2A,ISM1,NPPC,EDNRA,CCND2,CHCHD6,ENPP2,PDGFRA,IGFBP5,CLEC11A,DKK1,ASRGL1,MAF,LOX,CCNE1,DAAM2,ADAM12,ULK2,COL8A1,DGKI,CEMIP,COL13A1,TCF7,ANKH,MBP,NPTX2,CPA4,EGR1,JUN,SLC37A2,EGR3,DTNB,COL24A1,GADD45B,VDR,AZIN2,IGF1,PHETA1,LRP1B,NFATC4,BMP4,NR4A1,ITGA11,SNAI1,SNAI2,AMOTL2,NES,RCOR2,TOP2A,SNED1,RASGRF2,SLC2A1,TSPAN11,RERG,HAPLN1,LFNG,CYP26B1,ADAMTS2,CTSK,HEY2,…
SNAI1	206	O95863	304.0	ARCHS4 Coexpression,481;Enrichr Queries,170;GTEx Coexpression,261	ECM1,SPAAR,TLNRD1,ITGB3,COL12A1,TNC,SLC2A1,PLAT,PRDM1,ICAM1,ADAMTS4,LFNG,THBD,DOCK11,MT2A,ADAMTS2,CCND2,DUSP10,TMEM88,CTSL,PLAU,CCRL2,MAP3K8,PIM3,CD36,CLIC2,TPD52,SEMA6B,PDGFRA,EDN1,TNFRSF12A,IGFBP5,ARID5A,ARL4C,ADAM19,ACTA2,RCN3,SLC7A5,ARL4D,VCAN,LOX,CCNE1,ADAM12,MAPKAPK2,MYADM,ANGPTL4,SDC4,RGS16,LEF1,IER5L,THBS2,METTL21A,AURKB,RASD1,OLFML3,TSPAN4,PMAIP1,MEST,EGR1,JUN,EGR3,RRM2,GADD45B,VDR,GDF15…
DLX4	207	Q92988	305.5	Literature ChIP-seq,135;ARCHS4 Coexpression,116;Enrichr Queries,294;GTEx Coexpression,677	IRS1,PRDM1,ABCA12,FAM110A,CDC20,NPPC,POF1B,PDGFRA,IGFBP5,EBF1,HASPIN,SFRP1,MAF,CCNE1,HOXB8,HOXB6,DSC3,COL17A1,COL13A1,GPR87,CDCA5,LYPD5,PKMYT1,IQGAP3,RACGAP1,STC2,FAM83B,CPA4,EGR1,CDT1,JUN,EGR3,PLK1,FANCA,IFFO2,CDC6,ZWINT,BMP4,NR4A1,TPX2,UBE2S,SNAI1,PTPRU,ITGB4,ATP2A3,FOXM1,CHTF18,NKPD1,LMNB1,CYP26B1,CHAF1A,HEY1,HEY2,MYBL2,TK1,POLE,ZNF385A,VAV3,FOXD1,TESC,TNFRSF19,ARHGEF19,PROX1,ALDH1A3,SLC7A5,VC…
ZNF530	208	Q6P9A1	305.7	ARCHS4 Coexpression,701;Enrichr Queries,11;GTEx Coexpression,205	CCNF,MKI67,CDC20,MTBP,ZFYVE26,HYKK,CHEK1,PCLAF,FBXO5,EYS,ESCO2,KNL1,HASPIN,PASK,WDR76,DEPDC1B,ZNF714,KIF20B,ASF1B,CDCA2,CDCA3,CDCA5,CDCA7,CDCA8,NCAPG,WDR62,SKA3,NCAPH,SKA1,RACGAP1,PLK4,EGR1,CDT1,MTERF3,ZNF382,DDIAS,XRCC2,PLK1,CDC6,ZWINT,FAM111B,ANLN,TPX2,SASS6,ZBTB8B,TOP2A,NCAPG2,KIF14,KIF11,BRCA1,BRCA2,KIF15,CHAF1B,CHAF1A,NUF2,PBK,TNKS1BP1,ZNF367,MCF2L2,DLGAP5,CEP55,ZIK1,TCF19,HELLS,WNT9B,KIF23,…
KDM2B	209	Q8NHM5	306.0	ARCHS4 Coexpression,537;GTEx Coexpression,75	CRYBG1,PGAP2,CD82,DGKA,DOCK8,CCNF,TONSL,IKZF2,ABCA12,RCSD1,NKPD1,LMNB1,FAM110A,CHAF1A,POF1B,GM2A,SNRNP70,DNMT3B,POLE,TCF19,VAV3,HELLS,RMI2,FNBP1,HASPIN,PASK,GIGYF1,ESPL1,INCENP,KIFC1,MCM4,IRF6,CARD11,DSC3,MCM2,ZNF750,COL17A1,TUFT1,GPR87,LYPD5,MALT1,CECR2,CEP72,PMAIP1,BEND4,FAM83B,CDT1,ATAD5,LAPTM5,IFFO2,POU2F2,FANCG,TICRR,FMNL1,NFE2L3,TACC3,BCL2,CENPM,CENPP,NFKBIE,RCOR2
BHLHE40	210	O14503	307.3	ARCHS4 Coexpression,488;ENCODE ChIP-seq,33;ReMap ChIP-seq,78;GTEx Coexpression,630	CCNF,TONSL,TMEM97,LDLRAD4,AQP3,FGFRL1,ICAM1,NAA80,TMEM88,PDK3,ZNF843,PIP4K2C,PAQR4,FNBP1,GCAT,DEPDC1B,ORAI3,ULK2,PLPP2,OTULINL,CETP,SDC4,GYPC,CDCA5,PPP1R35,PCDH17,CD79B,CRACR2B,TSPAN4,CEP72,KCNN4,GSTM4,PLK4,NAA50,EGR1,CDT1,JUN,SNAPIN,GADD45B,FZD5,RASSF7,LIF,IFFO2,ZWINT,GRIN2D,GPR137C,ANLN,PARP11,NMT2,ECHDC3,CEP85,DHRS11,DIS3L,RCSD1,CTSS,VSIG10,KHK,TNKS1BP1,CCHCR1,ZNF367,OXGR1,HAVCR2,LRRCC1,VAV3,H…
AHRR	211	A9YTQ3	308.0	ARCHS4 Coexpression,607;GTEx Coexpression,9	ERCC6L,ZWILCH,CCNF,COL12A1,HJURP,BUB1B,TTF2,IKZF2,MKI67,ICAM1,CDC20,IL4I1,SYDE1,EME1,PTTG1,CHEK1,PCLAF,OIP5,PIM3,FBXO5,GTSE1,CMKLR1,GEN1,SEMA6B,BORA,ZGRF1,ESCO2,KNL1,CDC25C,HASPIN,PIMREG,WDR76,TRAIP,SGO1,SGO2,DEPDC1B,NEIL3,MELK,LOX,FANCD2,MAPKAPK2,KIF20B,PRR11,ASF1B,DNMT1,TEDC2,CEMIP,CDCA2,CDCA5,CDCA8,NCAPG,HMMR,FBXO43,SKA3,NCAPH,SKA1,RAD51AP1,CCNB2,BRIP1,CCNB1,ORC6,RACGAP1,ORC1,TSPAN4,LPXN,PMAIP…
ZNF483	212	Q8TF39	308.7	ARCHS4 Coexpression,87;Enrichr Queries,289;GTEx Coexpression,550	RAB3C,PLEKHB1,MPV17L,TNC,IRS2,GPR173,NPPC,CCND2,HYKK,KIF5C,ENPP2,SAMD12,EYS,TMEM8B,CDON,EPHA4,UNC13C,GUCY1A2,EPHA7,IGFBP5,PRKCB,ANK3,EML5,DGKI,ZBTB8A,TMTC1,NALCN,STRIP2,GRIN2A,NAALAD2,SCN3B,LONRF2,SCAI,ACBD7,EGR1,ACD,JUN,EGR3,ZNF382,SYT1,XRCC2,LRP1B,NR4A1,CNTN1,FAT3,ZBTB8B,ZNF774,ROBO2,RYR2,SYNM,CSRNP3,RNPEPL1,RASGRF2,HIF3A,PCLO,DLGAP1,CTSF,EDIL3,MCF2L2,EID2B,GARNL3,ADGRV1,PEG3,KSR2,SSTR2,VCAN,AR…
EBF2	213	Q9HAK2	309.0	ARCHS4 Coexpression,305;GTEx Coexpression,313	SPAAR,TENM4,CHD7,TSPAN11,ELAVL2,ROBO1,SPRED2,GPR173,KIF19,KIF5C,MPZ,DPF3,NEFM,CD36,CDON,SBSPON,EBF1,COPZ2,SOX11,GFRA1,DCN,PARD3B,ARL4D,SFRP5,SHC4,ZBTB8A,TNXB,PPM1L,DHH,PDGFB,GREB1L,LPL,JAKMIP2,PLAC9,NHLH2,CLEC3B,SERTAD4,TMEM169,IGFBPL1,TSPAN4,SCN7A,FZD1,HTR1F,PODN,POU4F1,GRIN2D,SLC4A8,SBK1,NOVA1,PRXL2C,AMOTL2,LRRN1,NES,RCOR2
ERG	214	P11308	309.4	Literature ChIP-seq,95;ARCHS4 Coexpression,456;Enrichr Queries,416;ReMap ChIP-seq,187;GTEx Coexpression,393	EXOC3L1,SPAAR,IRS1,TUSC2,HHIP,TRIL,COL12A1,TONSL,TNC,IRS2,PRDM1,CELSR2,FGFRL1,TM7SF2,ICAM1,SYDE1,CRHBP,EDNRA,CCND2,EDNRB,TMEM88,HCFC1R1,PIM3,CMKLR1,PDGFRA,PCYT2,IGFBP5,EBF1,WDR74,SOX11,CDC25C,GCAT,SFRP1,MAF,LOX,ORAI3,BTK,SLC27A3,HOXB8,CARS2,STEAP2,HOXB6,PDE9A,TEDC1,CDCA5,PPP1R35,PDGFB,LPL,TMTC1,PCDH12,FBLN5,RASGRP3,BCL2L12,CRACR2B,TBXA2R,STC2,TSPAN4,MBP,ST8SIA6,CYTL1,ALX1,CPA4,EGR1,CDT1,ACD,JUN,G…
ZNF280A	215	P59817	310.3	ARCHS4 Coexpression,461;Enrichr Queries,71;GTEx Coexpression,399	TNC,HJURP,JADE3,PLAT,ABAT,AQP3,TM7SF2,ICAM1,CDC20,NPPC,CCND2,PLAU,KIF5C,SLC16A6,ENPP2,FBXO5,VSTM4,PAQR5,MYO7A,DKK1,IFI27,CCNE1,KCNQ1,ADAM12,MGARP,ABCG2,ERV3-1,CDCA7,STC1,CDCA8,CCNB1,STRIP2,ORC1,COBLL1,STC2,SCAP,PMAIP1,KCNN2,CLSPN,CPA4,PLK4,EGR1,SLC37A2,JUN,STIL,GADD45B,DDIAS,UBE2C,SLC35E4,FANCA,DHCR24,CDC6,BMP4,PARP11,CXCL11,STAR,GIPC2,NOSTRIN,SNAI1,CDK1,RNF182,SNAI2,NES,APOBEC3B,TOP2A,DHRS11,KIF…
NKX32	216	P78367	310.5	ARCHS4 Coexpression,294;GTEx Coexpression,327	SYNM,PDE3B,TONSL,OLFML2A,ANTXR2,FOXM1,TSPAN11,FGFRL1,SYDE2,SYDE1,EDNRA,BOC,SPEG,PGM5,MYBL2,EPHA7,FOXD1,FNBP1,ITGA1,GFRA1,EBF4,SAPCD2,INCENP,KIFC1,FANCD2,PLEKHO1,PDE9A,GPLD1,COL13A1,CCDC69,SEMA3A,IER5L,CACNA1C,IQGAP3,RECQL4,HLX,E2F1,BCHE,CDT1,JUN,SIGLEC15,CDKN2C,COL24A1,FOXF1,CDKN2A,SSC5D,NFATC4,DHFR,KITLG,KIF18B,UBE2S,ZNF853,F2RL2
SP6	217	Q3SY56	312.3	ARCHS4 Coexpression,253;Enrichr Queries,128;GTEx Coexpression,556	WWC1,TNC,PRDM1,SPINT2,ABCA12,AQP3,ICAM1,FAM110A,MT2A,POF1B,PLAU,SH3GLB2,IGFBP5,KRT7,DKK1,DOK4,CCNE1,PKP2,NUPR1,DSC3,ABCG2,COL17A1,SDC4,GPR87,PDGFB,ADRB2,LYPD5,STC2,PMAIP1,FAM83B,CPA4,EGR1,JUN,EGR3,GADD45B,VDR,SLC52A2,LIF,IFFO2,FHDC1,BMP4,NR4A1,NFE2L3,CNTN1,SNAI1,AMOTL2,CEP85,NES,PTPRU,SH2D4A,ITGB4,SLC2A1,CTSV,NKPD1,LFNG,THBD,CYP26B1,HEY1,TNKS1BP1,MYBL2,ZNF385A,VAV3,EDN1,ARHGEF19,ACTA2,SLC7A5,ARL4…
KLF8	218	O95600	312.3	ARCHS4 Coexpression,375;Enrichr Queries,329;GTEx Coexpression,233	DGKA,MPV17L,TNC,PRDM1,ABCA12,IKZF2,AQP3,ICAM1,MT2A,CCND2,HYKK,POF1B,KIF5C,ANPEP,EYS,EPHA4,ANK3,ADAM19,TIAM1,UTS2B,SFRP1,MAF,ZNF554,DSC3,COL17A1,SHC4,ZBTB8A,GPR87,LPL,FBXO48,TMTC1,FLRT3,CLCA2,PMAIP1,ZNF665,FAM83B,CPA4,ACBD7,EGR1,JUN,ZNF382,ST8SIA1,XRCC2,FANCA,IFFO2,PARP15,GPR137C,NR4A1,SULT1B1,CNTN1,ZBTB8B,ZNF774,CRYBG1,ITGB3,KCNC4,NKPD1,ROBO1,OASL,TNKS1BP1,CD36,MCF2L2,VAV3,SBSPON,EDN1,TNFRSF19,AR…
SALL3	219	Q9BXA9	312.7	ARCHS4 Coexpression,66;Enrichr Queries,617;GTEx Coexpression,255	GLDC,PLEKHB1,TNC,ABAT,TMEM97,CCND2,EDNRB,KIF5C,SALL4,CHEK1,BAALC,TNR,EPHA4,PDGFRA,SLC6A15,EBF1,SOX11,ANK3,PIMREG,ASRGL1,ENKUR,SFRP1,MAF,SLC9A6,ANOS1,ADCYAP1R1,BLM,NTM,PCDH17,RAD51AP1,CDH20,PMAIP1,NPTX2,ACBD7,PLK4,EGR1,RASL10A,ZFHX4,LRP1B,LIN28B,CDK6,FAT3,LRRN1,RCOR2,TDGF1,ROBO2,THRA,TENM4,CHD7,GRIK3,SLC35F1,TSPAN11,ELAVL2,ROBO1,KIF15,DNMT3B,NEFM,PHGDH,MCF2L2,HELLS,ADGRV1,RNF208,GFRA1,PROX1,MMS22L…
ZMAT4	220	Q9H898	313.0	ARCHS4 Coexpression,299;Enrichr Queries,267;GTEx Coexpression,373	ROBO2,PCSK1,RAB3C,RYR2,CSRNP3,RAB3A,TENM4,CDH8,ELAVL2,HAPLN1,ROBO1,JPH4,RGS4,PCLO,KIF5C,LRRTM2,NEFM,DLGAP1,SAMD12,EDIL3,NCKAP5,MCF2L2,SCN1A,EPHA4,EPHA7,ZNF483,CAMK1D,ADGRV1,KCND2,IGFBP5,PRKCB,TESC,SLC6A15,ELMOD1,RNF208,SOX11,ANK3,CIT,ARHGEF9,SFRP1,DGKI,ITGA9,RNFT2,NYAP1,NTM,NRXN1,LPL,CABP1,ARPP19,JAKMIP2,TCEAL7,GRIN2A,SLIT2,CSMD3,SLC25A23,NPTX2,SCN3B,VAT1L,KCNF1,EGR1,GABBR2,MPP2,SYT1,ATRNL1,PNMA8…
HNF4G	221	Q14541	313.2	ARCHS4 Coexpression,394;ENCODE ChIP-seq,91;Enrichr Queries,279;ReMap ChIP-seq,83;GTEx Coexpression,719	PECR,COL12A1,GMNN,TONSL,TNC,MYRFL,ABAT,PRDM1,SLC4A4,CMIP,ICAM1,NAA80,POF1B,TMEM88,ANPEP,HCFC1R1,PIM3,NEK2,FAM3D,NCKAP5,XYLB,SCN1A,EPHA4,EPHA7,PCYT2,ANK3,KNL1,OLFM4,GCAT,MAF,DOK4,DPEP1,MASP1,ZNF554,PDE9A,DSC3,ABCG2,TEDC1,SDC4,TCF7,PDGFB,HTRA2,FBLN1,SLC6A20,PKMYT1,ABO,ACAT2,BRIP1,CRACR2B,TSPAN8,FLRT3,TSPAN4,APOB,A2M,CPA4,GSTM4,PRELID2,CDT1,EGR1,JUN,FZD5,VDR,TRAPPC4,RASSF7,FANCA,SLC4A11,DHCR24,CORO2…
KLF6	222	Q99612	313.8	ARCHS4 Coexpression,123;Enrichr Queries,768;ReMap ChIP-seq,32;GTEx Coexpression,332	EXOC3L1,IRS1,TUSC2,WWC1,TONSL,IRS2,PRDM1,TMEM97,FGFRL1,ICAM1,CXCL16,DOCK10,MT2A,CCND2,PLAU,HCFC1R1,MAP3K8,PIM3,IL6R,PAQR4,HPCAL1,ARID5A,KRT7,GCAT,ADAM19,MYADM,NUPR1,HOXB8,HOXB6,MT1E,COL17A1,TEDC1,SDC4,PDGFB,NCAPG,ADRB2,HMMR,PKMYT1,SAMSN1,CRACR2B,TSPAN4,PMAIP1,MBP,KCNN4,EGR1,JUN,SLC37A2,EGR3,GADD45B,LIF,PNMA8A,IFFO2,CDC6,ARHGAP25,NFATC4,DHFR,BST1,TPX2,NR4A1,GPR183,REEP2,TBXAS1,NABP2,FAT1,CNTN1,AMO…
MYT1	223	Q01538	315.0	ARCHS4 Coexpression,85;Enrichr Queries,444;GTEx Coexpression,416	ROBO2,PCSK1,RAB3C,PTPRR,GALNT13,CSRNP3,RAB3A,TENM4,CHD7,GRIK3,ABAT,DOC2B,ELAVL2,JPH4,NPPC,GPR173,PCLO,KIF5C,MCF2L,TNR,BAALC,DLGAP1,NEFM,KIF21B,NCKAP5,RALGPS1,ADGRV1,KCND2,IGFBP5,HPCAL1,EBF1,CACNA2D2,SOX11,ANK3,PROX1,MANEAL,CBFA2T3,MAPK8IP1,TIAM1,VCAN,ARHGEF9,RTN4R,GPM6A,NYAP1,NTM,NRXN1,GPR83,CACNA1C,CXXC4,AURKB,JAKMIP2,GOLGA7B,NHLH2,ABLIM1,TMEM169,IGFBPL1,ERBB4,SPOCK2,CHN2,MVB12B,NPTX2,SCN3B,ATP6…
ZNF676	224	Q8N7Q3	315.7	ARCHS4 Coexpression,242;Enrichr Queries,69;GTEx Coexpression,636	ERCC6L,GLDC,COL12A1,BUB1B,IFI44L,EDNRB,KIF5C,SALL4,PLCE1,OIP5,VSTM4,TMEM8B,PDGFRA,IGFBP5,IL11RA,EBF1,EBF4,SFRP1,CCNE1,ZNF714,KLHL14,TSHZ2,SLC41A1,LPL,CACNA1C,HMMR,NTS,SKA3,PCDH17,SCUBE2,EPB41L5,GRIN2A,CCNB1,FLRT3,LONRF2,CPA4,EGR1,SYT1,DDIAS,RAB27B,IGF1,FHDC1,BRI3BP,ZFHX4,LRP1B,NFATC4,OCLN,LIN28B,CNTN1,TDGF1,RYR2,CSRNP3,SYCP2,ITGB3,SLC35F1,ARHGAP6,PCSK5,VSIG10,CKS1B,PCLO,B3GALT2,ZNF280B,DNMT3B,MYB…
MXD3	225	Q9BW11	316.0	ARCHS4 Coexpression,44;Enrichr Queries,8;GTEx Coexpression,896	CCNF,MKI67,MILR1,CDC20,MT2A,CHEK1,PCLAF,FBXO5,GTSE1,PAQR4,ESCO2,KNL1,HASPIN,PIMREG,KNSTRN,DEPDC1B,NEIL3,MTHFD2,KIF20A,KIF20B,PRR11,ASF1B,CDCA2,PARPBP,CDCA3,CDCA5,CDCA7,CDCA8,NCAPG,WDR62,SKA3,IQGAP3,NCAPH,SKA1,RACGAP1,PLK4,EGR1,CDT1,JUN,GADD45B,PLK1,CDC6,ZWINT,DHFR,BST1,ANLN,TPX2,TOP2A,NCAPG2,KIF14,KIF11,BRCA1,BRCA2,KIF15,LFNG,CHAF1B,CHAF1A,IMPA2,NUF2,PBK,PHGDH,TK1,DLGAP5,CEP55,TCF19,HELLS,RMI2,KI…
SALL4	226	Q9UJQ4	316.0	Literature ChIP-seq,44;ARCHS4 Coexpression,40;Enrichr Queries,47;GTEx Coexpression,1133	LPGAT1,TLNRD1,GLDC,ZWILCH,HHIP,COL12A1,GMNN,PLEKHB1,TNC,BUB1B,SPINT2,TMEM97,PRDM1,MKI67,FGFRL1,NUDT3,HS6ST2,CDC20,MT2A,CCND2,EDNRB,KIF5C,SALL4,CHEK1,SLC16A6,ENPP2,OIP5,TPD52,EPHA4,PDGFRA,IGFBP5,PRKCB,SLC6A15,SOX11,ANK3,PIMREG,KNSTRN,DKK1,SFRP1,DEPDC1B,ARMCX1,CCNE2,FANCD2,ANOS1,SMS,KIF20A,KIF20B,PARPBP,KLHL14,SDC4,PDE1A,EIF5A2,CDCA7,SLCO5A1,HMMR,SKA3,EPB41L5,CCNB1,SEC14L1,ORC1,STC2,PLCG2,PMAIP1,EC…
SALL2	227	Q9Y467	317.7	ARCHS4 Coexpression,338;Enrichr Queries,494;GTEx Coexpression,121	CNTNAP1,PTPRR,GALNT13,TENM3,GLDC,IRS1,TNC,SLC2A1,BUB1B,ABAT,IRS2,TMEM97,CELSR2,TSPAN11,ROBO1,LMNB1,JPH4,PCLO,CCND2,EDNRB,CHAF1A,HEY1,KIF5C,SALL4,DNMT3B,PHGDH,EID2B,GARNL3,VAV3,EPHA4,HELLS,KCND2,IGFBP5,SOX11,ANK3,PIMREG,ARL4C,SFRP1,VCAN,CTDSP2,ANOS1,COL4A6,ALDOC,RNFT2,GPM6A,ADCYAP1R1,NYAP1,ICA1L,NTM,LEF1,CDCA7,GREB1L,FBLN1,AURKB,JAKMIP2,GOLGA7B,CECR2,SERTAD4,FLRT3,OLFML3,SPOCK2,ATP6V0E2,MEST,BUB1,…
HOXB7	228	P09629	320.0	Literature ChIP-seq,120;ARCHS4 Coexpression,362;Enrichr Queries,227;ReMap ChIP-seq,62;GTEx Coexpression,829	PLEKHB1,AQP3,HS6ST2,FAM110A,MT2A,RPS6KA6,ZFYVE26,ANPEP,C3AR1,PCLAF,PIP4K2C,GTSE1,CDON,PAQR5,EBF1,ARMC9,KRT7,ESCO2,DKK1,PHKA2,ASRGL1,SFRP1,TEP1,MTHFD2,HOXB8,PLPP2,HOXB6,GPLD1,ASF1B,ZBTB8A,CDCA3,COL13A1,PDE1A,CDCA8,FIGNL2,SLCO5A1,SKA1,C5,TSPAN8,PRKAR2A,ST8SIA6,KCNN4,NHEJ1,PRELID2,EGR1,JUN,EGR3,FOXF1,IFFO2,BRI3BP,ZWINT,GRIN2D,TPX2,TNFSF4,GIPC2,SNAI1,SNAI2,TOP2A,SYNM,KCNC4,TMEM51,DOC2B,PCSK5,ARHGAP6,…
POU6F1	229	Q14863	320.7	ARCHS4 Coexpression,180;Enrichr Queries,701;GTEx Coexpression,81	CNTNAP1,PTPRR,RAB3A,GALNT13,THRA,IRS1,PLEKHB1,IRS2,DOC2B,JPH4,ARHGAP44,NPPC,PCLO,CCND2,KIF5C,MCF2L,DLGAP1,KIF21B,MCF2L2,EID2B,GARNL3,UNC13C,LYNX1,CAMK1D,KCND2,IGFBP5,ELMOD1,EBF1,ANK3,MAPK8IP1,ARL4C,ARHGEF9,MAF,TRAF3,CTDSP2,NOS1AP,IRF7,SCN4B,MGLL,ABCG1,RTN4R,IGSF8,GPM6A,NYAP1,PELI3,ICA1L,AMIGO1,NTM,NRXN1,TCF7,LEF1,LRP4,LPL,CABP1,NALCN,AURKB,GOLGA7B,MAPK9,ABLIM1,SPOCK2,PLAGL1,MBP,ATP6V0E2,SLC25A23,…
LMX1B	230	O60663	320.7	ARCHS4 Coexpression,142;Enrichr Queries,683;GTEx Coexpression,137	KCNG1,PTPRU,TENM4,IRS1,GRIK3,PRDM1,ABCA12,CELSR2,NKPD1,SLC6A3,RERG,ELAVL2,ROBO1,LFNG,SPRED3,NPPC,GPR173,CYP26B1,POF1B,ZNF843,KIF21B,MCF2L2,OXGR1,CDON,VAV3,EPHA4,PDGFRA,PCDHGA6,FOXD1,IGFBP5,TNFRSF19,ARHGEF19,EBF1,CACNA2D2,SOX11,GFRA1,ANK3,PROX1,SFRP1,IRF6,MGARP,HOXB8,PLPP2,ZNF554,DSC3,ZNF750,COL17A1,RNFT2,ZBTB8A,SDC4,TUFT1,NTM,LAMA3,LEF1,CACNA1C,LYPD5,FUT1,EGFR,AURKB,SCUBE2,BRIP1,SERTAD4,GPNMB,ERB…
NR2F1	231	P10589	320.8	ARCHS4 Coexpression,181;Enrichr Queries,202;ReMap ChIP-seq,119;GTEx Coexpression,781	EXOC3L1,TOR2A,IRS1,COL12A1,TONSL,TNC,PLAT,ABAT,CELSR2,FGFRL1,ICAM1,ARHGAP44,RGS4,GPR173,NPPC,EDNRA,CCND2,EDNRB,KIF5C,HCFC1R1,ENPP2,PIM3,MAP2K3,SEMA6B,EPHA4,PDGFRA,EPHA7,PCYT2,PAQR4,IGFBP5,CEP131,EBF1,SOX11,MYO7A,DKK1,MAPK8IP1,ARC,SFRP1,MAF,LOX,DPEP1,COL8A1,TEDC1,GPM6A,TEDC2,NYAP1,NTM,PKMYT1,PCDH19,FBLN5,BCL2L12,HELZ2,CRACR2B,TBXA2R,FLRT3,AMDHD2,TSPAN4,CPA4,FZD1,CDT1,EGR1,ACD,JUN,RASL10A,ST8SIA1,S…
OTX1	232	P32242	321.0	ARCHS4 Coexpression,307;Enrichr Queries,415;GTEx Coexpression,241	PRDM8,SPON1,PGAP2,WWC1,TNC,TMEM97,ABCA12,FAM110A,NPPC,CCND2,EDNRB,POF1B,PCLAF,NCKAP5,CDON,EPHA4,PDGFRA,EPHA7,SLC30A3,IGFBP5,EBF1,SOX11,PIMREG,SFRP1,COL4A6,PLPP2,DSC3,COL17A1,GPR87,CDCA8,LYPD5,CCNB2,STC2,KCNN4,FAM83B,CPA4,FZD1,EGR1,SLC37A2,JUN,EGR3,FANCA,IFFO2,ZFHX4,BMP4,DHFR,CDK6,ADCK2,KIF4A,UBE2T,RCOR2,TENM3,TENM4,CHD7,SLC2A1,SLC35F1,TSPAN11,NKPD1,ELAVL2,KIF15,CYP26B1,HEY1,HEY2,BOC,PBK,PHGDH,ZNF…
POU3F3	233	P20264	321.0	ARCHS4 Coexpression,252;Enrichr Queries,541;GTEx Coexpression,170	CSRNP3,ARL6IP1,THRA,TENM4,PLEKHB1,GRIK3,ABAT,TSPAN11,CELSR2,ELAVL2,ROBO1,JPH4,NPPC,GPR173,CCND2,EDNRB,HEY1,KIF5C,LRRTM2,BOC,BAALC,TNR,NEFM,KIF21B,MCF2L2,NCKAP5,CDON,EPHA4,PDGFRA,FOXD1,IGFBP5,LANCL1,EBF1,RNF208,SOX11,PROX1,MAPK8IP1,SFRP1,VCAN,ARHGEF9,PSRC1,MAF,CTDSP2,ALDOC,GPM6A,ADCYAP1R1,NYAP1,NRXN1,LEF1,FAM169A,PCDH17,AURKB,JAKMIP2,TCEAL7,CDH20,ERBB4,MVB12B,SLIT2,ATP6V0E2,NPTX2,STOX1,WASF3,HES4,…
ETV5	234	P41161	321.3	ARCHS4 Coexpression,88;Enrichr Queries,248;GTEx Coexpression,628	TNC,HJURP,ABAT,IRS2,PRDM1,MKI67,ICAM1,MT2A,CCND2,EDNRB,PLAU,ENPP2,EPHA4,IGFBP5,TAP1,PIMREG,ADAM19,MAF,MELK,MTHFD2,SMS,DPEP2,NYAP1,SDC4,NCAPG,NALCN,CCNB1,STC2,PMAIP1,SCN3B,ECT2,EGR1,JUN,EGR3,GADD45B,FANCA,PNMA8A,GGH,CORO2B,ARHGAP25,NR4A1,ANLN,TPX2,CDK6,KIF4A,REEP2,CNTN1,CDK1,BCL2,ZBTB8B,TOP2A,COLGALT2,CSRNP3,DOCK8,SLC2A1,ATP2A3,SLC35F1,SIPA1L2,RCSD1,ROBO1,JPH4,SPRED2,HEY1,PBK,PHGDH,MCF2L2,TNFRSF12…
MYT1L	235	Q9UL68	323.7	ARCHS4 Coexpression,86;Enrichr Queries,641;GTEx Coexpression,244	ROBO2,RAB3C,RYR2,CSRNP3,RAB3A,TENM4,GRIK3,CDH8,ELAVL2,NUDT3,ROBO1,JPH4,ARHGAP44,PCLO,KIF5C,LRRTM2,TNR,DLGAP1,NEFM,NCKAP5,MCF2L2,SCN1A,EPHA4,UNC13C,GUCY1A2,ZNF483,PRKCB,ELMOD1,ANK3,KSR2,CIT,MAPK8IP1,ARHGEF9,FAM234B,RNFT2,GPM6A,NYAP1,NTM,NRXN1,GDPD1,CACNA1C,FAM169A,NALCN,MAPK9,GRIN2A,CNNM1,CSMD3,ATP6V0E2,SCN3B,CCDC184,LONRF2,GABBR2,MPP2,SYT1,ATRNL1,PNMA8A,SORBS2,SHISAL1,PNMA2,LRP1B,STXBP5L,SLC4A8,G…
POU4F1	236	Q01851	325.3	ARCHS4 Coexpression,532;Enrichr Queries,387;GTEx Coexpression,57	PRDM8,BUB1B,TTF2,PRDM1,MKI67,IL4I1,NPPC,CCND2,EDNRB,EME1,KIF5C,ENPP2,OIP5,KIF21B,CDON,EPHA4,PDGFRA,IGFBP5,EBF1,SOX11,ESCO2,HASPIN,TRAIP,DEPDC1B,SFRP1,MAF,FANCD2,PAPPA,PLA1A,ASF1B,CDCA5,NTM,CDCA8,SLCO5A1,FBXO43,NCAPH,PCDH17,RASGRP3,RAD51AP1,NHLH2,ORC6,ORC1,NPTX2,PLK4,FANCI,EGR1,STIL,JUN,EGR3,XRCC2,FANCA,ZFHX4,GRIN2D,FAM111B,BMP4,NR4A1,LIN28B,CDK6,UBE2T,SASS6,RCOR2,NES,ROBO2,PTPRU,CSRNP3,TENM4,MCM8…
YY2	237	O15391	325.3	ARCHS4 Coexpression,178;Enrichr Queries,137;GTEx Coexpression,661	PI4K2B,ERCC6L,DSCC1,BUB1B,IRS2,JADE3,PRDM1,TTF2,MKI67,NPPC,MT2A,CCND2,CHEK1,PDK3,NCKAP5,GEN1,IGFBP5,KNL1,ESCO2,LOX,CCNE2,MTHFD2,PAPPA,PRR16,STEAP1,KIF20B,CFAP97,PRR11,DNMT1,CDCA2,HMMR,NCAPH,RAD51AP1,CLSPN,NPTX2,ECT2,FANCI,EGR1,GADD45B,FANCA,FANCB,CORO2A,ZFHX4,KIF4A,SASS6,SNAI2,ULBP1,ARHGAP11A,TOP2A,THRB,SH2D4A,SYCP2,PCDHGB4,BRCA2,FOXM1,ADAL,HEY1,ZNF280B,PBK,MYBL1,DLGAP5,VAV3,HELLS,ITGA4,KIF23,ARL…
TBXT	238	O15178	327.8	ARCHS4 Coexpression,174;Enrichr Queries,1040;ReMap ChIP-seq,35;GTEx Coexpression,62	DCLRE1B,PI4K2B,DGKD,CD82,HJURP,TTF2,PRDM1,IKZF2,MKI67,OLFML2A,IFI44L,FGFRL1,NAA80,IL4I1,CCND2,EME1,SALL4,HCFC1R1,PCLAF,SLC16A6,NEK2,EPHA4,PDGFRA,EPHA7,BORA,PAQR4,ZGRF1,EBF1,P3H2,SOX11,SHISA3,ESCO2,DKK1,SGO1,DEPDC1B,SFRP1,NEIL3,MTHFD2,SFRP5,ORAI3,DPEP2,APLNR,COL4A6,TRABD2B,CDCA3,SDC4,CDCA7,FBLN1,WDR62,PKMYT1,IQGAP3,RAD51AP1,BCL2L12,GOLGA7B,ORC6,TSPAN8,FLRT3,PLCG2,TSPAN4,LPXN,PMAIP1,ALX1,NPTX2,APOB…
MYC	239	P01106	328.0	Literature ChIP-seq,66;ARCHS4 Coexpression,812;ENCODE ChIP-seq,44;Enrichr Queries,272;ReMap ChIP-seq,234;GTEx Coexpression,540	SPON1,ARL6IP1,CCNF,TONSL,ABCA12,MKI67,FGFRL1,NUDT3,ICAM1,NAA80,ZDHHC4,CDC20,MILR1,MTBP,MT2A,POF1B,TMEM88,CHEK1,DPF3,KIF21B,SAMD12,GTSE1,SCN1A,CMKLR1,SLC34A2,PAQR4,WDR74,EBF1,ANK3,MYO7A,HASPIN,PASK,GCAT,ASRGL1,MAPK8IP1,EML5,MTHFD2,ORAI3,KIF20A,HOXB8,PRR11,EXD2,LXN,PARPBP,CDCA3,SDC4,GYPC,COL13A1,PPP1R35,CDCA5,CDCA7,PDGFB,CDCA8,SLCO5A1,WDR62,IQGAP3,PCDH17,IGSF9,PLAC9,GRIN2A,CRACR2B,STC2,TSPAN4,SCAP,…
NFATC2	240	Q13469	333.3	ARCHS4 Coexpression,255;Enrichr Queries,277;GTEx Coexpression,468	CD82,DOCK8,ITGB3,ATP2A3,TNC,SLC2A1,IRS2,PRDM1,RCSD1,MKI67,CTSS,IL27RA,ICAM1,DOCK10,DOCK11,CCND2,DUSP10,PLAU,MAP3K8,CD36,HAVCR2,CAMK1D,ITGA4,IGFBP5,PRKCB,FNBP1,ARID5A,EBF1,TAP1,BTN3A2,ANK3,HLA-F,SYTL3,PARP8,ARL4C,ADAM19,SLFN13,SLC7A5,TIAM1,VCAN,MAF,TEP1,TRAF3,TRIM14,CARD11,MGLL,ARHGEF6,RGS16,CCDC69,TCF7,LEF1,NLRC5,PDGFB,EGFR,AURKB,ABLIM1,SPOCK2,STAT4,PMAIP1,EGR1,JUN,EGR3,SEMA4D,GADD45B,PLEKHA2,PCG…
MEIS1	241	O00470	335.0	Literature ChIP-seq,39;ARCHS4 Coexpression,729;Enrichr Queries,650;ReMap ChIP-seq,64;GTEx Coexpression,193	SPAAR,LPGAT1,COL12A1,ABAT,ANTXR2,MKI67,SLC4A4,NUDT3,FAM110A,MILR1,CRHBP,EDNRB,HYKK,PLCE1,CPNE3,MYOZ2,CDON,EPHA4,SLC34A2,UNC13C,EPHA7,FNBP1,ARMC9,EBF1,P3H2,SOX11,UNC5C,EBF4,MYO7A,DKK1,ASRGL1,SYTL3,SFRP1,DEPDC1B,NEIL3,BTK,COL8A1,HOXB8,HOXB6,OTULINL,CETP,GPM6A,GYPC,PDE1A,SAMSN1,ABO,OAZ3,RACGAP1,TSPAN8,FLRT3,RDH10,ST8SIA6,KCNN2,PRELID2,EGR1,JUN,FZD5,FOXF1,IL31RA,PARP16,RAB27B,IGF1,GP6,NFATC4,LPAR5,TN…
ZNF124	242	Q15973	335.0	ARCHS4 Coexpression,933;Enrichr Queries,57;GTEx Coexpression,15	ZWILCH,MPV17L,HJURP,BUB1B,IRS2,TTF2,TMEM97,MKI67,CDC20,HYKK,EME1,PTTG1,CHEK1,PCLAF,NEK2,FBXO5,GTSE1,EYS,GEN1,EPHA4,BORA,ZGRF1,SOX11,ESCO2,KNL1,CDC25C,HASPIN,WDR76,SGO1,SGO2,DEPDC1B,MELK,CCNE2,FANCD2,KIF20B,ASF1B,SHC4,BLM,CDCA2,CDCA5,TROAP,CDCA7,CDCA8,NCAPG,HMMR,FBXO43,SKA3,NCAPH,SKA1,BCL2L12,RAD51AP1,CCNB2,BRIP1,CCNB1,ORC6,ORC1,PLCG2,LPXN,PMAIP1,CLSPN,ECT2,CPA4,PLK4,FANCI,ACBD7,EGR1,STIL,JUN,TIA1…
HOXB4	243	P17483	335.0	Literature ChIP-seq,153;ARCHS4 Coexpression,666;Enrichr Queries,285;GTEx Coexpression,236	ERCC6L,COL12A1,MPV17L,PLEKHB1,TNC,PLAT,IRS2,PRDM1,ANTXR2,SYDE2,SYDE1,CCND2,EDNRB,CHCHD6,CHEK1,PDK3,NEK2,MAP3K8,CPNE3,FBXO5,EPHA4,PDGFRA,EPHA7,IGFBP5,FNBP1,ARMC9,EBF1,ARID5A,ADAM19,SGO1,SFRP1,DEPDC1B,MAF,CCNE2,ADAM12,MYADM,COL4A6,HOXB8,PRR11,HOXB6,ASF1B,BLM,CDCA2,PDGFB,CACNA1C,HMMR,CABP1,IQGAP3,SAMSN1,SEC14L1,RACGAP1,EIF4EBP2,CLSPN,CPA4,PLK4,EGR1,CDT1,JUN,EGR3,GADD45B,FOXF1,FANCA,SSC5D,RAB27B,CDC6…
SOX3	244	P41225	336.0	ARCHS4 Coexpression,549;Enrichr Queries,244;GTEx Coexpression,215	SPON1,PLEKHB1,TNC,ABAT,CELSR2,HS6ST2,NPPC,GPR173,MT2A,EDNRB,SALL4,CHCHD6,BAALC,TNR,CDON,EPHA4,PDGFRA,SLC30A3,SOX11,SHISA3,PIMREG,ASRGL1,ENKUR,SFRP1,SLC9A6,PKP2,COL4A6,ADCYAP1R1,NYAP1,PCDH19,LYPD6,BCL2L12,CDH20,FLRT3,STC2,NPTX2,EGR1,JUN,EGR3,PNMA8A,NFATC4,LIN28B,CDK6,REEP2,LRRN1,ZBTB8B,NES,RCOR2,CSRNP3,TENM4,CHD7,SLC35F1,TSPAN11,ELAVL2,LFNG,HEY1,HEY2,BOC,DNMT3B,NEFM,PHGDH,CHST7,ADGRV1,TESC,GFRA1,M…
FOXD3	245	Q9UJU5	336.0	ARCHS4 Coexpression,104;Enrichr Queries,752;GTEx Coexpression,152	PTPRU,ITGB4,DSCC1,GRIK3,SLC2A1,BUB1B,SLC35F1,OLFML2A,SIPA1L2,TSPAN11,ELAVL2,CKS1B,NPPC,CYP26B1,KIF19,EDNRB,CHAF1A,CASP12,MPZ,SALL4,HEY2,DNMT3B,PHGDH,MYBL2,SBSPON,PDGFRA,HELLS,RFC3,FOXD1,IGFBP5,SLC6A15,EBF1,GFRA1,SHISA3,SOX11,PROX1,PIMREG,PARD3B,MAPK8IP1,CCNA2,ALDH1A3,SFRP1,MAF,SFRP5,ANOS1,VWA1,MCM6,SMPDL3B,SHC4,DHH,NRXN1,LEF1,LPL,THBS2,PKMYT1,SKA3,AURKB,BCL2L12,CECR2,SCUBE1,SH3TC2,RDH10,SCN7A,ALX…
NR4A3	246	Q92570	338.0	ARCHS4 Coexpression,167;Enrichr Queries,225;GTEx Coexpression,622	ZMYND15,ANKRD37,TNC,SLC2A1,PLAT,IRS2,PRDM1,LDLRAD4,MYOM3,ICAM1,CXCL16,ADAMTS4,DTWD2,DOCK10,THBD,VMO1,EDNRA,MT2A,CCND2,DUSP10,EDNRB,PLAU,SLCO2B1,SLC16A6,C3AR1,DPF3,PIM3,MAP3K8,PRKG1,HAVCR2,TMOD1,MAP2K3,EDN1,TNFRSF12A,IGFBP5,ARID5A,ABCC9,TENT5A,MYO7A,SYTL3,ARL4C,ADAM19,ACTA2,TMIGD3,SLC7A5,RNF144B,ARMCX1,VCAN,MAF,MAPKAPK2,ANGPTL4,FAM20A,RBM24,PRKAA2,SDC4,RGS16,FGL2,PDGFB,STC1,LPL,SLCO5A1,SAMSN1,SLC7…
ZBTB18	247	Q99592	338.5	ARCHS4 Coexpression,244;GTEx Coexpression,433	RTN4R,PTPRR,CNTNAP1,GALNT13,NYAP1,RAB3A,THRA,NTM,CHD7,PLEKHB1,GPR83,GOLGA7B,JPH4,NHLH2,ABLIM1,PCLO,KIF5C,SPOCK2,CHN2,MCF2L,DLGAP1,MBP,LONRF2,WASF3,GABBR2,UNC13C,GUCY1A2,LYNX1,KCND2,ZNF382,KCNJ12,RAB3IP,HPCAL1,ANK3,PNMA2,CORO2B,STXBP5L,GPR137C,MAPK8IP1,TIAM1,SBK1,TEF,PPP2R2C,CAMK4,CNTN1,APBA1,CBLN3,SCN4B
BATF	248	Q16520	338.6	ARCHS4 Coexpression,345;ENCODE ChIP-seq,100;Enrichr Queries,745;ReMap ChIP-seq,167;GTEx Coexpression,336	PMCH,PRDM1,ABCA12,ANTXR2,TMEM140,AQP3,IL27RA,ICAM1,MILR1,IL4I1,MT2A,CCND2,CCRL2,C3AR1,ENPP2,MAP3K8,PIM3,FBXO5,CMKLR1,FNBP1,PRKCB,WDR74,ARID5A,TAP1,KNL1,SYTL3,ADAM19,UTS2B,SLFN13,TXLNB,MTHFD2,SLC9A9,HSBP1L1,BTK,KIF20B,CARD11,PLA1A,CETP,CDCA5,TCF7,HTRA2,ADRB2,SAMSN1,SKA1,PLCG2,LPXN,PMAIP1,KCNN4,SNX8,NAA50,APOBEC3C,EGR1,JUN,SLC37A2,GADD45B,TGFB3,POU2F2,PARP15,CXCL11,CDK6,GPR183,TNFSF4,TBXAS1,SASS6,B…
TBX5	249	Q99593	338.8	Literature ChIP-seq,63;ARCHS4 Coexpression,97;Enrichr Queries,331;GTEx Coexpression,864	SPON1,COL12A1,CCNF,ABAT,SPINT2,ANTXR2,AQP3,ZDHHC4,ICAM1,EDNRA,EDNRB,DPF3,KIF21B,PIP4K2C,MYOZ2,EPHA4,EPHA7,PAQR4,FNBP1,EBF1,SOX11,GCAT,SFRP1,MTHFD2,DAAM2,EIF5A2,CDCA7,TMTC1,CRACR2B,TSPAN4,OTOF,FZD1,EGR1,JUN,EGR3,SNAPIN,FOXF1,LIF,IGF1,CDC6,SNAI2,RCOR2,ROBO2,RYR2,PTPRU,TENM4,GRIK3,SIPA1L2,SLC6A4,JPH4,CHAF1A,B3GALT2,HEY2,NUF2,HELLS,EDN1,TNFRSF12A,BHMT2,WNT9B,GFRA1,PROX1,F3,BDH1,KIFC1,CLDN12,TLR5,YAP1…
HOXD10	250	P28358	339.0	ARCHS4 Coexpression,179;Enrichr Queries,322;GTEx Coexpression,516	KCNG1,HP1BP3,COL12A1,TNC,PLAT,PRDM1,OLFML2A,FOXM1,CHTF18,ARHGAP6,RERG,HAPLN1,ROBO1,NPPC,EDNRA,CCND2,CHAF1A,HEY1,PLAU,EXO1,SNRNP70,BOC,PGM5,MYBL2,PAMR1,POLE,PDGFRA,EDN1,FOXD1,IGFBP5,TRPC4,FBXO17,EBF1,SOX11,EBF4,PROX1,HASPIN,DKK1,DCN,ACTA2,ALDH1A3,SFRP1,VCAN,MAF,LOX,ESPL1,INCENP,ADAM12,DEPDC1,ZNF558,MCM4,MASP1,HOXB8,HOXB6,TRABD2B,CDKL1,LEF1,STC1,LPL,CACNA1C,WDR62,IQGAP3,EGFR,AURKB,PLAGL1,NCR3LG1,E2…
HOXA1	251	P49639	341.0	ARCHS4 Coexpression,49;Enrichr Queries,172;GTEx Coexpression,802	DGKA,TNC,JADE3,PRDM1,AQP3,ICAM1,CDC20,CCND2,PLAU,CPNE3,EPHA4,PDGFRA,IGFBP5,EBF1,P3H2,KRT7,SOX11,HASPIN,DKK1,SFRP1,MAF,MELK,HOXB8,HOXB6,GPR87,CDCA5,CDCA8,ADRB2,PKMYT1,CCNB1,RACGAP1,FLRT3,CLCA2,ZNF823,PMAIP1,CPA4,EGR1,JUN,EGR3,GADD45B,VDR,PLK1,LIF,CDC6,ZWINT,BMP4,ANLN,TPX2,CDK6,DIAPH3,LPAR5,UBE2S,KIF4A,UBE2T,CNTN1,SNAI1,SNAI2,ECM1,CRYBG1,ITGB4,FOXM1,ROBO1,CKS1B,CYP26B1,HEY1,MYBL2,TK1,CEP55,EDN1,FOX…
SOX21	252	Q9Y651	341.0	ARCHS4 Coexpression,306;Enrichr Queries,523;GTEx Coexpression,194	GPSM2,TENM3,TENM4,GLDC,TRIL,TECR,CHD7,TNC,ABAT,ABCA12,CELSR2,TSPAN11,NKPD1,LFNG,NPPC,GPR173,CCND2,EDNRB,POF1B,GM2A,HEY1,BOC,PHGDH,NEFM,GTSE1,ZNF385A,VAV3,SH3GLB2,EPHA4,PDGFRA,EDN1,ADGRV1,IGFBP5,TNFRSF19,ARAP2,SHROOM3,SOX11,PROX1,ADRA2A,SFRP1,VCAN,PSRC1,SAPCD2,ADORA2B,COL4A6,IRF6,DSC3,ZNF750,COL17A1,SDC4,TUFT1,GPR87,GREB1L,LRP4,LYPD5,PCDH19,AURKB,CECR2,CDH20,NPTX2,MEST,FAM83B,WASF3,CPA4,HES4,EGR1,…
ZNF521	253	Q96K83	343.0	ARCHS4 Coexpression,192;Enrichr Queries,164;GTEx Coexpression,673	GALNT13,COL12A1,TNC,PRDM1,ANTXR2,GPR173,EDNRA,CCND2,KIF5C,ENPP2,PAMR1,CDON,EPHA4,PDGFRA,EPHA7,IGFBP5,HPCAL1,EBF1,TAP1,SOX11,ANK3,TIAM1,SFRP1,MAF,LOX,COL4A6,COL8A1,COL13A1,NTM,TSHZ2,LPL,GPR83,FBLN1,FBLN5,NHLH2,CPA4,EGR1,JUN,TIA1,ZNF382,PNMA8A,ZFHX4,GPR137C,NFATC4,FAT1,SNAI2,LRRN1,NES,ROBO2,PTPRR,CSRNP3,TENM3,TENM4,CHD7,TSPAN11,ROBO1,PCLO,KCNT2,MCF2L,CTSK,HEY2,BOC,CD36,PRKG1,KCND2,TNFRSF19,DCN,ARL4…
PBX1	254	P40424	343.0	Literature ChIP-seq,87;ARCHS4 Coexpression,79;Enrichr Queries,799;GTEx Coexpression,407	TLNRD1,ABAT,SPINT2,ANTXR2,IKZF2,NUDT3,TXNDC16,GPR173,PCLAF,MYOZ2,CDON,EPHA4,EPHA7,ARMC9,EBF1,SOX11,EBF4,ANK3,SYTL3,TIAM1,TEP1,ANOS1,OTULINL,GPM6A,ZBTB8A,SEH1L,CDCA3,GYPC,PDE1A,C2CD4B,OAZ3,STRIP2,SEC14L1,PRKAR2A,SCN3B,EGR1,JUN,DTNB,FOXF1,ST8SIA1,FHDC1,NFATC4,GPR137C,FAM111B,GKAP1,TNFSF4,FAT1,FAT3,LRRN1,ROBO2,TOP2A,SYNM,ECM1,CSRNP3,TENM4,KCNC4,SIPA1L2,ARHGAP6,LRRC2,ROBO1,CHAF1B,ESM1,CHAF1A,CTSK,CLI…
RARB	255	P10826	344.0	Literature ChIP-seq,112;ARCHS4 Coexpression,645;Enrichr Queries,318;GTEx Coexpression,301	CSF3,ACSM3,IRS1,HHIP,NPY2R,TNC,PLAT,IRS2,ANTXR2,APEH,SLC4A4,SYDE2,RGS4,EDNRA,PAIP2B,CCND2,EDNRB,ENPP2,C3AR1,SLC16A6,PLCE1,MAP3K8,MYOZ2,TMEM8B,SEMA6B,EPHA4,PDGFRA,GUCY1A2,EPHA7,IGFBP5,CEP131,ARMC9,EBF1,ARID5A,TAP1,CACNA2D2,KRT7,EBF4,ANK3,UTS2B,ARMCX1,SFRP1,MAF,ADAM12,COL4A6,DGKI,PDE9A,ZBTB8A,DHH,GPR87,TCF7,EIF5A2,CDCA7,LPL,FBLN1,CACNA1C,TMEM26,PLAC9,SCUBE1,ADAP2,TSPAN8,FLRT3,MOV10L1,NHEJ1,FZD1,NAA…
SOX8	256	P57073	345.0	ARCHS4 Coexpression,236;Enrichr Queries,230;GTEx Coexpression,569	COLGALT2,SPON1,SYNM,GALNT13,THRA,TRIL,PLEKHB1,TNC,GRIK3,SLC35F1,IRS2,ABAT,TSPAN11,LFNG,JPH4,NPPC,PAIP2B,MT2A,CCND2,EDNRB,HEY1,KIF5C,HEY2,ENPP2,BAALC,TNR,PHGDH,DLGAP1,GPR37,PAQR4,TNFRSF12A,IGFBP5,TESC,LANCL1,KAZN,SOX11,MAPK8IP1,ACTA2,CLDN11,SLC7A5,ALDH1A3,SFRP1,VCAN,PSRC1,DAAM2,ALDOC,ANGPTL4,ADCYAP1R1,NYAP1,SDC4,RGS16,LEF1,LPL,LRP4,AURKB,JAKMIP2,RASD1,SH3TC2,CDH20,MVB12B,MAP7,MBP,NPTX2,SLC25A23,AT…
PKNOX2	257	Q96KN3	346.0	ARCHS4 Coexpression,492;Enrichr Queries,98;GTEx Coexpression,448	SPON1,RAB3A,COL12A1,TNC,CDH8,RGS4,ARHGAP44,NPPC,CCND2,EDNRB,ENPP2,SAMD12,CDON,EPHA4,PDGFRA,IGFBP5,EBF1,SOX11,ANK3,SFRP1,MAF,ADAM12,NUPR1,GPM6A,NTM,LPL,TMTC1,FBLN1,CABP1,CACNA1C,FBLN5,IGSF9,GRIN2A,SCN3B,SCAI,KLHL29,ACBD7,EGR1,JUN,EGR3,SYT1,TGFB3,IGF1,CORO2B,NR4A1,SULT1B1,REEP2,ITGA11,ZBTB8B,ROBO2,SYNM,THRB,TENM4,KCNC4,ROBO1,CYP26B1,ADAMTS2,PCLO,MCF2L,TMEM108,DLGAP1,MCF2L2,PRKG1,RNF208,GFRA1,PROX1,…
CREB3L4	258	Q8TEY5	347.3	ARCHS4 Coexpression,296;Enrichr Queries,53;GTEx Coexpression,693	WWC1,ABAT,IRS2,TMEM97,SPINT2,MKI67,TM7SF2,CDC20,MT2A,CHEK1,SMCO4,TPD52,SH3GLB2,IGFBP5,PAQR4,EBF4,FOLH1,MELK,MTHFD2,KIF20A,NUPR1,STEAP2,PDE9A,ASF1B,CDCA5,CDCA7,NCAPG,HMMR,PKMYT1,SCUBE2,CCNB2,CCNB1,BRIP1,CRACR2B,KCNN4,ECT2,CPA4,EGR1,CDT1,JUN,UBE2C,PLK1,FANCA,DHCR24,CDC6,CORO2A,NDC80,NR4A1,UBE2T,MYO5C,CNTN1,CDK1,TOP2A,SYCP2,ATP2A3,SLC2A1,LMNB1,IMPA2,NUF2,PBK,TNKS1BP1,PHGDH,MYBL2,TK1,CEP55,NKX3-1,VAV…
LHX6	259	Q9UPM6	347.3	ARCHS4 Coexpression,682;Enrichr Queries,218;GTEx Coexpression,142	SPAAR,CSRNP3,RAB3A,GALNT15,CELF1,RASGRF2,COL12A1,NPY2R,TNC,GRIK3,DOC2B,PRDM1,CDH8,ELAVL2,DOCK11,SPRED2,NPPC,THBD,CYP26B1,EDNRB,CCND2,HEY1,ENPP2,DLGAP1,CD36,SEMA6B,GUCY1A2,PDGFRA,EPHA4,EDN1,IGFBP5,MMD,LANCL1,EBF1,SOX11,ADRA2A,ARL4C,ADAM19,ALDH1A3,ARL4D,SFRP1,VCAN,MAF,ANGPTL4,MGLL,ITGA9,RGS16,PDE1A,LEF1,ERV3-1,PDGFB,LPL,PCDH19,THBS2,NALCN,PCDH17,AURKB,TMEM169,HLX,SLIT2,NPTX2,SCN3B,ATP6V0E2,MEST,CPA…
EGR4	260	Q05215	348.0	ARCHS4 Coexpression,348;Enrichr Queries,465;GTEx Coexpression,231	RAB3B,PCSK1,RAB3C,CNTNAP1,PTPRR,GALNT13,SLC2A1,IRS2,DOC2B,SPINT2,ICAM1,HS6ST3,JPH4,ARHGAP44,RGS4,NPPC,MT2A,CYP26B1,PCLO,CCND2,DUSP10,ENPP2,NEFM,PIM3,DLGAP1,TMOD1,TPD52,EDN1,KCND2,TNFRSF12A,SLC30A3,PRKCB,TESC,EBF1,ARID5A,SSTR1,TENT5A,SSTR2,ADRA2A,TIAM1,ARL4D,TRAF3,NOS1AP,IRF7,RNFT2,RTN4R,NYAP1,SDC4,NTM,RGS16,ICA1L,IER5L,C2CD4B,NALCN,AURKB,PTHLH,SLC7A2,PCDH17,TCEAL7,MAPK9,PARD6A,RASD1,CNNM1,SPOCK2,…
FOXA1	261	P55317	349.7	Literature ChIP-seq,53;ARCHS4 Coexpression,397;ENCODE ChIP-seq,79;Enrichr Queries,430;ReMap ChIP-seq,269;GTEx Coexpression,870	ABAT,SPINT2,MKI67,ANTXR2,SLC4A4,NUDT3,NAA80,MTBP,MT2A,RPS6KA6,HYKK,VSIG1,CPNE3,TMEM8B,FNBP1,WDR74,KRT7,YOD1,ANK3,DKK1,DEPDC1B,IFI27,PAPPA,ORAI3,TRIM14,KIF20A,KIF20B,PRR11,OTULINL,ASF1B,ADCYAP1R1,CDCA2,SDC4,CDCA5,CDCA7,PDGFB,STC1,SLCO5A1,LYPD6,C5,BRIP1,STRIP2,CRACR2B,SEC14L1,TSPAN8,RACGAP1,ANKH,STC2,TSPAN4,CEP72,SCAP,A2M,APOB,EGR1,JUN,DNAH11,GADD45B,MTERF3,ST8SIA1,XRCC2,RASSF7,RAB27B,PARP16,IGF1,T…
ZNF675	262	Q8TD23	350.3	ARCHS4 Coexpression,837;Enrichr Queries,192;GTEx Coexpression,22	PGAP2,DGKA,CCNF,MPV17L,TONSL,HJURP,BUB1B,IRS2,PRDM1,IKZF2,MKI67,HYKK,EME1,PTTG1,FBXO5,EYS,GEN1,BORA,ESCO2,ANK3,KNL1,HASPIN,TRAIP,SGO1,SGO2,DEPDC1B,ZNF92,CCNE2,CCNE1,FANCD2,ZNF714,KIF20B,ZNF554,DSC3,ASF1B,TEDC2,ZBTB8A,CDCA5,TROAP,GPR87,CDCA7,CDCA8,NCAPG,FBXO48,NCAPH,RAD51AP1,CCNB2,BRIP1,ORC6,RACGAP1,ORC1,CEP72,PMAIP1,ZNF665,FAM83B,CPA4,PLK4,FANCI,ACBD7,CDT1,EGR1,STIL,JUN,CCDC138,ZNF382,XRCC2,PLK1,…
THRB	263	P10828	351.3	ARCHS4 Coexpression,530;Enrichr Queries,163;GTEx Coexpression,361	ROBO2,IRS1,COL12A1,ABAT,IRS2,SLC4A4,HS6ST3,ROBO1,RGS4,RPS6KA6,CCND2,EDNRB,HEY2,HCFC1R1,ENPP2,SPEG,DLGAP1,ZNF385D,CD36,EDIL3,MCF2L2,PRKG1,VAV3,EPHA4,PDGFRA,UNC13C,ZNF483,LYNX1,PLA2G12A,IGFBP5,PRKCB,MMD,EBF1,ANK3,KSR2,ENKUR,ACTA2,ARHGEF9,ARMCX1,SFRP1,VCAN,MAF,TRAF3,CTDSP2,ITGA8,MGLL,CDKL1,GPM6A,PRKAA2,PPM1L,PELI3,NRXN1,EIF5A2,LPL,TMTC1,CACNA1C,EGFR,AURKB,ABLIM1,GRIN2A,TBXA2R,ERBB4,SLIT2,LONRF2,MFAP…
SHOX2	264	O60902	353.0	ARCHS4 Coexpression,583;Enrichr Queries,75;GTEx Coexpression,401	ECM1,GALNT15,PCDHGB4,COL12A1,TNC,PRDM1,HAPLN1,ROBO1,RGS4,SYDE1,NPPC,ADAMTS2,CYP26B1,CCND2,HEY1,KIF5C,CTSK,ENPP2,SMIM10,EDIL3,SBSPON,EPHA4,PDGFRA,EDN1,FOXD1,IGFBP5,EBF1,COPZ2,SOX11,PROX1,HLA-F,DKK1,DCN,PARD3B,ACTA2,RCN3,SFRP1,VCAN,MAF,LOX,KIFC1,PAPPA,ADAM12,PRR16,COL8A1,CFAP97,CEMIP,COL13A1,SEMA3A,RGS16,LEF1,LPL,TMTC1,TNFRSF11B,THBS2,AKAP4,IQGAP3,EGFR,AURKB,CLMP,HLX,STC2,SLIT2,NPTX2,MEST,CPA4,FZD1…
HNF1B	265	P35680	353.3	ARCHS4 Coexpression,388;Enrichr Queries,577;ReMap ChIP-seq,95	RAB3B,PECR,CD82,WWC1,GMNN,PRDM1,SPINT2,ANTXR2,SLC4A4,ICAM1,CCND2,PLAU,ANPEP,ENPP2,MACROD2,SAMD12,IL6R,SLC34A2,PDGFRA,PAQR5,KRT7,KAZN,YOD1,ANK3,DKK1,DEPDC1B,MAF,TEP1,KCNQ1,SFRP5,PKP2,PRR11,PLPP2,GPLD1,DSC3,CDKL1,PLA1A,SHC4,COL17A1,SDC4,GOLGA7B,EPB41L5,SCUBE1,TSPAN8,FLRT3,RDH10,ECT2,FAM83B,CPA4,EGR1,JUN,GADD45B,VDR,TCEANC,FANCA,IFFO2,CDC6,IGF1,FHDC1,BMP4,BST1,TPX2,NR4A1,OCLN,FGF18,GIPC2,NMT2,AMOTL2…
PRDM1	266	O75626	353.4	ARCHS4 Coexpression,311;ENCODE ChIP-seq,62;Enrichr Queries,274;ReMap ChIP-seq,26;GTEx Coexpression,1094	ARL6IP1,IKZF2,ANTXR2,MKI67,AQP3,CCDC102B,ICAM1,NAA80,IL4I1,MT2A,FNBP1,PAQR5,SLC6A15,WDR74,P3H2,EBF1,KRT7,YOD1,GCAT,SYTL3,UTS2B,ORAI3,TRIM14,PRR11,HOXB6,MT1E,PLA1A,SEH1L,CDCA2,SDC4,SAMSN1,STRIP2,TSPAN8,STC2,RDH10,CEP70,MAP7,ZBED6,FZD1,APOBEC3C,PRELID2,EGR1,JUN,EGR3,GADD45B,PYHIN1,LIF,CDC6,ZWINT,LPAR5,GPR183,ITGBL1,SNAI2,CDC42SE2,ECM1,TECR,CTSS,IMPA2,B3GALT2,PHGDH,CD36,RRP15,HAVCR2,BATF3,EDN1,LRRC4…
SP8	267	Q8IXZ3	354.7	ARCHS4 Coexpression,235;Enrichr Queries,236;GTEx Coexpression,593	COL12A1,PRDM1,ABCA12,FAM110A,NPPC,CCND2,POF1B,SALL4,CDON,EPHA4,PDGFRA,EPHA7,IGFBP5,EBF1,SOX11,SHISA3,DKK1,SFRP1,MAF,COL4A6,DSC3,COL17A1,GPR87,LYPD5,PCDH19,PCDH17,SCUBE1,STC2,NPTX2,FAM83B,CPA4,FZD1,EGR1,JUN,TIA1,EGR3,SYT1,IFFO2,RAB27B,ZFHX4,NFATC4,BMP4,LIN28B,CDK6,ADCK2,LRRN1,RCOR2,NES,ROBO2,TENM3,TENM4,CHD7,SLC35F1,TSPAN11,NKPD1,ELAVL2,LFNG,CYP26B1,HEY1,KCNT2,HEY2,BOC,ZNF385A,NKX3-1,ADGRV1,FOXD1,…
POU3F1	268	Q03052	355.3	Literature ChIP-seq,55;ARCHS4 Coexpression,695;Enrichr Queries,385;GTEx Coexpression,286	LPGAT1,PGAP2,PLEKHB1,ABCA12,ISM1,FAM110A,GPR173,MTBP,MT2A,EDNRB,POF1B,PLCE1,NCKAP5,XYLB,EPHA4,EPHA7,PRKCB,FNBP1,CLEC11A,EBF1,SOX11,UNC5C,ANK3,GCAT,EML5,SFRP1,NYAP1,CDCA2,PDE1A,FIGNL2,LYPD5,SAMSN1,PCDH17,NHLH2,BRIP1,TSPAN8,PRKAR2A,A2M,FZD1,NAA50,EGR1,JUN,EGR3,GADD45B,FZD5,IL31RA,IFFO2,PARP16,NFATC4,SLC16A13,PARP11,ADCK2,TNFSF4,FAT1,LRRN1,RCOR2,CDC42SE2,ROBO2,PTPRU,PCSK1,TENM4,DIS3L,TECR,GRIK3,SNX1…
GATA1	269	P15976	355.5	Literature ChIP-seq,48;ARCHS4 Coexpression,390;ENCODE ChIP-seq,71;Enrichr Queries,256;ReMap ChIP-seq,158;GTEx Coexpression,1210	TLNRD1,ARL6IP1,ACSM3,PGAP2,WIPF3,COL12A1,TONSL,XYLT1,MKI67,ANTXR2,CDC20,FAM110A,MT2A,TMEM88,C3AR1,PLCE1,DPF3,SAMD12,EYS,PRKCB,FNBP1,PAQR5,WDR74,EBF1,HPCAL1,ARMC9,YOD1,KNL1,EBF4,TMEM170B,DKK1,SYTL3,ASRGL1,TIAM1,DEPDC1B,MTHFD2,KCNQ1,SFRP5,PAPPA,HSBP1L1,BTK,KIF20B,CETP,LXN,CDCA2,GYPC,CDCA3,DHH,TSHZ2,FIGNL2,C2CD4B,RPAP1,SAMSN1,IGSF9,ABO,SKA1,STRIP2,C5,SEC14L1,RACGAP1,PLCG2,MOV10L1,ST8SIA6,SNX8,PPARGC…
E2F6	270	O75461	355.8	ARCHS4 Coexpression,428;ENCODE ChIP-seq,3;Enrichr Queries,365;ReMap ChIP-seq,139;GTEx Coexpression,844	PI4K2B,GLDC,WIPF3,TONSL,TMEM97,FGFRL1,CCDC102B,ICAM1,NAA80,CDC20,IL4I1,MTBP,TMEM88,PCLAF,PDK3,ZNF843,CPNE3,XYLB,PAQR4,HPCAL1,ARMC9,ESCO2,HASPIN,GCAT,ASRGL1,DEPDC1B,MTHFD2,PRR16,TRIM14,HOXB8,CFAP97,HOXB6,CDCA3,COL13A1,PPP1R35,CDCA5,CDCA7,NCAPG,C2CD4B,SKA3,ARPP19,NCAPH,EPB41L5,BRIP1,CRACR2B,SEC14L1,RACGAP1,PRKAR2A,TSPAN4,MAP7,ALX1,SCAI,NAA50,CDT1,EGR1,PRELID2,JUN,EGR3,MTERF3,GADD45B,ST8SIA1,PLK1,RA…
SOX7	271	Q9BT81	356.3	ARCHS4 Coexpression,206;Enrichr Queries,330;GTEx Coexpression,533	DOCK6,EXOC3L2,HHIP,KCNC4,MPV17L,TNC,PLAT,PRDM1,AQP3,ICAM1,ADAMTS4,THBD,CYP26B1,ESM1,CCND2,EDNRB,HEY1,PLAU,BDKRB2,CD36,NCKAP5,MCF2L2,PRND,PDGFRA,EDN1,PCDHGA6,IGFBP5,EBF1,TMC7,ACTA2,ARL4D,ALDH1A3,SFRP1,VCAN,CDCP1,LOX,APLNR,IRF6,ANGPTL4,ZNF554,MGLL,ZNF750,ITGA9,ZBTB8A,TNXB,GPR87,RGS16,PDGFB,LPL,ADRB2,PCDH12,LYPD5,FUT1,AURKB,RASGRP3,ALS2CL,GPNMB,HLX,P2RY1,CLCA2,GABRE,ZNF665,HES2,MEST,FAM83B,CPA4,ACBD…
GBX2	272	P52951	356.8	Literature ChIP-seq,100;ARCHS4 Coexpression,698;Enrichr Queries,420;GTEx Coexpression,209	PLEKHB1,XYLT1,LDLRAD4,PRDM1,CDH8,HS6ST3,NPPC,CCND2,SALL4,BAALC,MACROD2,TMEM8B,CDON,SCN1A,EPHA4,IGFBP5,EBF1,SOX11,SHISA3,ANK3,DKK1,ENKUR,SFRP1,MAF,CARS2,ADCYAP1R1,PCDH19,ARPP19,LYPD6,FBLN5,CDH20,STC2,OTOF,PMAIP1,CLSPN,NPTX2,CPA4,EGR1,JUN,EGR3,FZD5,GADD45B,LRRN2,CORO2B,BMP4,CNTN1,LHX6,LRRN1,FAT3,RCOR2,NES,FGF12,PTPRR,TENM3,THRA,TENM4,GRIK3,SIPA1L2,TSPAN11,ELAVL2,LMNB1,ROBO1,CYP26B1,HEY1,LRRTM2,HEY2…
PITX1	273	P78337	357.3	ARCHS4 Coexpression,270;Enrichr Queries,61;GTEx Coexpression,741	COL12A1,TNC,IRS2,PRDM1,MKI67,AQP3,CDC20,MT2A,RPS6KA6,PTTG1,PLAU,CPNE3,PDGFRA,IGFBP5,EBF1,KRT7,SOX11,DKK1,SFRP1,MELK,LOX,NUPR1,GPLD1,CDKL1,GPR87,PKMYT1,IQGAP3,CCNB2,SCUBE1,STC2,PRKAR2A,CLCA2,CPA4,EGR1,CDT1,JUN,EGR3,FOXF1,UBE2C,VDR,SLC52A2,PLK1,FANCA,BMP4,LPAR5,UBE2S,FGF18,CNTN1,CDK1,SNAI2,TOP2A,ECM1,CRYBG1,B4GALT1,SLC2A1,FOXM1,LMNB1,PBK,TNKS1BP1,PHGDH,MYBL2,TK1,DLGAP5,EDN1,FOXD1,DCN,ACTA2,ARL4D,SL…
ZNF488	274	Q96MN9	358.0	ARCHS4 Coexpression,636;Enrichr Queries,80	RAB3B,GALNT13,THRA,ITGB4,IRS1,HHIP,PLEKHB1,MCM10,IRS2,ABAT,KIF11,OLFML2A,LMNB1,CDC20,LFNG,JPH4,NPPC,DUSP10,PLAU,DNMT3B,TNR,VAV3,HELLS,PDGFRA,EDN1,LYNX1,GPR37,IGFBP5,KRT7,ANK3,DKK1,MAPK8IP1,ARL4C,CCNA2,ACTA2,CLDN11,SLC7A5,ALDH1A3,SFRP1,PSRC1,OAS1,DAAM2,PKP2,ANOS1,BIRC5,DPEP1,KIF20A,MGLL,IGSF8,NYAP1,UHRF1,SEMA3A,CDCA7,EGFR,AURKB,STC2,MVB12B,PMAIP1,MBP,SLC25A23,CPA4,E2F8,EGR1,JUN,AFAP1L2,SYT1,LAMB3,…
HOXA2	275	O43364	358.3	Literature ChIP-seq,90;ARCHS4 Coexpression,728;Enrichr Queries,165;GTEx Coexpression,450	PRDM8,SYNM,COL12A1,TNC,PRDM1,ANTXR2,TSPAN11,FGFRL1,HS6ST2,ROBO1,SYDE2,RGS4,LFNG,SYDE1,NPPC,CYP26B1,EDNRA,CCND2,EDNRB,HEY1,PLAU,BOC,ENPP2,SPEG,BAALC,PGM5,NEFM,PRKG1,PDGFRA,EPHA7,EDN1,FOXD1,IGFBP5,ITGA1,ARMC9,EBF1,COPZ2,SOX11,DCN,ACTA2,ALDH1A3,SFRP1,VCAN,ARC,MAF,PSRC1,ADAM12,ITGA8,MYADM,COL4A6,PLEKHO1,HOXB8,HOXB6,ITGA9,YAP1,CCDC69,SEMA3A,FGL2,LEF1,GREB1L,ADRB2,HMMR,THBS2,IQGAP3,EGFR,AURKB,OLFML3,HL…
TCF4	276	P15884	359.4	Literature ChIP-seq,17;ARCHS4 Coexpression,163;Enrichr Queries,1079;ReMap ChIP-seq,12;GTEx Coexpression,526	SPAAR,GLDC,WIPF3,ABCA12,TMEM88,PLCE1,NCKAP5,UNC13C,PRKCB,HPCAL1,WDR74,ARMC9,CACNA2D2,SOX11,UNC5C,DKK1,EML5,HOXB8,PRR11,HOXB6,OTULINL,EXD2,COL13A1,SHMT1,PDGFB,NCAPG,SLCO5A1,LYPD6,SLC5A4,EPB41L5,GRIN2A,CRACR2B,PRKAR2A,PLCG2,CEP72,ALX1,NAA50,JUN,DNAH11,COL24A1,IL31RA,GP6,NFATC4,SLC16A13,GPR137C,DHFR,TNFSF4,NOSTRIN,FAT1,FAT3,ZBTB8B,NCAPG2,DIS3L,TMEM51,HIF3A,RCSD1,ARHGAP6,MYOM3,CHAF1A,HEY1,DLGAP1,TK1,…
HOXC13	277	P31276	359.7	ARCHS4 Coexpression,155;Enrichr Queries,261;GTEx Coexpression,663	DCLRE1B,IRS1,WWC1,COL12A1,IRS2,PRDM1,ABCA12,CELSR2,FAM110A,NPPC,CCND2,POF1B,EPHA4,SH3GLB2,IGFBP5,PAQR4,KRT7,SOX11,DKK1,SFRP1,LOX,HOXB8,HOXB6,DSC3,COL17A1,CEMIP,SDC4,CDCA5,PDGFB,ADRB2,LYPD5,PKMYT1,IQGAP3,BRIP1,RACGAP1,STC2,NPTX2,FAM83B,CPA4,EGR1,JUN,EGR3,FOXF1,SLC52A2,FANCA,IFFO2,BMP4,ANLN,TPX2,UBE2S,NFE2L3,CNTN1,CTSV,FOXM1,NKPD1,CYP26B1,HEY1,TNKS1BP1,MYBL2,TK1,CEP55,EDN1,FOXD1,TNFRSF12A,ARHGEF19,…
ARX	278	Q96QS3	360.3	ARCHS4 Coexpression,198;Enrichr Queries,583;GTEx Coexpression,300	ROBO2,RAB3B,PCSK1,RAB3C,THRB,CSRNP3,ACSM3,TENM4,RASGRF2,WIPF3,KCNC4,HS6ST2,ELAVL2,HS6ST3,CASP9,RGS4,NPPC,CCND2,EDNRB,ENPP2,DPF3,PLCE1,ZNF843,NEFM,TMEM8B,PDGFRA,EPHA4,CHST7,PEG3,IGFBP5,PRKCB,TRPC4,EBF1,SOX11,PROX1,CBFA2T3,MOB3B,ADRA2A,EML5,SFRP1,VCAN,MAF,IGDCC4,RNFT2,GPM6A,ZBTB8A,NRXN1,ICA1L,LEF1,PCDH19,CXXC4,SLC7A2,PCDH17,AURKB,JAKMIP2,RASD1,CNNM1,CDH23,SLIT2,NPTX2,CORIN,GSTM4,EGR1,GSTM2,JUN,TIA1…
BHLHE23	279	Q8NDY6	360.5	ARCHS4 Coexpression,677;GTEx Coexpression,44	KCNG1,DSCC1,ATP2A3,BUB1B,TTF2,LDLRAD4,IKZF2,BRCA2,MKI67,IFI44L,CKS1B,LMNB1,IL4I1,EME1,EXO1,MYBL2,OIP5,KIF21B,POLE,HELLS,RMI2,RFC3,BORA,RFC4,ITGA4,ZGRF1,PAQR5,CEP131,ESCO2,HASPIN,CBFA2T3,SGO1,DEPDC1B,KIFC1,FANCD2,OAS2,INCENP,MTFR2,ASF1B,MCM2,BLM,TEDC2,UHRF1,TCF7,LEF1,CDCA8,NCAPG,FIGNL2,CENPA,NCAPH,MALT1,AURKB,SKA1,RASGRP3,RAD51AP1,ORC6,IGFBPL1,ORC1,TIFA,PLCG2,E2F1,BEND4,LPXN,RAD54L,PMAIP1,BUB1,HES…
HOXD11	280	P31277	360.7	ARCHS4 Coexpression,106;Enrichr Queries,477;GTEx Coexpression,499	KCNG1,COL12A1,TNC,OLFML2A,ANTXR2,NPPC,SYDE1,CCND2,PLAU,PAMR1,PDGFRA,IGFBP5,FBXO17,P3H2,EBF1,KRT7,SOX11,EBF4,HASPIN,DKK1,SFRP1,MAF,LOX,ADAM12,ZNF558,MASP1,HOXB8,HOXB6,CDKL1,CACNA1C,PKMYT1,IQGAP3,ALX1,CPA4,FZD1,FANCI,EGR1,CDT1,GSTM2,TIA1,JUN,EGR3,FOXF1,FANCA,SHISAL1,PARP16,SSC5D,NFATC4,BMP4,DHFR,KIF18B,UBE2S,SNAI2,HP1BP3,FOXM1,ARHGAP6,RERG,ELAVL2,CYP26B1,CHAF1A,HEY1,EXO1,BOC,PGM5,PHGDH,MYBL2,POLE,F…
NEUROD1	281	Q13562	361.3	ARCHS4 Coexpression,273;Enrichr Queries,521;ReMap ChIP-seq,109;GTEx Coexpression,542	PRDM8,RAB3B,EXOC3L1,RAB3C,GALNT13,RAB3A,TUSC2,TONSL,SPINT2,CELSR2,FGFRL1,CMIP,CDH8,ICAM1,NAA80,TM7SF2,RGS4,NPPC,RPS6KA6,CCND2,TMEM88,KIF5C,HCFC1R1,ENPP2,PLCE1,SAMD12,SEMA6B,TMOD1,TPD52,EPHA4,PCYT2,PAQR4,IGFBP5,SLC6A15,HPCAL1,WDR74,EBF1,SOX11,ANK3,TIAM1,SFRP1,ORAI3,HOXB8,HOXB6,GPLD1,RTN4R,GPM6A,NYAP1,COL13A1,PPP1R35,GPR83,C2CD4B,PKMYT1,FUT1,PCDH17,BCL2L12,NHLH2,GRIN2A,CRACR2B,TBXA2R,AMDHD2,TSPAN4,…
ZNF257	282	Q9Y2Q1	361.7	ARCHS4 Coexpression,1035;Enrichr Queries,33;GTEx Coexpression,17	PI4K2B,ERCC6L,GLDC,DSCC1,MPV17L,HJURP,TNC,BUB1B,PLAT,TTF2,IKZF2,MKI67,AQP3,IFI44L,IL4I1,MT2A,EME1,KIF5C,CHEK1,PCLAF,OIP5,ZNF843,FBXO5,GTSE1,EPHA4,BORA,ZGRF1,ESCO2,KNL1,HASPIN,DKK1,WDR76,SGO1,TIAM1,DEPDC1B,NEIL3,ZNF92,MELK,CCNE2,FANCD2,ZNF714,ANOS1,KIF20B,PRR11,ZNF554,ASF1B,ABCG2,BLM,ZBTB8A,CDCA5,CDCA8,NCAPG,HMMR,SKA3,LYPD5,NCAPH,SKA1,RAD51AP1,BRIP1,CCNB1,ORC6,ORC1,LPXN,PMAIP1,CLSPN,ZNF665,CPA4,AP…
ETS2	283	P15036	362.8	Literature ChIP-seq,123;ARCHS4 Coexpression,450;Enrichr Queries,589;GTEx Coexpression,289	DOCK6,DIS3L,SLC2A1,IRS2,PRDM1,ABCA12,NKPD1,ICAM1,CXCL16,FAM110A,THBD,SPRED2,MT2A,CCND2,DUSP10,POF1B,PLAU,ANPEP,SLCO2B1,C3AR1,PIM3,MAP3K8,FAM3D,PIP4K2C,LARGE1,IL6R,METTL17,VAV3,MAP2K3,EDN1,TNFRSF12A,WDR74,ARL4C,SLC7A5,VCAN,MAF,MTHFD2,TRAF3,CTDSP2,KCNQ1,MAPKAPK2,MYADM,IRF6,NUPR1,MGLL,DSC3,ZNF750,COL17A1,RNFT2,EXD2,RBM47,SDC4,TUFT1,SHMT1,LAMA3,ADRB2,LYPD5,EGFR,AURKB,ALS2CL,TSPAN8,HLX,PLCG2,PMAIP1,MB…
SOX10	284	P56693	363.0	ARCHS4 Coexpression,562;Enrichr Queries,391;ReMap ChIP-seq,153;GTEx Coexpression,346	RAB3B,SPON1,TLNRD1,CD82,GALNT15,TRIL,PLEKHB1,TNC,PLAT,MYRFL,IRS2,OLFML2A,GPR173,NPPC,SYDE1,MT2A,EDNRB,MPZ,ENPP2,SLC16A6,TNR,MYOZ2,PDGFRA,IGFBP5,SOX11,PHKA2,MAPK8IP1,ENKUR,SFRP1,DAAM2,SFRP5,MAPKAPK2,SHC4,IGSF8,SDC4,DHH,PIK3R4,LPL,FBLN5,GOLGA7B,SCUBE2,CDH23,MBP,SNX8,EGR1,AFAP1L2,JUN,EGR3,FAM78B,TCEANC,FANCA,IFFO2,NR4A1,CXCL11,TBXAS1,CNTN1,SNAI2,AMOTL2,CEP85,NES,PTPRU,COLGALT2,SYNM,CNTNAP1,ITGB4,ITG…
NR0B1	285	P51843	363.5	Literature ChIP-seq,25;ARCHS4 Coexpression,476;Enrichr Queries,259;GTEx Coexpression,694	TLNRD1,TONSL,SPINT2,AQP3,HS6ST2,ICAM1,NAA80,MT2A,EDNRB,EPHA4,PAQR4,SLC6A15,SOX11,MYO7A,DKK1,GCAT,SFRP1,KCNQ1,MGARP,COL13A1,CDCA3,SHMT1,PDGFB,C2CD4B,SLCO5A1,RPAP1,PCDH17,FLRT3,RDH10,STC2,CEP70,SCAP,NAALAD2,KCNN2,A2M,EGR1,JUN,ST8SIA1,LRRN2,PARP16,NFATC4,STAR,GIPC2,GPR182,NOSTRIN,SNAI2,NMT2,RCOR2,TDGF1,PCSK1,RYR2,TENM4,SNX10,LRRC2,TAF7L,HEY1,IMPA2,CTSF,TK1,CCHCR1,TCF19,HELLS,EDN1,SLC39A14,FAM222A,B3…
MYCL	286	P12524	363.5	ARCHS4 Coexpression,302;GTEx Coexpression,425	PGAP2,GLDC,ABCA12,NKPD1,CTSS,FAM110A,LFNG,POF1B,IMPA2,FLOT2,IL6R,ZNF385A,VAV3,ARHGEF19,TLR1,DPEP2,IRF7,IRF6,PLEKHO2,DSC3,ZNF750,COL17A1,TUFT1,GPR87,PTAFR,FGL2,FIGNL2,CD1D,LYPD5,CECR2,IGFBPL1,CDH23,EIF4EBP2,FAM83B,CPA4,GCA,IRX3,LIMK2,IFFO2,GRHL3,KLF4,FMNL1,ADCK2,THEMIS2,LRRN1,CENPP,CPVL,EVI2B,RCOR2,NES,NECTIN1
EN2	287	P19622	367.7	ARCHS4 Coexpression,72;Enrichr Queries,611;GTEx Coexpression,420	PTPRR,GALNT13,CSRNP3,CHD7,GRIK3,TSPAN11,SLC6A3,ELAVL2,NPPC,GPR173,CYP26B1,PCLO,CCND2,HEY1,KIF5C,MCF2L,HEY2,BOC,NEFM,CDON,EPHA4,FOXD1,KCND2,IGFBP5,ELMOD1,HPCAL1,EBF1,SOX11,GFRA1,ANK3,PROX1,TIAM1,SLC7A5,ALDH1A3,RTN4R,RNFT2,GPM6A,ZBTB8A,COL13A1,RGS16,NTM,LEF1,LPL,GPR83,PCDH19,CXXC4,PCDH17,AURKB,GOLGA7B,NHLH2,TCEAL7,ABLIM1,SERTAD4,TMEM169,ORC6,SPOCK2,CHN2,STC2,PMAIP1,NPTX2,CCDC184,HES4,EGR1,JUN,EGR3,…
LHX1	288	P48742	368.0	ARCHS4 Coexpression,221;Enrichr Queries,515	TENM4,GRIK3,TNC,PRDM1,ELAVL2,HAPLN1,JPH4,NPPC,GPR173,CYP26B1,CCND2,EDNRB,HEY1,KIF5C,SALL4,NEFM,KIF21B,LRRCC1,EPHA4,PDGFRA,IGFBP5,EBF1,P3H2,SOX11,PROX1,DKK1,CLDN11,ARL4D,SFRP1,VCAN,FAM234B,PAPPA,APLNR,HOXB6,GPM6A,ZBTB8A,NYAP1,COL13A1,LEF1,PCDH17,AURKB,NHLH2,TMEM169,FLRT3,HLX,ERBB4,STC2,PMAIP1,SLIT2,SCN3B,CCDC184,EGR1,JUN,MPP3,EGR3,IRX5,IRX3,TRAPPC4,POU2F2,ZFHX4,POU4F1,GRIN2D,FRAS1,SBK1,NOVA1,KIF26…
CAMTA1	289	Q9Y6Y1	368.3	ARCHS4 Coexpression,279;Enrichr Queries,738;GTEx Coexpression,88	ROBO2,RYR2,RAB3C,RAB3A,GALNT13,CSRNP3,TENM4,IRS2,ROBO1,JPH4,ARHGAP44,SPRED2,CCND2,PCLO,KIF5C,MCF2L,LRRTM2,DLGAP1,KIF21B,MACROD2,ZNF385D,NCKAP5,EID2B,EPHA4,PLA2G12A,CAMK1D,KCND2,PRKCB,MMD,ELMOD1,ANK3,ENKUR,TIAM1,ARHGEF9,FAM234B,TRAF3,CTDSP2,RNFT2,GPM6A,NYAP1,ICA1L,AMIGO1,NTM,NRXN1,GDPD1,CACNA1C,FAM169A,NALCN,AURKB,JAKMIP2,TCEAL7,MAPK9,GRIN2A,SPOCK2,ATP6V0E2,SCN3B,CCDC184,WASF3,MFAP3L,MPP2,EGR1,GAB…
CXXC5	290	Q7LFL8	369.5	ARCHS4 Coexpression,452;GTEx Coexpression,287	PTPRR,CNTNAP1,GALNT13,RAB3A,THRA,CHD7,PLEKHB1,CELSR2,JPH4,PCLO,KIF5C,MCF2L,BAALC,CTSF,GARNL3,SH3GLB2,LYNX1,KCND2,PAQR4,HPCAL1,GFRA1,ANK3,CBFA2T3,MAPK8IP1,TIAM1,RTN4R,IGSF8,NYAP1,NTM,CHRD,GPR83,GOLGA7B,NHLH2,MAPK9,PARD6A,CHN2,SLC25A23,ATP6V0E2,ZNF382,RAB3IP,CORO2B,STXBP5L,GPR137C,MAPK11,SBK1,TEF,PPP2R2C,CAMK4,ZNF853,CBLN3
FOXO1	291	Q12778	369.8	Literature ChIP-seq,107;ARCHS4 Coexpression,328;Enrichr Queries,728;ReMap ChIP-seq,85;GTEx Coexpression,601	TLNRD1,COL12A1,TMEM97,IKZF2,TXNDC16,ICAM1,HS6ST3,MT2A,HYKK,PDK3,DPF3,EPHA7,PRKCB,FNBP1,WDR74,EBF1,YOD1,KNL1,HASPIN,UTS2B,DEPDC1B,BTK,CETP,ZBTB8A,NYAP1,SDC4,DHH,IQGAP3,NCAPH,CD79B,PRKAR2A,CEP70,PLCG2,ST8SIA6,KCNN4,NAA50,FZD1,EGR1,CDT1,JUN,EGR3,MTERF3,GADD45B,ST8SIA1,RAB3IP,PARP16,IGF1,GPR183,PRXL2C,ECHDC3,TDGF1,CDC42SE2,PTPRU,SYNM,TECR,RCSD1,SLC6A4,LFNG,HEY1,NUF2,PHGDH,RRP15,RALGPS1,VAV3,MMD,KREME…
ZNF750	292	Q32MQ0	370.0	ARCHS4 Coexpression,742;Enrichr Queries,308;ReMap ChIP-seq,66;GTEx Coexpression,364	EXOC3L1,PGAP2,DGKA,TNC,ABAT,TMEM97,PRDM1,ABCA12,MKI67,CELSR2,AQP3,NAA80,TM7SF2,FAM110A,CDC20,SYDE1,POF1B,TMEM88,PDGFRA,PCYT2,IGFBP5,ARID5A,KRT7,GCAT,MTHFD2,NUPR1,DSC3,COL17A1,SDC4,GPR87,PDGFB,FBLN1,ADRB2,LYPD5,ACAT2,IGSF9,GOLGA7B,CLCA2,PMAIP1,FAM83B,CPA4,CDT1,EGR1,JUN,SLC37A2,EGR3,GADD45B,DTNB,FANCA,IFFO2,NFATC4,FAT1,SNAI1,AMOTL2,TOP2A,ECM1,B4GALT1,CRYBG1,ITGB4,TECR,SLC2A1,NKPD1,KHK,CKS1B,ADAMTS4…
HOXA4	293	Q00056	370.0	ARCHS4 Coexpression,685;Enrichr Queries,119;GTEx Coexpression,306	FAM13C,TNC,IRS2,PRDM1,ANTXR2,FGFRL1,SYDE2,SYDE1,NPPC,MT2A,CCND2,PLAU,BAALC,DPF3,EPHA4,PDGFRA,EPHA7,IGFBP5,FNBP1,FBXO17,ARMC9,EBF1,SFRP1,ARC,ZNF92,COL4A6,NUPR1,HOXB8,HOXB6,ADRB2,SCUBE1,STC2,CPA4,EGR1,JUN,EGR3,GADD45B,FOXF1,VDR,FANCA,LIF,SSC5D,IGF1,BMP4,UBE2S,CNTN1,SNAI1,SYNM,THRB,SPRED2,CYP26B1,HEY1,BOC,SPEG,PGM5,CD36,SNTA1,EDN1,FOXD1,GPR37,ITGA1,COPZ2,GFRA1,PROX1,ARL4C,ACTA2,ALDH1A3,PSRC1,PLEKHO1…
BNC2	294	Q6ZN30	370.3	ARCHS4 Coexpression,368;Enrichr Queries,212;GTEx Coexpression,531	SPON1,TENM4,COL12A1,TNC,OLFML2A,ANTXR2,ROBO1,SYDE1,ADAMTS2,EDNRA,PLAU,BOC,ENPP2,SPEG,PGM5,EDIL3,PRKG1,CDON,PDGFRA,EPHA4,IGFBP5,EBF1,ARMC9,ANK3,DCN,PARD3B,ADAM19,ACTA2,ARMCX1,SFRP1,VCAN,MAF,LOX,IGDCC4,CTDSP2,PAPPA,ADAM12,ZNF558,COL8A1,NUPR1,ZBTB8A,TNXB,SEMA3A,NTM,LEF1,NEXN,FBLN1,TNFRSF11B,TMTC1,THBS2,EGFR,AURKB,FBLN5,TTN,CLMP,OLFML3,SCN7A,SLIT2,ZNF665,CPA4,EGR1,ANGPT1,LUM,SAMD4A,SSC5D,IGF1,PODN,PL…
NFKB2	295	Q00653	374.0	ARCHS4 Coexpression,751;Enrichr Queries,498;ReMap ChIP-seq,15;GTEx Coexpression,232	PRDM8,CD82,TNC,PLAT,IRS2,PRDM1,APEH,OLFML2A,ICAM1,IL27RA,CXCL16,DOCK10,IL4I1,MT2A,CCND2,PLAU,ANPEP,PIM3,MAP3K8,GEN1,TMOD1,MAP2K3,ZBTB39,FNBP1,ARID5A,TAP1,HLA-F,SYTL3,MOB3B,SLFN13,MTHFD2,MAPKAPK2,BTK,PRR11,CARD11,PLA1A,CETP,DNMT1,GYPC,SDC4,TCF7,PDGFB,NCAPH,IGSF9,BCL2L12,HELZ2,PLCG2,LPXN,PMAIP1,KCNN4,APOBEC3C,EGR1,JUN,GADD45B,TGFB3,TRAPPC4,RARRES1,LIF,IFFO2,CDC6,POU2F2,SLC16A13,TPX2,NR4A1,CXCL11,CD…
ETV7	296	Q9Y603	374.0	ARCHS4 Coexpression,222;Enrichr Queries,210;GTEx Coexpression,690	PGAP2,DGKA,SNX10,PRDM1,ABCA12,TMEM140,NKPD1,CTSS,IFI44L,ICAM1,LMNB1,OASL,FAM110A,IL4I1,NPPC,MT2A,POF1B,GM2A,PSTPIP2,MAP3K8,PIM3,IL6R,VAV3,BATF3,EDN1,TAP1,TENT5A,PDCD1LG2,BTN3A2,AIM2,B3GNT8,IFI27,OAS1,OAS2,IRF7,TRIM14,CMPK2,ASPHD2,IRF6,ANGPTL4,NUPR1,PLEKHO2,DSC3,ZNF750,COL17A1,TUFT1,PTAFR,NLRC5,LYPD5,AURKB,RASGRP3,HELZ2,HLX,TIFA,STAT4,PMAIP1,FAM83B,CPA4,HES4,EGR1,JUN,EGR3,RRM2,GADD45B,GDF15,IL10RA…
HES2	297	Q9Y543	375.3	ARCHS4 Coexpression,551;Enrichr Queries,145;GTEx Coexpression,430	PTPRU,CRYBG1,ITGB4,DGKA,TECR,MPV17L,SLC2A1,IRS2,PRDM1,AQP3,NPPC,MT2A,CCND2,HYKK,GM2A,PLAU,ZNF843,MCF2L2,DLGAP5,VAV3,PCDHGA6,ARHGEF19,KRT7,TMC7,DKK1,ARL4C,ACTA2,SLC7A5,ALDH1A3,VCAN,CDCP1,TRAF3,DMC1,BIRC5,IRF6,NUPR1,ZNF554,DSC3,ZNF750,COL17A1,CEMIP,ZBTB8A,SDC4,TUFT1,GPR87,RGS16,PDGFB,FBXO48,LYPD5,FUT1,EGFR,AURKB,PTHLH,ALS2CL,GPNMB,STC2,CLCA2,E2F2,PMAIP1,KCNN4,ZNF665,FAM83B,CPA4,ACBD7,EGR1,CDKN2B,JU…
ATOH7	298	Q8N100	376.7	ARCHS4 Coexpression,671;Enrichr Queries,297;GTEx Coexpression,162	RAB3B,ROBO2,PCSK1,PTPRR,RAB3A,THRB,CSRNP3,ARL6IP1,TENM4,ABAT,PRDM1,CELSR2,ELAVL2,HAPLN1,CCDC102B,JPH4,ARHGAP44,PANX2,NPPC,EPB41L4B,CCND2,EDNRB,KIF5C,B3GALT2,LRRTM2,DLGAP1,NEFM,KIF21B,UNC13C,EPHA4,EDN1,IGFBP5,PCDHGA2,RNF208,SOX11,PROX1,SSTR2,ADRA2A,MOB3B,ARL4C,CLDN11,FAM234B,ALDH5A1,TRAF3,NOS1AP,APLNR,MGLL,RTN4R,GPM6A,NYAP1,RGS16,PDE1A,CHRD,GDPD1,IER5L,AURKB,GOLGA7B,MAPK9,GRIN2A,RASD1,TMEM169,CDH2…
ZIC4	299	Q8N9L1	376.7	ARCHS4 Coexpression,340;Enrichr Queries,233;GTEx Coexpression,557	PRDM8,ROBO2,RYR2,PTPRR,CNTNAP1,GALNT13,RAB3A,TENM3,TENM4,CHD7,COL12A1,GRIK3,TNC,SLC2A1,ABAT,CDH8,ELAVL2,ROBO1,RGS4,JPH4,NPPC,CYP26B1,PCLO,EDNRB,KIF5C,MCF2L,BOC,ENPP2,NEFM,CDON,EPHA4,PDGFRA,EPHA7,FOXD1,KCND2,IGFBP5,HPCAL1,EBF1,UNC5C,SOX11,GFRA1,ANK3,PROX1,DCN,MAPK8IP1,CLDN11,TIAM1,SFRP1,ARHGEF9,PAPPA,ADAM12,COL4A6,RTN4R,GPM6A,NYAP1,COL13A1,NTM,NRXN1,LEF1,GPR83,PCDH17,NHLH2,ABLIM1,ERBB4,CDH20,CHN2,…
SPI1	300	P17947	376.7	Literature ChIP-seq,117;ARCHS4 Coexpression,486;ENCODE ChIP-seq,83;Enrichr Queries,856;ReMap ChIP-seq,51;GTEx Coexpression,667	LPGAT1,PGAP2,ACSM3,NUDT3,ICAM1,MILR1,FAM110A,IL4I1,ZFYVE26,TMEM88,C3AR1,DPF3,SMCO4,CMKLR1,FNBP1,PRKCB,KCNK13,ANK3,ASRGL1,SYTL3,TEP1,KCNQ1,ORAI3,BTK,KIF20A,OTULINL,GYPC,PPP1R35,TSHZ2,NCAPG,SLCO5A1,CD1D,SAMSN1,IQGAP3,ARPP19,GRIN2A,PLCG2,KCNN4,APOBEC3C,CDT1,EGR1,JUN,EGR3,ST8SIA1,LIF,GP6,GRIN2D,DHFR,BST1,PARP11,ANLN,LPAR5,GKAP1,GPR183,APOBEC3B,RYR2,NCAPG2,SNX10,RCSD1,BRCA2,ARHGAP6,CTSS,LFNG,PBK,DLGAP…
HOXC5	301	Q00444	378.0	ARCHS4 Coexpression,303;Enrichr Queries,198;GTEx Coexpression,633	PCDHGB4,COL12A1,TNC,FOXM1,FGFRL1,LFNG,CDC20,SYDE1,NPPC,THBD,CYP26B1,HYKK,HEY1,TNKS1BP1,MYBL2,TK1,SMIM10,SBSPON,TPD52,EPHA4,PDGFRA,EDN1,FOXD1,IGFBP5,TNFRSF12A,DCXR,EBF1,COPZ2,SOX11,DKK1,DCN,PARD3B,ACTA2,SFRP1,MAF,LOX,SAPCD2,CTDSP2,ADAM12,PRR16,HOXB8,CFAP97,HOXB6,YAP1,ZBTB8A,SEMA3A,TROAP,LEF1,TMTC1,THBS2,PKMYT1,IQGAP3,EGFR,AURKB,FBLN5,SRM,RECQL4,OLFML3,HLX,PLAGL1,STC2,ATOH8,E2F1,SLIT2,ZNF665,CPA4,E…
ZNF101	302	Q8IZC7	378.3	ARCHS4 Coexpression,518;Enrichr Queries,293;GTEx Coexpression,324	TOR2A,DOCK8,MPV17L,IRS2,PRDM1,RCSD1,CTSS,IFI44L,IL27RA,LMNB1,OASL,MT2A,HYKK,TNKS1BP1,MAP3K8,ZNF843,MCF2L2,PCDHGA6,ITGA4,FNBP1,ARID5A,BTN3A2,TLR1,ARL4C,AIM2,ZNF92,MELK,TRAF3,CTDSP2,DMC1,BTK,DPEP2,IRF7,ZNF554,CARD11,BLM,ZBTB8A,PTAFR,TCF7,LEF1,NLRC5,FBXO48,CD1D,METTL21A,AURKB,RASGRP3,GK5,ABLIM1,PLCG2,STAT4,PMAIP1,ZNF665,LDLR,CPA4,ACBD7,EGR1,JUN,SEMA4D,GADD45B,SPRYD4,ZNF382,GDF15,IL10RA,LAPTM5,SAMD4A…
ZSCAN18	303	Q8TBC5	378.7	ARCHS4 Coexpression,243;Enrichr Queries,510;GTEx Coexpression,383	CNTNAP1,CSRNP3,RAB3A,THRA,PLEKHB1,ABAT,IRS2,SPINT2,ROBO1,ARHGAP44,JPH4,GPR173,MT2A,CCND2,EDNRB,KIF5C,MCF2L,ENPP2,BAALC,PHGDH,DLGAP1,CTSF,EID2B,TMEM8B,EPHA4,ZNF483,LYNX1,PEG3,IGFBP5,DCAKD,SOX11,MAPK8IP1,ARL4C,ACTA2,SLC7A5,ARHGEF9,SFRP1,VCAN,TRAF3,CTDSP2,TMEM9,RNFT2,GPM6A,NYAP1,ICA1L,TMTC1,ADRB2,FAM169A,CXXC4,NALCN,AURKB,BCL2L12,TCEAL7,ABLIM1,PLAGL1,SLIT2,ATP6V0E2,NPTX2,SLC25A23,SCN3B,LONRF2,MEST,W…
MITF	304	O75030	379.6	Literature ChIP-seq,70;ARCHS4 Coexpression,321;Enrichr Queries,424;ReMap ChIP-seq,259;GTEx Coexpression,824	PI4K2B,TLNRD1,PGAP2,XYLT1,TMEM97,ISM1,SLC4A4,FGFRL1,NAA80,IL4I1,ZFYVE26,TMEM88,PLCE1,PIP4K2C,NCKAP5,XYLB,UNC13C,FNBP1,PRKCB,ARMC9,HPCAL1,MTHFD2,DAAM2,ORAI3,CFAP97,ASF1B,SEH1L,COL13A1,SLCO5A1,IQGAP3,NCAPH,SLC5A4,EPB41L5,PLAC9,GRIN2A,PRKAR2A,CEP72,ALX1,NHEJ1,PPARGC1B,NAA50,GSTM4,JUN,ACD,PLK1,RAB3IP,GP6,NFATC4,TNFSF4,SNAI1,FAT1,SNAI2,FAT3,ZBTB8B,SNX12,TMEM51,SNX10,ARHGAP6,LRRC2,SLC6A3,MYOM3,SLC6A4,L…
GATA4	305	P43694	382.8	Literature ChIP-seq,105;ARCHS4 Coexpression,276;Enrichr Queries,579;ReMap ChIP-seq,28;GTEx Coexpression,926	ACSM3,TONSL,TMEM97,SPINT2,IKZF2,ABCA12,FGFRL1,NAA80,CDC20,VSIG1,MYOZ2,EPHA4,WDR74,EBF1,P3H2,YOD1,SOX11,KNL1,DKK1,GCAT,SFRP1,TEP1,KCNQ1,ORAI3,MGARP,HOXB6,ASF1B,OTULINL,CDCA3,SDC4,TSHZ2,PDGFB,FIGNL2,IGSF9,ABO,HELZ2,C5,CRACR2B,TSPAN8,FLRT3,TSPAN4,NAALAD2,APOB,GSTM4,EGR1,JUN,SIGLEC15,FZD5,FOXF1,ST8SIA1,RAB3IP,LIF,PARP16,CDC6,FHDC1,PHETA1,TPX2,GPR182,FAT1,SNAI1,NOSTRIN,CDC42SE2,RYR2,PTPRU,PTPRR,TENM4,…
RELB	306	Q01201	383.3	ARCHS4 Coexpression,391;Enrichr Queries,561;ReMap ChIP-seq,13;GTEx Coexpression,568	CD82,WWC1,TNC,JADE3,PLAT,IRS2,LDLRAD4,PRDM1,OLFML2A,ICAM1,IL27RA,CXCL16,DOCK10,IL4I1,MT2A,TMEM88,PLAU,ANPEP,PIM3,MAP3K8,CPNE3,IL6R,MAP2K3,FNBP1,ARID5A,TAP1,HLA-F,SYTL3,CCNE1,MTHFD2,KCNQ1,MAPKAPK2,BTK,MGARP,NUPR1,HOXB8,PRR11,CARD11,PLA1A,TEDC1,DNMT1,NYAP1,SDC4,TCF7,HTRA2,IGSF9,BCL2L12,HELZ2,GOLGA7B,PMAIP1,LPXN,ST8SIA6,KCNN4,EGR1,JUN,FAM78B,SYT1,GADD45B,LIF,IFFO2,CDC6,ARHGAP25,TPX2,NR4A1,CXCL11,CDK…
TRPS1	307	Q9UHF7	383.3	ARCHS4 Coexpression,317;Enrichr Queries,659;GTEx Coexpression,174	SNED1,CRYBG1,SYCP2,IRS1,WWC1,CHD7,TNC,IRS2,PRDM1,MKI67,ABCA12,RERG,ROBO1,DOCK10,CCND2,EDNRB,BOC,ENPP2,TNKS1BP1,CPNE3,SAMD12,VAV3,EPHA4,PDGFRA,IGFBP5,EBF1,SLC39A11,GFRA1,ANK3,TENT5A,ARL4C,RNF144B,SFRP1,VCAN,MAF,TRAF3,CTDSP2,IRF6,SFT2D2,YAP1,TNXB,SDC4,GPR87,SEMA3A,LAMA3,EGFR,PTHLH,AURKB,SCUBE2,TMEM26,SERTAD4,GPNMB,CLMN,STC2,CLCA2,PLCG2,THEM4,SLIT2,HES2,FAM83B,CBR3,EGR1,JUN,LAMB3,IRX5,ANGPT1,IRX3,AT…
HOXA3	308	O43365	383.7	ARCHS4 Coexpression,599;Enrichr Queries,197;GTEx Coexpression,355	SYNM,IRS1,COL12A1,TNC,ABAT,IRS2,PRDM1,ANTXR2,CMIP,ICAM1,SYDE2,LFNG,PANX2,SYDE1,CYP26B1,CCND2,PLAU,BOC,SPEG,PGM5,SAMD12,PDGFRA,EDN1,FOXD1,IGFBP5,PRKCB,ITGA1,FBXO17,EBF1,SLC39A11,COPZ2,SOX11,DCN,PARD3B,ARL4C,ACTA2,ALDH1A3,SFRP1,VCAN,MAF,CTDSP2,ADAM12,MYADM,COL4A6,PLEKHO2,HOXB8,HOXB6,MGLL,RNFT2,YAP1,SEMA3A,FGL2,LEF1,IER5L,FAM169A,THBS2,IQGAP3,AURKB,ABLIM1,SLC17A9,HLX,PLAGL1,SCN7A,CYTL1,SLIT2,MEST,PP…
REL	309	Q04864	383.7	ARCHS4 Coexpression,384;Enrichr Queries,539;GTEx Coexpression,228	CD82,DOCK8,MPV17L,SLC2A1,CGAS,IRS2,PRDM1,CTSS,IL27RA,LMNB1,ICAM1,CXCL16,DOCK10,CCND2,DUSP10,PLAU,MAP3K8,MCF2L2,EYS,ITGA4,PRKCB,FNBP1,ARID5A,TAP1,ABCC9,SYTL3,ARL4C,SLC7A5,VCAN,MAF,OAS2,TRAF3,BTK,IRF7,SFT2D2,CARD11,MCM2,SHC4,SDC4,RGS16,NLRC5,METTL21A,SAMSN1,MALT1,EGFR,AURKB,RASGRP3,HELZ2,GK5,APOL4,BRIP1,TIFA,PLCG2,STAT4,LPXN,PMAIP1,LDLR,ACBD7,EGR1,JUN,GSTM2,EGR3,GADD45B,XRCC2,LAPTM5,ARID3A,POU2F2,S…
ZIC1	310	Q15915	385.3	ARCHS4 Coexpression,454;Enrichr Queries,148;GTEx Coexpression,554	GALNT13,RAB3A,COL12A1,TNC,ABAT,PRDM1,RGS4,NPPC,CCND2,EDNRB,KIF5C,ENPP2,CDON,EPHA4,PDGFRA,EPHA7,IGFBP5,HPCAL1,EBF1,SOX11,ANK3,MAPK8IP1,TIAM1,SFRP1,MAF,ADAM12,RTN4R,GPM6A,NYAP1,COL13A1,NTM,LPL,GPR83,PCDH17,NHLH2,CDH20,NPTX2,FZD1,EGR1,JUN,EGR3,ZNF382,SYT1,RAB3IP,PNMA8A,ZFHX4,CORO2B,GPR137C,BMP4,NR4A1,REEP2,RCOR2,NES,PTPRR,CNTNAP1,TENM3,TENM4,THRA,CHD7,TSPAN11,ELAVL2,ROBO1,JPH4,CYP26B1,PCLO,HEY1,MCF2…
DLX3	311	O60479	386.7	ARCHS4 Coexpression,386;Enrichr Queries,182;GTEx Coexpression,592	PTPRU,SH2D4A,WWC1,COL12A1,TNC,SLC2A1,PRDM1,SPINT2,ABCA12,OLFML2A,AQP3,NKPD1,FAM110A,NPPC,CYP26B1,CCND2,POF1B,HEY1,CRTAC1,TNKS1BP1,MYBL2,ZNF385A,VAV3,PDGFRA,SH3GLB2,EDN1,FOXD1,IGFBP5,PEG3,TNFRSF19,ARHGEF19,KRT7,DKK1,ARL4C,ACTA2,ALDH1A3,MAF,LOX,SAPCD2,CCNE1,ADAM12,VWA1,IRF6,NUPR1,MGLL,DSC3,ZNF750,COL17A1,TNXB,COL13A1,TUFT1,GPR87,LEF1,LRP4,ADRB2,LYPD5,EGFR,AURKB,P2RY6,GPNMB,STC2,ATOH8,FAM83B,CPA4,EG…
OTX2	312	P32243	386.8	ARCHS4 Coexpression,383;Enrichr Queries,606;ReMap ChIP-seq,115;GTEx Coexpression,443	GALNT13,FAM13C,RTKN2,TNC,IRS2,PRDM1,CCDC102B,IFI44L,RGS4,EDNRB,PTTG1,KIF5C,SALL4,CHEK1,ENPP2,MYOZ2,EPHA4,PDGFRA,UNC13C,IGFBP5,SLC6A15,HPCAL1,ARMC9,P3H2,EBF1,KRT7,SOX11,ANK3,ESCO2,DKK1,TIAM1,SFRP1,ZNF92,LOX,PAPPA,ADAM12,COL4A6,COL8A1,RTN4R,DNMT1,COL13A1,GPR87,GPR83,TMTC1,SLC5A3,GOLGA7B,NHLH2,CCNB2,CCNB1,PMAIP1,ECT2,NPTX2,CPA4,PRELID2,EGR1,ZNF382,FZD5,ST8SIA1,RAB3IP,PARP16,CDC6,LRP1B,GPR137C,BMP4,B…
GLI2	313	P10070	387.0	ARCHS4 Coexpression,225;Enrichr Queries,161;GTEx Coexpression,775	TENM3,TENM4,IRS1,COL12A1,CHD7,TNC,SLC2A1,PRDM1,ANTXR2,RCSD1,FOXM1,TSPAN11,ROBO1,SYDE1,SPRED2,ADAMTS2,CCND2,SALL4,BOC,DNMT3B,PGM5,MYBL2,PHGDH,PDGFRA,EPHA4,HELLS,PCDHGA6,EDN1,FOXD1,IGFBP5,FBXO17,EBF1,SHROOM3,SOX11,PIMREG,PARD3B,ARL4C,ADAM19,TIAM1,ARMCX1,SFRP1,VCAN,MAF,CTDSP2,PAPPA,ADAM12,MYADM,ANOS1,YAP1,NTM,LEF1,FBLN1,THBS2,EGFR,AURKB,CECR2,OLFML3,PLAGL1,GPC1,SH3BP4,SLIT2,ZNF665,MEST,FZD1,EGR1,JUN…
HOXA11	314	P31270	388.0	ARCHS4 Coexpression,351;Enrichr Queries,181;GTEx Coexpression,632	KCNG1,IRS1,COL12A1,TNC,PRDM1,OLFML2A,ARHGAP6,RERG,ICAM1,SYDE1,NPPC,THBD,CYP26B1,CCND2,PLAU,SPEG,PGM5,MYBL2,PAMR1,PDGFRA,FOXD1,IGFBP5,TRPC4,EBF1,HASPIN,DKK1,PARD3B,ACTA2,RCN3,ALDH1A3,SFRP1,VCAN,LOX,SAPCD2,INCENP,ADAM12,MYADM,BIRC5,MASP1,NUPR1,HOXB8,HOXB6,CDKL1,MCM2,ZBTB8A,CEMIP,DHH,LEF1,CACNA1C,THBS2,PKMYT1,IQGAP3,EGFR,AURKB,FBLN5,SRM,RECQL4,OLFML3,HLX,STC2,ATOH8,E2F1,SLIT2,CPA4,HES4,EGR1,CDT1,JUN…
HES6	315	Q96HZ4	388.0	ARCHS4 Coexpression,847;Enrichr Queries,45;GTEx Coexpression,272	TUSC2,PLEKHB1,HJURP,IRS2,ABAT,TMEM97,SPINT2,MKI67,TM7SF2,CDC20,NPPC,GPR173,MT2A,CCND2,PTTG1,KIF5C,CHCHD6,BAALC,TNR,NEK2,IGFBP5,SOX11,PIMREG,ASRGL1,ENKUR,MTHFD2,ASF1B,GPM6A,NYAP1,CDCA3,SDC4,CDCA5,CDCA7,CDCA8,HMMR,CCNB2,CCNB1,RACGAP1,CDH20,SCN3B,EGR1,CDT1,JUN,RASL10A,GADD45B,UBE2C,PLK1,FANCA,NFATC4,FAM111B,TPX2,UBE2T,REEP2,CDK1,LRRN1,DHCR7,ZBTB8B,RCOR2,TOP2A,CHD7,SLC2A1,MCM10,KIF11,FOXM1,TSPAN11,LM…
ZIC3	316	O60481	392.3	Literature ChIP-seq,88;ARCHS4 Coexpression,591;Enrichr Queries,464;GTEx Coexpression,426	GALNT13,ARL6IP1,GLDC,DGKA,TNC,BUB1B,PRDM1,HS6ST2,EDNRB,KIF5C,SALL4,ENPP2,DPF3,FBXO5,TPD52,EPHA4,PDGFRA,HPCAL1,EBF1,P3H2,SOX11,SHISA3,ANK3,DKK1,TIAM1,SFRP1,MAF,PAPPA,SMS,ANOS1,COL4A6,PDE9A,RTN4R,COL13A1,LPL,GPR83,GOLGA7B,NHLH2,STC2,CEP70,PMAIP1,NPTX2,EGR1,ZNF382,MTERF3,LRRN2,RAB3IP,GPR137C,BMP4,LIN28B,NOSTRIN,RNF182,SNAI2,LRRN1,TDGF1,RCOR2,PTPRR,TENM3,TENM4,CHD7,ELAVL2,RERG,PCLO,HEY1,MCF2L,HEY2,DN…
WT1	317	P19544	392.3	Literature ChIP-seq,7;ARCHS4 Coexpression,430;Enrichr Queries,136;GTEx Coexpression,996	SPON1,TLNRD1,ACSM3,GLDC,HHIP,WIPF3,COL12A1,PLEKHB1,CCNF,XYLT1,MKI67,IKZF2,ANTXR2,FGFRL1,TXNDC16,ICAM1,HS6ST3,RPS6KA6,EDNRA,EDNRB,RAVER2,DPF3,PLCE1,PDK3,KIF21B,SAMD12,VSTM4,NCKAP5,CDON,CMKLR1,EPHA4,EPHA7,PAQR4,PRKCB,FNBP1,EBF1,HPCAL1,P3H2,CACNA2D2,SOX11,UNC5C,ANK3,PHKA2,MAPK8IP1,TIAM1,SFRP1,DEPDC1B,DAAM2,PAPPA,MGARP,HOXB8,PLPP2,PLA1A,ADCYAP1R1,SEH1L,COL13A1,SDC4,DHH,TSHZ2,CDCA7,LYPD6,SAMSN1,ABO,EP…
IRX2	318	Q9BZI1	393.0	ARCHS4 Coexpression,545;Enrichr Queries,449;GTEx Coexpression,185	RAB3B,PGAP2,WWC1,TNC,SLC2A1,IRS2,ABCA12,RCSD1,NKPD1,FAM110A,MT2A,CYP26B1,CCND2,EDNRB,POF1B,HEY1,BOC,ENPP2,PLCE1,PIM3,NEFM,EDIL3,VAV3,EPHA4,PDGFRA,BATF3,TNFRSF12A,IGFBP5,TESC,TNFRSF19,ARHGEF19,EBF1,KAZN,SOX11,GFRA1,SHISA3,ANK3,PROX1,DCN,SFRP1,VCAN,MAF,IRF6,PLPP2,DSC3,ZNF750,COL17A1,SDC4,TUFT1,GPR87,RGS16,LAMA3,LEF1,LPL,LYPD5,THBS2,CXXC4,EGFR,AURKB,SLC7A2,PCDH17,GPNMB,FLRT3,STC2,SLIT2,NPTX2,FAM83B,…
NFATC1	319	O95644	393.2	ARCHS4 Coexpression,177;ENCODE ChIP-seq,118;Enrichr Queries,653;ReMap ChIP-seq,289;GTEx Coexpression,729	EXOC3L1,ANKRD37,ARL6IP1,CD82,UBE2D4,TUSC2,ANKRD33,PMCH,TONSL,TNC,IRS2,PRDM1,TMEM140,TM7SF2,ICAM1,CXCL16,DOCK10,ZFYVE26,CCND2,EME1,TMEM88,PLAU,C3AR1,PIM3,MAP3K8,OIP5,SAMD12,IL6R,TPD52,MAP2K3,FNBP1,IL11RA,PRKCB,WDR74,EBF1,ARID5A,TAP1,TIAM1,MAF,TXLNB,FANCD2,ORAI3,BTK,HOXB8,CARS2,ZNF554,HOXB6,CARD11,DNMT1,LXN,SDC4,CDCA5,PPP1R35,BOD1L1,TCF7,PDGFB,HTRA2,SLCO5A1,SLC6A20,SLC5A3,ACAT2,BCL2L12,PRKAR2A,AMDH…
ZFPM2	320	Q8WW38	394.0	ARCHS4 Coexpression,605;Enrichr Queries,95;GTEx Coexpression,482	IRS1,COL12A1,TNC,SLC4A4,NUDT3,EDNRA,CCND2,EDNRB,ENPP2,DPF3,LARGE1,CDON,EPHA4,PDGFRA,UNC13C,EPHA7,IGFBP5,EBF1,KAZN,ANK3,EML5,TIAM1,UTS2B,SFRP1,MAF,LOX,PAPPA,ADAM12,COL8A1,SHC4,COL13A1,PDE1A,NTM,LPL,GPR83,FBLN1,CACNA1C,FBLN5,EGR1,JUN,ZNF382,SYT1,IGF1,ZFHX4,GPR137C,SULT1B1,CNTN1,BCL2,SNAI2,ROBO2,RYR2,TENM4,CHD7,PCSK5,LRRC2,ROBO1,MYOM3,MCF2L,SPEG,DLGAP1,EDIL3,MCF2L2,PRKG1,GARNL3,PCDHGA6,KCND2,GFRA1,A…
SOX1	321	O00570	394.0	ARCHS4 Coexpression,197;Enrichr Queries,832;GTEx Coexpression,153	RAB3C,CSRNP3,TENM3,ARL6IP1,THRA,TENM4,CHD7,GRIK3,ABAT,SLC35F1,TSPAN11,CELSR2,CDH8,ELAVL2,ROBO1,JPH4,NPPC,GPR173,CCND2,KIF5C,LRRTM2,BOC,BAALC,TNR,NEFM,NCKAP5,TMEM8B,CDON,EPHA4,PDGFRA,EPHA7,IGFBP5,EBF1,RNF208,SOX11,GFRA1,PROX1,ARHGEF9,SFRP1,ALDH5A1,MAF,SLC9A6,COL4A6,RNFT2,GPM6A,ADCYAP1R1,NYAP1,NRXN1,LEF1,GREB1L,FAM169A,PCDH19,EGFR,PCDH17,AURKB,TCEAL7,IGFBPL1,CDH20,CSMD3,SLIT2,ATP6V0E2,NPTX2,WASF3,H…
OLIG1	322	Q8TAK6	394.3	ARCHS4 Coexpression,93;Enrichr Queries,451;GTEx Coexpression,639	COLGALT2,GALNT13,CD82,THRA,PLEKHB1,GRIK3,XYLT1,IRS2,ABAT,NUDT3,CTSS,NPPC,PAIP2B,MT2A,CCND2,EDNRB,HEY1,KIF5C,LRRTM2,ENPP2,BAALC,TNR,PHGDH,CD36,CTSF,PDGFRA,GPR37,IGFBP5,KCND2,PRKCB,TESC,KAZN,SOX11,MAPK8IP1,PCDHGA9,CLDN11,VCAN,ARC,PSRC1,TRAF3,DAAM2,CTDSP2,CHDH,ALDOC,CHST2,MGLL,GPM6A,ADCYAP1R1,RGS16,NTM,LPL,LRP4,AURKB,TCEAL7,CDH20,MVB12B,MAP7,MBP,NPTX2,ATP6V0E2,STOX1,WASF3,PPP1R14A,EGR1,KCNF1,BCHE,JU…
IRF5	323	Q13568	394.7	ARCHS4 Coexpression,396;Enrichr Queries,711;GTEx Coexpression,77	CD82,DOCK8,PRDM1,IKZF2,RCSD1,CTSS,IL27RA,LMNB1,CXCL16,ICAM1,IL4I1,GM2A,PLAU,C3AR1,ACP5,MYBL2,MAP3K8,CD36,IL6R,HAVCR2,CMKLR1,BORA,ITGA4,PRKCB,FNBP1,TAP1,HLA-F,TLR1,SLFN13,AIM2,OAS1,OAS2,TRAF3,BTK,IRF7,PLEKHO1,MTFR2,PLEKHO2,CARD11,MCM2,PTAFR,FGL2,NLRC5,NPL,SAMSN1,AURKB,CD79B,P2RY6,ADAP2,ORC1,GPNMB,HLX,TIFA,PLCG2,LPXN,PMAIP1,KCNN4,APOBEC3C,CDT1,EGR1,JUN,ATAD5,GADD45B,GDF15,IL10RA,LAPTM5,ARID3A,POU2F…
NFATC4	324	Q14934	394.7	ARCHS4 Coexpression,209;Enrichr Queries,251;GTEx Coexpression,724	SNED1,HP1BP3,COL12A1,TNC,ICAM1,SYDE1,ADAMTS2,EDNRA,CCND2,ANPEP,CTSK,BOC,ENPP2,BDKRB2,TNKS1BP1,MYBL2,VSTM4,PAMR1,TMEM8B,PDGFRA,EPHA4,EDN1,IGFBP5,EBF1,COPZ2,EBF4,DCN,ARL4C,RCN3,ACTA2,TIAM1,ARMCX1,SFRP1,VCAN,LOX,CTDSP2,ZNF558,ALDOC,ANGPTL4,CEMIP,TSHZ2,FBLN1,THBS2,EGFR,AURKB,FBLN5,CLMP,OLFML3,GPC1,STC2,TSPAN4,PMAIP1,SH3BP4,ZNF665,MEST,FZD1,EGR1,GSTM2,JUN,GADD45B,GDF15,TGFB3,LUM,FANCA,SSC5D,PODN,KLF4,…
MECOM	325	Q03112	395.0	Literature ChIP-seq,133;ARCHS4 Coexpression,748;GTEx Coexpression,304	DCLRE1B,DGKD,CD82,ARL6IP1,DGKA,XYLT1,PRDM1,TMEM140,CDH8,NUDT3,ICAM1,FAM110A,DOCK10,MFSD13A,VSIG1,CCRL2,C3AR1,PIM3,SAMD12,TMOD1,ARID5A,STIMATE,MOB3C,TIAM1,DEPDC1B,ARMCX1,SLC9A6,KCNQ1,MAPKAPK2,SLC9A9,BTK,NUPR1,GPM6A,EXD2,BLM,FUT1,SAMSN1,IGSF9,SCUBE2,CRACR2B,COBLL1,TSPAN4,MAP3K21,LPXN,ECT2,ACBD7,SLC14A1,DNAH11,JUN,TIA1,RASSF7,PARP16,PHETA1,BRI3BP,ARHGAP25,ANKHD1,SULT1B1,PARP11,BST1,OCLN,ADCK2,MYO5C,…
GFI1B	326	Q5VTD9	395.4	Literature ChIP-seq,136;ARCHS4 Coexpression,277;Enrichr Queries,313;ReMap ChIP-seq,99;GTEx Coexpression,1152	LPGAT1,TONSL,MKI67,FGFRL1,ICAM1,IL27RA,NAA80,FAM110A,IL4I1,TMEM88,PAQR4,HPCAL1,YOD1,GCAT,WDR76,DEPDC1B,ORAI3,BTK,HOXB8,HOXB6,ASF1B,CETP,IGSF8,NYAP1,SEH1L,GYPC,CDCA3,PPP1R35,CDCA7,ARPP19,ABO,CD79B,CRACR2B,RDH10,TSPAN4,ST8SIA6,KCNN4,SCAI,EGR1,CDT1,JUN,IFFO2,RAB27B,GP6,ACADSB,ZWINT,GRIN2D,GPR137C,BST1,STAR,LPAR5,ADCK2,TNFSF4,SNAI1,NMT2,RCOR2,TOP2A,TECR,BRCA1,RCSD1,BRCA2,ARHGAP6,KHK,KIF15,CD36,TK1,CC…
GRHL1	327	Q9NZI5	395.7	ARCHS4 Coexpression,413;Enrichr Queries,305;GTEx Coexpression,469	CRYBG1,THRB,DGKA,ITGB3,TECR,TNC,SLC2A1,IRS2,PRDM1,IKZF2,MKI67,SIPA1L2,ABCA12,AQP3,ARHGAP6,MT2A,HEY1,POF1B,ENPP2,VAV3,SBSPON,EPHA4,EDN1,PLA2G12A,IGFBP5,MMD,ARHGEF19,TENT5A,ENKUR,ARL4C,SLC7A5,TIAM1,CDCP1,TRAF3,CTDSP2,SLFN14,IRF6,TLR5,MGLL,DSC3,ZNF750,COL17A1,CETP,RBM47,SDC4,TUFT1,GPR87,EGFR,AURKB,ABLIM1,ALS2CL,SH3TC2,CLMN,CLCA2,HES2,FAM83B,CPA4,MFAP3L,EGR1,JUN,EGR3,RRM2,LAMB3,GADD45B,GDF15,RAB3IP,F…
MEIS3	328	Q99687	396.0	ARCHS4 Coexpression,564;Enrichr Queries,410;GTEx Coexpression,214	PTPRU,CNTNAP1,RAB3A,IRS1,KCNC4,COL12A1,TNC,SLC35F1,ABAT,CELSR2,ROBO1,JPH4,RGS4,LFNG,ADAMTS2,CCND2,KIF5C,PLAU,ANPEP,TNR,SPEG,DLGAP1,KIF21B,MCF2L2,SEMA6B,PDGFRA,IGFBP5,EBF1,RNF208,SOX11,MAPK8IP1,ARL4C,ADAM19,RCN3,SFRP1,VCAN,ARHGEF9,MAF,LOX,NOS1AP,ADAM12,ANGPTL4,GPM6A,NYAP1,LEF1,PDGFB,CABP1,PCDH19,AURKB,GRIN2A,OLFML3,GPC1,SCN3B,ATP6V0E2,CCDC184,TUB,GABBR2,EGR1,MPP2,JUN,RASL10A,SYT1,GADD45B,ATRNL1,GD…
KLF12	329	Q9Y4X4	397.0	ARCHS4 Coexpression,578;Enrichr Queries,467;GTEx Coexpression,146	ROBO2,THRB,CSRNP3,PGAP2,TENM4,IRS1,DOCK8,TECR,CHD7,PDE3B,XYLT1,IRS2,IKZF2,ANTXR2,SLC4A4,ROBO1,DOCK10,SYDE1,DOCK11,CCND2,HEY2,SPEG,KIF21B,SMIM10,PRKG1,RALGPS2,EPHA4,PCDHGA6,CAMK1D,IGFBP5,ITGA4,PCDHGA2,ARHGEF19,EBF1,ARAP2,SOX11,ANK3,PARD3B,PARP8,ACTA2,ARL4C,TIAM1,ARMCX1,VCAN,CDCP1,MAF,TRAF3,CTDSP2,COL8A1,PLPP2,TRABD2B,CARD11,RBM47,PPM1L,SEMA3A,LEF1,TCF7,NLRC5,NEXN,TMTC1,CACNA1C,EGFR,AURKB,ABLIM1,PL…
TCFL5	330	Q9UL49	397.0	ARCHS4 Coexpression,74;Enrichr Queries,89;GTEx Coexpression,1028	TNC,BUB1B,IRS2,CDC20,NPPC,SYDE1,MT2A,CCND2,ENPP2,PCYT2,IGFBP5,SOX11,HASPIN,ASRGL1,TIAM1,MELK,LOX,MTHFD2,ULK2,KIF20A,SDC4,CDCA5,CCNB2,CCNB1,RACGAP1,CEP70,MAP7,PMAIP1,NPTX2,MFAP3L,FANCI,EGR1,CDT1,JUN,EGR3,GADD45B,UBE2C,FANCA,AZIN2,ANLN,TPX2,LIN28B,GKAP1,UBE2S,NFE2L3,CNTN1,CDK1,TOP2A,ARHGAP11A,NCAPG2,BRCA1,TTC29,FOXM1,LMNB1,CHAF1A,HEY1,EXO1,PHGDH,MYBL2,POLE,CEP55,LRRCC1,VAV3,TNFRSF12A,TESC,TMC7,CIT,…
PRDM14	331	Q9GZV8	397.2	Literature ChIP-seq,72;ARCHS4 Coexpression,184;Enrichr Queries,610;ReMap ChIP-seq,48;GTEx Coexpression,1072	GLDC,NUDT3,NAA80,FAM110A,CDC20,TMEM88,CHEK1,GTSE1,NCKAP5,EPHA4,FNBP1,PAQR5,KCNK13,EBF1,SOX11,KNL1,EBF4,KNSTRN,SFRP1,DEPDC1B,ANOS1,COL8A1,HOXB8,HOXB6,CDCA3,COL13A1,SDC4,TSHZ2,CDCA7,SLCO5A1,C2CD4B,WDR62,SKA3,NCAPH,HELZ2,CRACR2B,SEC14L1,FLRT3,PRKAR2A,RDH10,TSPAN4,PLCG2,MOV10L1,OTOF,KCNN2,CDT1,EGR1,JUN,SNAPIN,FZD5,FOXF1,SLC35E4,LIF,IFFO2,PARP16,CDC6,NFATC4,BST1,PCDHGA12,LPAR5,FAT1,SNAI1,LRRN1,IGSF9B,…
ZNF556	332	Q9HAH1	397.3	ARCHS4 Coexpression,237;Enrichr Queries,270;GTEx Coexpression,685	UBE2D4,CCNF,MPV17L,TNC,CCND2,HYKK,DPF3,ZNF843,CDON,EPHA4,PRKCB,P3H2,YOD1,IPCEF1,SGO1,TXLNB,ZNF554,ABCG2,ZBTB8A,FBXO48,SLCO5A1,LYPD5,PCDH17,SKA1,RASGRP3,ORC6,RACGAP1,MAP7,PMAIP1,ZNF665,CPA4,NAA50,ACBD7,EGR1,ZNF382,NEK5,IGF1,SULT1B1,PRXL2C,CEP85,ZNF774,ZBTB8B,ROBO2,CSRNP3,SYCP2,KIF14,SIPA1L2,LRRC2,DTWD2,ADAMTS4,CD36,MCF2L2,VAV3,RMI2,EDN1,PCDHGA6,ABCC9,SPTB,ARL4C,BACE2,ASPM,VCAN,BDH1,TRAF3,DMC1,ANGP…
FOXE1	333	O00358	397.7	ARCHS4 Coexpression,200;Enrichr Queries,324;GTEx Coexpression,669	ECM1,TENM4,IRS1,WWC1,COL12A1,TNC,IRS2,PRDM1,SPINT2,ISM1,FGFRL1,NPPC,CYP26B1,CCND2,CASP12,SALL4,TNKS1BP1,NEFM,CD36,VSTM4,SNTA1,PDGFRA,EDN1,FOXD1,IGFBP5,KRT7,UNC5C,SOX11,GFRA1,EBF4,IPCEF1,KNSTRN,DKK1,ADRA2A,RNF144B,ALDH1A3,SFRP1,MAF,LOX,PAPPA,KCNQ1,TFF3,NUPR1,IRF6,DGKI,ITGA9,ZNF750,RBM47,KLHL14,SDC4,SEMA3D,DHH,LEF1,ADRB2,SLC5A3,EGFR,AURKB,PTHLH,ALS2CL,STC2,ATOH8,SLIT2,NPTX2,MEST,HES2,CPA4,FZD1,EGR1…
ZEB1	334	P37275	397.8	ARCHS4 Coexpression,690;ENCODE ChIP-seq,49;Enrichr Queries,878;ReMap ChIP-seq,125;GTEx Coexpression,247	EXOC3L1,PGAP2,UBXN2B,WWC1,TONSL,TNC,PRDM1,SPINT2,ANTXR2,ICAM1,TM7SF2,SYDE2,SYDE1,MFSD13A,EDNRA,CCND2,TMEM88,PLAU,HCFC1R1,PIM3,IL6R,EPHA4,PDGFRA,GUCY1A2,PCYT2,PAQR4,IGFBP5,WDR74,EBF1,GCAT,ADAM19,ARMCX1,LOX,PRR16,MYADM,NUPR1,TEDC1,EXD2,ZBTB8A,DNMT1,TEDC2,NTM,PDGFB,HTRA2,TMTC1,CACNA1C,PKMYT1,FBLN5,HELZ2,CRACR2B,AMDHD2,COBLL1,TSPAN4,MAP7,MBP,KCNN4,CDT1,EGR1,JUN,GADD45B,RASSF7,LIF,SSC5D,ZFHX4,CORO2B,N…
ZNF90	335	Q03938	398.0	ARCHS4 Coexpression,1123;Enrichr Queries,21;GTEx Coexpression,50	PI4K2B,ERCC6L,GLDC,DSCC1,RTKN2,MPV17L,TONSL,HJURP,BUB1B,TTF2,IKZF2,MKI67,CEP128,CDC20,RPS6KA6,PTTG1,KIF5C,SALL4,CHEK1,PCLAF,OIP5,FBXO5,GTSE1,BORA,ESCO2,CDC25C,HASPIN,PIMREG,WDR76,TRAIP,SGO1,DEPDC1B,NEIL3,MELK,FANCD2,KIF20A,KIF20B,PRR11,ZNF554,BLM,ZBTB8A,CDCA2,KLHL14,CDCA3,CDCA5,CDCA7,NCAPG,FBXO48,HMMR,PKMYT1,SKA3,SKA1,NCAPH,RAD51AP1,CCNB2,CCNB1,ORC6,LPXN,PMAIP1,CLSPN,ZNF665,CPA4,PLK4,FANCI,ACBD7,…
HMX2	336	A2RU54	398.3	ARCHS4 Coexpression,45;Enrichr Queries,1127;GTEx Coexpression,23	PI4K2B,ERCC6L,DSCC1,CCNF,HJURP,TONSL,BUB1B,TTF2,PRDM1,IKZF2,MKI67,IFI44L,IL4I1,NPPC,EME1,CHEK1,PCLAF,FBXO5,BORA,ZGRF1,FNBP1,EBF1,SOX11,ESCO2,HASPIN,WDR76,SGO1,DEPDC1B,SFRP1,MTHFD2,BTK,HOXB8,PRR11,HOXB6,ASF1B,BLM,TEDC2,CDCA2,CDCA5,NCAPG,CDCA8,HMMR,PKMYT1,NCAPH,SKA1,RAD51AP1,BRIP1,ORC6,ORC1,PLCG2,LPXN,PMAIP1,ALX1,FANCI,CDT1,EGR1,STIL,EGR3,FOXF1,XRCC2,PLK1,FANCB,BRI3BP,ZWINT,FAM111B,DHFR,NR4A1,UBE2S…
ATOH8	337	Q96SQ7	398.3	ARCHS4 Coexpression,457;Enrichr Queries,241;GTEx Coexpression,497	SNED1,GALNT15,IRS1,COL12A1,TNC,IRS2,ISM1,ARHGAP6,CMIP,LFNG,SYDE1,THBD,MT2A,CYP26B1,ADAMTS2,EDNRB,HEY1,PLCE1,TNKS1BP1,SPEG,CD36,CLIC2,SNTA1,PDGFRA,EDN1,IGFBP5,EBF1,COPZ2,DCN,PARD3B,ARL4C,ACTA2,RCN3,SFRP1,VCAN,MAF,LOX,DAAM2,CTDSP2,ADAM12,ANGPTL4,MGLL,YAP1,ZBTB8A,SDC4,GREB1L,IER5L,LPL,TMTC1,FBLN5,EGFR,SLC7A2,AURKB,PLAC9,CLEC3B,RASD1,CLMP,GPC1,TSPAN4,SH3BP4,FZD1,EGR1,AFAP1L2,JUN,EGR3,GADD45B,GDF15,TG…
EGR3	338	Q06889	398.7	ARCHS4 Coexpression,474;Enrichr Queries,103;GTEx Coexpression,619	TNC,PLAT,IRS2,PRDM1,LDLRAD4,ABCA12,ICAM1,CXCL16,FAM110A,RGS4,NPPC,MT2A,CCND2,EDNRB,POF1B,PLAU,SLCO2B1,ENPP2,C3AR1,MAP3K8,PIM3,IGFBP5,PRKCB,EBF1,ARID5A,MYO7A,HLA-F,IPCEF1,ADAM19,MAF,DSC3,COL17A1,SDC4,PDGFB,STC1,LPL,ADRB2,LYPD5,ADAP2,STC2,PMAIP1,NPTX2,A2M,FAM83B,CPA4,EGR1,JUN,GSTM2,GADD45B,LIF,IFFO2,NR4A1,LPAR5,GPR183,TBXAS1,CNTN1,ZMYND15,SLC2A1,NKPD1,THBD,DUSP10,HEY1,MCF2L,ZNF385A,HAVCR2,EDN1,TNFR…
LEF1	339	Q9UJU2	399.3	ARCHS4 Coexpression,215;Enrichr Queries,260;ReMap ChIP-seq,200;GTEx Coexpression,922	TOR2A,ANKRD37,DGKD,CD82,DGKA,TONSL,TNC,IRS2,PRDM1,OLFML2A,MKI67,IKZF2,CELSR2,IL27RA,DOCK10,MFSD13A,DOCK11,MT2A,CCND2,EDNRB,HCFC1R1,PCLAF,ENPP2,KIF21B,LARGE1,PRND,EPHA4,PDGFRA,PAQR4,SLC30A3,IGFBP5,ZGRF1,PRKCB,FNBP1,EBF1,TAP1,PASK,ADAM19,SLFN13,SFRP1,MAF,DPEP2,CARD11,TCF7,LPL,PKMYT1,RASGRP3,EIF4EBP2,PMAIP1,EGR1,JUN,EGR3,GADD45B,LRRN2,PYHIN1,IGF1,CORO2A,ARHGAP25,BMP4,CDK6,FAT1,NFE2L3,CDK1,BCL2,SNAI2…
NR2F2	340	P24468	399.4	ARCHS4 Coexpression,558;ENCODE ChIP-seq,30;Enrichr Queries,427;ReMap ChIP-seq,261;GTEx Coexpression,721	RAB3A,IRS1,COL12A1,TNC,IRS2,PRDM1,CELSR2,CMIP,ICAM1,ZDHHC4,SYDE1,EDNRA,CCND2,EDNRB,PLAU,HCFC1R1,PIM3,KIF21B,EPHA4,PDGFRA,PCYT2,IGFBP5,PAQR4,EBF1,WDR74,SOX11,DKK1,ARMCX1,SFRP1,MAF,LOX,MAPKAPK2,HOXB8,HOXB6,TEDC1,ZBTB8A,SDC4,COL13A1,PPP1R35,PKMYT1,BCL2L12,C5,CRACR2B,STC2,TSPAN4,ZNF665,APOB,A2M,FZD1,CDT1,EGR1,JUN,GADD45B,SLC52A2,B3GALT4,RASSF7,CDC6,CORO2A,ZFHX4,NFATC4,BMP4,CDK6,FAT1,BCL2,SASS6,SNAI2,…
ASCL2	341	Q99929	399.7	ARCHS4 Coexpression,590;Enrichr Queries,146;GTEx Coexpression,463	PGAP2,DGKA,ATP2A3,SLC2A1,PRDM1,ABCA12,AQP3,NKPD1,CTSS,ICAM1,OASL,FAM110A,LFNG,NPPC,MT2A,CCND2,POF1B,ANPEP,FLOT2,IL6R,ZNF385A,VAV3,EDN1,TESC,ARHGEF19,KRT7,TAP1,ADRA2A,ACTA2,SLC7A5,TBC1D2,TRAPPC6A,SFRP1,MAF,B3GNT8,IFI27,OAS1,ADORA2B,OAS2,KCNQ1,IRF7,TFF3,DPEP2,BIRC5,IRF6,NUPR1,PLEKHO2,DSC3,ZNF750,COL17A1,TRABD,GYPC,RGS14,TUFT1,PPM1M,RGS16,LEF1,PTAFR,PDGFB,CDCA7,LYPD5,AURKB,HELZ2,RASD1,STC2,E2F2,PMAI…
PDX1	342	O00330	400.2	Literature ChIP-seq,155;ARCHS4 Coexpression,292;Enrichr Queries,571;ReMap ChIP-seq,162;GTEx Coexpression,821	RAB3B,EXOC3L1,IRS1,MPV17L,GMNN,TMEM97,PRDM1,SPINT2,SLC4A4,AQP3,CEP128,DOCK10,NPPC,CCND2,KIF5C,ENPP2,BAALC,DPF3,IL6R,CDON,TMOD1,TPD52,RAB2B,IGFBP5,EBF1,YOD1,SOX11,GCAT,DEPDC1B,TEP1,ORAI3,MAPKAPK2,PKP2,KIF20A,CFAP97,OTULINL,ASF1B,GPM6A,TSHZ2,C2CD4B,FUT1,GOLGA7B,GRIN2A,CRACR2B,ANKH,RDH10,STC2,MAP7,MAP3K21,LPXN,NPTX2,CPA4,GSTM4,EGR1,JUN,EGR3,SYT1,FOXF1,VDR,KLHL26,RAB3IP,RASSF7,PARP16,CDC6,ANKHD1,NDC8…
ONECUT2	343	O95948	400.7	ARCHS4 Coexpression,150;Enrichr Queries,240;GTEx Coexpression,812	ROBO2,RAB3C,CSRNP3,TENM4,GLDC,WWC1,COL12A1,ABAT,MKI67,SLC4A4,ELAVL2,KHK,ROBO1,NADK2,NPPC,GPR173,CYP26B1,CCND2,KCNT2,KIF5C,NEFM,XYLB,VAV3,EPHA4,PDGFRA,EPHA7,IGFBP5,DCXR,TESC,EBF1,SOX11,GFRA1,PROX1,MANEAL,ANK3,ARL4C,SFRP1,VCAN,ALDH5A1,BDH1,TRAF3,CHDH,PON3,GPM6A,RGS14,HAAO,NRXN1,GREB1L,LPL,HSD17B6,ARPP19,CXXC4,EGFR,PCDH17,AURKB,CECR2,NHLH2,TCEAL7,C5,TMEM169,IGFBPL1,PMAIP1,NPTX2,SCN3B,CCDC184,EGR1,JU…
ZNF792	344	Q3KQV3	401.3	ARCHS4 Coexpression,259;Enrichr Queries,630;GTEx Coexpression,315	DOCK6,IRS1,ITGB3,DOCK8,ATP2A3,IRS2,PRDM1,MKI67,ANTXR2,RCSD1,TMEM140,CELSR2,AQP3,ARHGAP6,IL27RA,ICAM1,LMNB1,LFNG,FAM110A,DOCK11,SPRED2,CCND2,DUSP10,PLAU,PSTPIP2,CHCHD6,CCRL2,CD36,CLIC2,VAV3,EPHA4,EDN1,PLA2G12A,ITGA4,MMD,PRKCB,BTN3A2,HLA-F,DKK1,ENKUR,ARL4C,ADAM19,SLC7A5,MOB3C,VCAN,TRAF3,CTDSP2,SLFN14,BTK,PLEKHO1,TMEM9,ARHGEF6,IGSF8,CETP,LEF1,TCF7,PDGFB,CDCA7,PCDH12,FAM169A,NALCN,AURKB,ABLIM1,HLX,P2…
HIC1	345	Q14526	402.0	ARCHS4 Coexpression,784;Enrichr Queries,204;GTEx Coexpression,218	DOCK6,ITGB3,COL12A1,TNC,PLAT,IRS2,PRDM1,OLFML2A,IKZF2,CELSR2,ICAM1,SYDE1,THBD,EDNRA,CYP26B1,ADAMTS2,CCND2,TMEM88,PLAU,BOC,BDKRB2,PIM3,CLIC2,PDGFRA,EDN1,IGFBP5,FNBP1,EBF1,DCN,ADAM19,RCN3,ACTA2,VCAN,MAF,LOX,TRAF3,ADAM12,MAPKAPK2,ANGPTL4,CHST2,MGLL,GRAMD1C,TNXB,RGS16,TSHZ2,PDGFB,IER5L,PKD1L1,PCDH12,THBS2,EGFR,AURKB,FBLN5,PLAC9,CLEC3B,OLFML3,HLX,TSPAN4,MAP7,EGR1,JUN,EGR3,GADD45B,LUM,GDF15,TGFB3,FOXF1…
DLX2	346	Q07687	403.3	ARCHS4 Coexpression,780;Enrichr Queries,96;GTEx Coexpression,334	RAB3C,RAB3A,ARL6IP1,IRS1,FAM13C,COL12A1,TNC,IRS2,PRDM1,MKI67,NPPC,CCND2,NCKAP5,EPHA4,IGFBP5,SLC6A15,EBF1,SOX11,PIMREG,DKK1,SFRP1,MAF,LOX,KIF20A,PDE1A,ERV3-1,CDCA7,PCDH19,SKA3,LYPD6,CCNB1,STC2,PMAIP1,NPTX2,EGR1,JUN,TIA1,EGR3,GADD45B,FANCA,LIF,PNMA8A,ZFHX4,GRIN2D,BMP4,NR4A1,PCDHGA12,KIF4A,REEP2,CNTN1,SNAI1,SNAI2,LHX6,CNTN3,PCDHGB4,CHD7,GRIK3,ROBO1,LFNG,CYP26B1,HEY1,EDN1,FOXD1,CKAP2L,DCAKD,CIT,ARL4C…
BCL6	347	P41182	403.8	Literature ChIP-seq,130;ARCHS4 Coexpression,547;Enrichr Queries,592;ReMap ChIP-seq,76;GTEx Coexpression,674	TONSL,FGFRL1,ICAM1,GPR173,MT2A,TMEM88,C3AR1,DPF3,UNC13C,PAQR4,FNBP1,WDR74,HPCAL1,EBF1,MYO7A,ASRGL1,ORAI3,GPLD1,CETP,ZBTB8A,CDCA3,SDC4,PPP1R35,CDCA8,FIGNL2,CD1D,SLC6A20,SAMSN1,CD79B,BRIP1,CRACR2B,SEC14L1,RDH10,TSPAN4,ST8SIA6,NHEJ1,CDT1,EGR1,PRELID2,JUN,GSTM2,EGR3,GADD45B,FOXF1,IGF1,GP6,BST1,SASS6,CDC42SE2,KCNC4,KIF14,KIF11,RCSD1,CTSS,LFNG,TAF7L,PANX2,CHAF1A,PBK,TNKS1BP1,TK1,CD36,RALGPS1,GARNL3,RAL…
SMAD9	348	O15198	404.0	ARCHS4 Coexpression,466;Enrichr Queries,133;GTEx Coexpression,613	ROBO2,RAB3B,SYNM,THRB,CSRNP3,TENM4,IRS1,ITGB3,COL12A1,CHD7,TNC,ABAT,IRS2,ISM1,ARHGAP6,SLC4A4,NUDT3,ROBO1,RPS6KA6,EDNRB,HEY1,ENPP2,PLCE1,SPEG,VSTM4,SMIM10,EDIL3,MCF2L2,PRKG1,TMEM8B,EPHA4,PDGFRA,EDN1,IGFBP5,ITGA1,TNFRSF19,EBF1,UNC5C,SOX11,EBF4,DCN,ACTA2,EML5,SFRP1,VCAN,LOX,PAPPA,MAPKAPK2,ANGPTL4,MGLL,ITGA9,RNFT2,ICA1L,LRP4,LPL,TMTC1,THBS2,CXXC4,EGFR,SLC7A2,AURKB,FBLN5,IGFBPL1,DZANK1,PLAGL1,ATOH8,SL…
ZNF267	349	Q14586	404.3	ARCHS4 Coexpression,214;Enrichr Queries,585;GTEx Coexpression,414	DOCK8,CGAS,SNX10,IRS2,PRDM1,CTSS,IFI44L,IL27RA,LMNB1,ICAM1,DOCK10,MT2A,CCND2,DUSP10,PLAU,PSTPIP2,CCRL2,MAP3K8,PIM3,IL6R,ITGA4,FNBP1,ARID5A,TAP1,HLA-F,TLR1,ARL4C,SLC7A5,RNF144B,VCAN,AIM2,ZNF92,OAS1,OAS2,MTHFD2,TRAF3,CTDSP2,BTK,IRF7,CMPK2,PLEKHO2,RGS16,PTAFR,NPL,SAMSN1,AURKB,BRIP1,TIFA,PLCG2,LPXN,PMAIP1,LDLR,EGR1,JUN,GADD45B,GDF15,IL10RA,LAPTM5,G0S2,ARID3A,POU2F2,SOD2,KLF4,ARHGAP25,KLF2,PSMB9,NR4A1…
NKX62	350	Q9C056	404.5	ARCHS4 Coexpression,460;GTEx Coexpression,349	IGSF8,GPM6A,COLGALT2,NYAP1,RAB3A,THRA,HHIP,PLEKHB1,LDLRAD4,JPH4,TCEAL7,PAIP2B,SH3TC2,CDH20,KIF5C,MCF2L,MVB12B,ENPP2,MAP7,MBP,CA8,SLC25A23,EDIL3,WASF3,GABBR2,LYNX1,GPR37,PAQR4,SEMA4D,DTNB,LANCL1,RNF208,TMC7,CORO2B,MOB3B,HIPK2,MAPK8IP1,ANLN,FAM222A,PSRC1,PPP2R2C,DAAM2,REEP2,ALDOC
SP100	351	P23497	405.3	ARCHS4 Coexpression,210;Enrichr Queries,531;GTEx Coexpression,475	DOCK8,TNC,CGAS,TMEM140,RCSD1,CELSR2,CTSS,IFI44L,IL27RA,CXCL16,ICAM1,OASL,DOCK10,NPPC,DOCK11,MT2A,RPS6KA6,PLAU,C3AR1,MAP3K8,PHGDH,ITGA4,FNBP1,TAP1,BTN3A2,TENT5A,HLA-F,PARP8,TLR1,SLFN13,AIM2,IFI27,OAS1,OAS2,TRAF3,CTDSP2,BTK,IRF7,TRIM14,CMPK2,NUPR1,MGLL,NYAP1,CCDC69,FGL2,NLRC5,SAMSN1,AURKB,RASGRP3,HELZ2,CNNM1,GPNMB,PLCG2,LPXN,PMAIP1,APOBEC3C,MPP2,EGR1,JUN,GADD45B,PLEKHA2,IL10RA,PYHIN1,LAPTM5,PLEKHA3…
GSC	352	P56915	405.7	ARCHS4 Coexpression,290;Enrichr Queries,749;GTEx Coexpression,178	KCNG1,SPAAR,ARL6IP1,GALNT15,PRDM1,CTSV,CKS1B,DOCK11,SPRED2,NPPC,CYP26B1,CASP12,HEY1,SALL4,HEY2,MYBL2,CD36,FBXO5,PDGFRA,EDN1,RFC3,FOXD1,GPR37,IGFBP5,EBF1,P3H2,COPZ2,SOX11,GFRA1,PROX1,DKK1,ADRA2A,DCN,FAHD2B,ALDH1A3,ARL4D,SFRP1,MAF,CCNE1,ANGPTL4,IRF6,TRABD2B,DHH,TSHZ2,LEF1,PDGFB,LPL,STC1,AGPAT2,DEPP1,AURKB,SRM,AURKA,PLAC9,CLEC3B,CCNB1,HLX,ERBB4,TSPAN4,ALX1,SLIT2,GABRE,EGR1,JUN,EGR3,IRX5,FZD5,HTR1F,F…
NR4A1	353	P22736	407.3	ARCHS4 Coexpression,248;Enrichr Queries,402;ReMap ChIP-seq,282;GTEx Coexpression,697	TNC,PLAT,IRS2,TMEM140,MKI67,IL27RA,ICAM1,CXCL16,MILR1,NPPC,EDNRA,MT2A,CCND2,EDNRB,SLCO2B1,ENPP2,C3AR1,PIM3,MAP3K8,VSTM4,TMEM8B,MAP2K3,IGFBP5,PRKCB,ARID5A,ARMCX1,MAPKAPK2,BTK,MYADM,NUPR1,RTN4R,SEH1L,SDC4,PPP1R35,PDE1A,PDGFB,NCAPG,LPL,SEC14L1,ADAP2,ANKH,PLCG2,LPXN,PMAIP1,MBP,KCNN4,A2M,EGR1,CDT1,GSTM2,JUN,SIGLEC15,EGR3,GADD45B,LIF,NFATC4,GPR183,CNTN1,NFKBIE,MXD3,DOCK6,CELF1,SLC2A1,RCSD1,CKS1B,ADAMTS…
ZNF66	354	Q6ZN08	407.5	ARCHS4 Coexpression,756;GTEx Coexpression,59	PI4K2B,ERCC6L,DSCC1,MPV17L,MCM10,TTF2,IKZF2,BRCA2,MKI67,LMNB1,RPS6KA6,HYKK,EXO1,FBXO5,SAMD12,MCF2L2,TCF19,RFC5,HELLS,RAB2B,RFC3,ZNF483,BORA,ITGA4,ZGRF1,ESCO2,WDR76,SGO1,KIFC1,OAS2,ZNF714,MTFR2,KIF20B,PRR11,GPLD1,MCM2,CDKL1,RNFT2,ZBTB8A,FBXO48,METTL21A,AURKB,SKA1,RAD51AP1,SCUBE1,TIFA,PLCG2,LPXN,ZNF665,POLQ,RRM2,ATAD5,XRCC2,GINS4,DAW1,ARID3A,FANCB,TMPPE,FAM111B,CENPI,POLE2,CENPK,FGF18,SASS6,ZBTB8B,…
ZFP64	355	Q9NTW7	411.3	ARCHS4 Coexpression,631;Enrichr Queries,536;GTEx Coexpression,67	IRS1,DSCC1,WWC1,CCNF,MPV17L,IRS2,TTF2,ABCA12,MKI67,NPPC,HYKK,POF1B,SALL4,CHEK1,ZNF843,EPHA4,BORA,SOX11,ANK3,WDR76,TIAM1,NEIL3,MAF,MAPKAPK2,KIF20B,ZNF554,DSC3,COL17A1,DNMT1,ZBTB8A,GPR87,TSHZ2,CDCA7,SKA1,SEC14L1,PMAIP1,ECT2,ZNF665,FAM83B,ACBD7,CDT1,EGR1,STIL,JUN,GADD45B,ZNF382,FANCA,FANCB,CDK6,ADCK2,FAT1,TMEM19,ZBTB8B,ZNF774,CHD7,SNX12,SLC2A1,KIF11,NKPD1,CKS1B,LMNB1,ROBO1,SPRED2,CHAF1B,CHAF1A,GM2A,…
TCF7	356	P36402	411.6	Literature ChIP-seq,79;ARCHS4 Coexpression,282;Enrichr Queries,707;ReMap ChIP-seq,248;GTEx Coexpression,742	ARL6IP1,TONSL,IL27RA,ICAM1,MT2A,KIF21B,PAQR4,FNBP1,PRKCB,WDR74,EBF1,HPCAL1,ARMC9,CACNA2D2,PASK,SYTL3,GCAT,TIAM1,TEP1,KCNQ1,BTK,MGARP,HOXB8,HOXB6,COL13A1,GYPC,CDCA5,PDGFB,ARPP19,CRACR2B,PLCG2,TSPAN4,KCNN4,EGR1,JUN,GSTM2,EGR3,SNAPIN,GADD45B,DTNB,PYHIN1,SLC35E4,LIF,BRI3BP,GPR183,SNAI1,ECM1,RCSD1,CTSS,MYOM3,LFNG,TK1,GARNL3,VAV3,MMD,TESC,SLC39A11,KREMEN1,KIF22,PDCD1LG2,CBFA2T3,SLC39A14,RENBP,PARP8,SLC…
IRF9	357	Q00978	413.0	ARCHS4 Coexpression,477;Enrichr Queries,794;ReMap ChIP-seq,114;GTEx Coexpression,267	ANKRD33,TMEM140,FGFRL1,IFI44L,IL27RA,ICAM1,MFSD13A,MT2A,CCND2,ZNF843,MAP3K8,IL6R,CLEC11A,HPCAL1,ARID5A,TAP1,KNL1,HLA-F,GCAT,IFI27,MTHFD2,BTK,DPEP2,CMPK2,NUPR1,CARD11,CETP,SDC4,CDCA5,PPP1R35,FBXO48,HELZ2,CD79B,SEC14L1,PLCG2,EIF4EBP2,SCAP,PMAIP1,ST8SIA6,CYTL1,EGR1,SLC37A2,JUN,FZD5,GADD45B,LRRN2,POU2F2,ARHGAP25,STAR,TBXAS1,NOSTRIN,NES,COLGALT2,THRB,DOCK8,TECR,SLC2A1,CGAS,CTSS,OASL,ADAMTS4,CASP9,LFNG…
REST	358	Q13127	414.5	Literature ChIP-seq,41;ARCHS4 Coexpression,624;ENCODE ChIP-seq,32;Enrichr Queries,1164;ReMap ChIP-seq,137;GTEx Coexpression,489	PI4K2B,SPON1,CCNF,TONSL,XYLT1,ABAT,MKI67,IL27RA,MTBP,TMEM88,PLCE1,NCKAP5,CMKLR1,EPHA4,PAQR4,PRKCB,WDR74,EBF1,CACNA2D2,ASRGL1,MAPK8IP1,ARC,COL8A1,HOXB8,KIF20B,HOXB6,GPLD1,OTULINL,IGSF8,GPM6A,ADCYAP1R1,NYAP1,SDC4,PPP1R35,TMTC1,WDR62,LYPD5,IGSF9,PCDH17,SKA1,BRIP1,GRIN2A,CRACR2B,SEC14L1,PRKAR2A,STC2,CEP70,TSPAN4,SCAP,KCNN2,KCNN4,SCN3B,APOB,PPARGC1B,CDT1,EGR1,PRELID2,ACD,JUN,FAM78B,GADD45B,LRRN2,PNMA8…
ZNF296	359	Q8WUU4	414.7	ARCHS4 Coexpression,1060;Enrichr Queries,121;GTEx Coexpression,63	CD82,DGKA,CCNF,TONSL,BUB1B,IRS2,PRDM1,IKZF2,FAM110A,CDC20,MT2A,CCND2,SLC16A6,MAP3K8,BORA,WDR74,TAP1,HASPIN,ARMCX1,MTHFD2,CCNE1,BTK,MYADM,TRIM14,ASF1B,CDCA5,PPP1R35,PKMYT1,HELZ2,BCL2L12,ORC1,STC2,PLCG2,LPXN,PMAIP1,SNX8,PPARGC1B,CDT1,EGR1,JUN,GADD45B,UBE2C,PLK1,FANCA,POU2F2,LPAR5,UBE2S,NFE2L3,NFKBIE,APOBEC3B,TOP2A,CRYBG1,PLEKHF1,ATP2A3,SLC2A1,LMNB1,OASL,LFNG,GM2A,MYBL2,TK1,TCF19,RMI2,TNFRSF12A,SLC7…
CREB3L1	360	Q96BA8	416.0	ARCHS4 Coexpression,110;Enrichr Queries,263;ReMap ChIP-seq,165;GTEx Coexpression,1126	EXOC3L1,PGAP2,IRS1,TUSC2,CCNF,COL12A1,TONSL,TNC,PLAT,TMEM97,SPINT2,ICAM1,NAA80,TM7SF2,SYDE1,MT2A,CCND2,VSIG1,PLAU,ANPEP,ZNF843,PAMR1,PDGFRA,PCYT2,IGFBP5,WDR74,KRT7,GCAT,ADAM19,LOX,ADAM12,NUPR1,HOXB8,HOXB6,CEMIP,SDC4,DHH,PPP1R35,HTRA2,TNFRSF11B,FBLN1,IQGAP3,SLC5A3,FUT1,FBLN5,BCL2L12,CRACR2B,TBXA2R,STC2,TSPAN4,MAP3K21,CPA4,PRELID2,CDT1,EGR1,JUN,GADD45B,TGFB3,FOXF1,SLC52A2,B3GALT4,RASSF7,PARP16,SSC5…
PAX8	361	Q06710	416.0	ARCHS4 Coexpression,281;Enrichr Queries,341;ReMap ChIP-seq,154;GTEx Coexpression,888	LPGAT1,RAB3A,GLDC,IRS1,WWC1,TNC,PRDM1,SPINT2,ISM1,CELSR2,FGFRL1,CXCL16,ICAM1,IL27RA,NPPC,CCND2,PTTG1,PLAU,SALL4,MPZ,ANPEP,VSTM4,RAB2B,PDGFRA,SLC34A2,IGFBP5,HGF,CEP131,WDR74,EBF1,KRT7,EBF4,ESCO2,IPCEF1,KNSTRN,MAF,KCNQ1,ZNF558,DGKI,TRABD2B,HOXB6,IGSF8,TEDC1,KLHL14,SDC4,TCF7,ERV3-1,TSHZ2,PDGFB,PCDH12,ADRB2,SLC5A3,HELZ2,CRACR2B,ANKH,PLCG2,MAP3K21,PMAIP1,ZBED6,CPA4,FZD1,EGR1,AFAP1L2,STIL,JUN,EGR3,GADD…
LHX2	362	P50458	416.8	ARCHS4 Coexpression,924;Enrichr Queries,352;ReMap ChIP-seq,47;GTEx Coexpression,344	FAM13C,GLDC,RTKN2,TNC,IRS2,RGS4,CRHBP,NPPC,MT2A,CCND2,EDNRB,KIF5C,PLAU,ENPP2,BAALC,TNR,TMEM8B,SEMA6B,GUCY1A2,EPHA4,IGFBP5,P3H2,EBF1,KRT7,YOD1,SOX11,DKK1,UTS2B,SFRP1,MAF,LOX,PAPPA,SMS,COL8A1,CDKL1,COL17A1,GPM6A,ADCYAP1R1,SDC4,GPR87,LPL,CABP1,SLC5A3,NALCN,CRACR2B,CDH20,FLRT3,RDH10,TSPAN4,CLCA2,ECT2,NPTX2,CPA4,ACBD7,FZD1,KCNF1,EGR1,JUN,EGR3,RASL10A,GADD45B,TRAPPC4,RARRES1,LIF,FANCA,PARP16,ZFHX4,LRP1…
CEBPB	363	P17676	416.8	Literature ChIP-seq,126;ARCHS4 Coexpression,616;ENCODE ChIP-seq,50;Enrichr Queries,763;ReMap ChIP-seq,258;GTEx Coexpression,688	TLNRD1,PGAP2,COL12A1,NUDT3,ICAM1,FAM110A,CDC20,MT2A,HYKK,TMEM88,ANPEP,CHEK1,C3AR1,CPNE3,FBXO5,SLC34A2,UNC13C,PAQR4,FNBP1,CLEC11A,WDR74,KRT7,SOX11,KNL1,ANK3,SYTL3,ASRGL1,MTHFD2,KCNQ1,HSBP1L1,COL8A1,KIF20B,OTULINL,EXD2,CETP,SEH1L,SDC4,GYPC,SAMSN1,SKA1,HELZ2,CRACR2B,TSPAN8,STC2,CEP70,SNX8,PPARGC1B,FZD1,CDT1,EGR1,JUN,ACD,EGR3,GADD45B,MTERF3,RAB3IP,RAB27B,CDC6,PHETA1,BST1,TPX2,ANLN,PCDHGA12,STAR,SNAI1…
BARX1	364	Q9HBU1	417.3	ARCHS4 Coexpression,205;Enrichr Queries,831;GTEx Coexpression,216	PRDM8,KCNG1,ARHGAP11A,SYNM,TONSL,TMEM51,HIF3A,ANTXR2,FOXM1,CHTF18,LMNB1,SYDE2,CDC20,NPPC,SYDE1,CYP26B1,CHAF1A,HEY1,BOC,HEY2,SPEG,PGM5,MYBL2,SBSPON,PDGFRA,EPHA7,LRRC45,FOXD1,IGFBP5,ITGA1,CLEC11A,ARMC9,EBF1,ABCC9,SOX11,PROX1,SLC7A5,SFRP1,MAF,GJD3,INCENP,KIFC1,COL4A6,PLEKHO1,HOXB8,HOXB6,PFDN6,ITGA9,SEMA3A,FGL2,LEF1,PKMYT1,IQGAP3,AURKB,SRM,RECQL4,HLX,RDH10,STC2,P2RY2,E2F1,ALX1,NPTX2,CPA4,EGR1,CDT1,CD…
ELF3	365	P78545	418.0	ARCHS4 Coexpression,542;Enrichr Queries,697;ReMap ChIP-seq,14;GTEx Coexpression,419	IRS1,WWC1,DGKA,TNC,PRDM1,SPINT2,ANTXR2,AQP3,TM7SF2,ICAM1,CDC20,MT2A,PLAU,HCFC1R1,SLC16A6,DPF3,FAM3D,IL6R,IGFBP5,PAQR5,HPCAL1,KRT7,YOD1,DEPDC1B,SMS,NUPR1,HOXB8,PLPP2,PRR11,HOXB6,DSC3,COL17A1,TEDC1,SDC4,ABO,GOLGA7B,CRACR2B,TSPAN8,RDH10,STC2,ZNF823,PMAIP1,KCNN4,SLC14A1,EGR1,JUN,AFAP1L2,GADD45B,TCEANC,RASSF7,LIF,IFFO2,RAB27B,CDC6,CORO2A,FHDC1,NFATC4,BST1,TPX2,NR4A1,OCLN,LPAR5,CNTN1,AMOTL2,NES,MXD3,AP…
NANOGP8	366	Q6NSW7	419.5	ARCHS4 Coexpression,91;GTEx Coexpression,748	ERCC6L,GLDC,ZWILCH,DSCC1,BUB1B,SNX10,CTSS,VSIG10,IL27RA,SALL4,CHEK1,DNMT3B,PDK3,PHGDH,KIF21B,DLGAP5,HAVCR2,METTL17,HELLS,RFC3,FOLH1,B3GNT7,MTHFD2,BTK,ANOS1,SMPDL3B,PARPBP,NPL,HMMR,SKA3,SAMSN1,CECR2,CCNB1,ORC1,EIF4EBP2,BEND4,BUB1,CDKN2D,GINS1,GSTM2,LAPTM5,CDC6,SORL1,ARHGAP25,ACVR2B,FMNL1,LIN28B,MIS18A,FRAS1,THEMIS2,TBXAS1,LRRN1,ZNF732,TDGF1,CDC42SE2,MAD2L1
OVOL1	367	O14753	419.7	ARCHS4 Coexpression,676;Enrichr Queries,340;GTEx Coexpression,243	CRYBG1,PGAP2,ITGB4,DGKA,TECR,TNC,SLC2A1,IRS2,CTSV,SPINT2,PRDM1,ABCA12,AQP3,NKPD1,ICAM1,OASL,FAM110A,LFNG,POF1B,PLAU,MAP3K8,FAM3D,VAV3,EDN1,KRT7,SLC7A5,ALDH1A3,CDCP1,CCNE1,IRF6,NUPR1,DSC3,ZNF750,COL17A1,OTUB2,RBM47,SDC4,TUFT1,GPR87,RGS16,LYPD5,AURKB,IGSF9,RMND5B,ALS2CL,GPNMB,CLCA2,PMAIP1,HES2,FAM83B,CPA4,EGR1,JUN,EGR3,LAMB3,GADD45B,VDR,GDF15,FANCA,LIF,IFFO2,GRHL3,KLF4,FHDC1,ASS1,NR4A1,OCLN,KRT18,C…
SIM2	368	Q14190	420.3	ARCHS4 Coexpression,524;Enrichr Queries,111;GTEx Coexpression,626	COL12A1,MPV17L,TNC,IRS2,PRDM1,MKI67,AQP3,SLC4A4,NPPC,HYKK,ANPEP,CPNE3,PDGFRA,IGFBP5,EBF1,KRT7,SOX11,SFRP1,MAF,LOX,ADAM12,ZNF554,STEAP2,HOXB6,PDE9A,CEMIP,ZBTB8A,NTM,FBXO48,SLC5A3,DNAJC28,TSPAN8,STC2,CLCA2,ZNF823,NPTX2,ZNF665,CPA4,KLHL29,ACBD7,EGR1,EGR3,ZNF382,FOXF1,FANCA,RAB27B,ZFHX4,BMP4,RCAN1,LPAR5,NFE2L3,CNTN1,TMEM19,ZBTB8B,ZNF774,ECM1,CRYBG1,TENM4,ELAVL2,HAPLN1,CYP26B1,CHAF1B,MCF2L2,NKX3-1,PCD…
TLX1	369	P31314	421.0	ARCHS4 Coexpression,346;Enrichr Queries,793;GTEx Coexpression,124	EXOC3L1,DOCK8,ATP2A3,GRIK3,PRDM1,ELAVL2,NPPC,PIDD1,CYP26B1,EDNRB,CASP12,PSTPIP2,EXO1,HEY2,MYBL2,FBXO5,CMKLR1,PDGFRA,RFC3,FOXD1,TESC,P3H2,EBF1,KAZN,SOX11,BTN3A2,PROX1,EBF4,HLA-F,RENBP,ADRA2B,ADRA2A,SLFN13,SFRP1,NEIL3,MAF,CCNE1,APLNR,TRIM14,PLEKHO2,IRF6,HOXB8,CARD11,HOXB6,CETP,SEMA3D,DHH,LEF1,NLRC5,ASB13,PCDH12,CD1D,PKMYT1,PCDH17,AURKB,SRM,CD79B,TMEM26,P2RY6,RACGAP1,HLX,TIFA,E2F1,ALX1,NPTX2,SNX8,CP…
TSHZ2	370	Q9NRE2	421.0	ARCHS4 Coexpression,580;Enrichr Queries,463;GTEx Coexpression,220	ROBO2,SNED1,SPON1,TENM4,TUSC2,COL12A1,MPV17L,TNC,PCSK5,SLC4A4,RERG,ROBO1,LMNB1,ADAMTS4,CCND2,EDNRB,HEY1,BOC,ENPP2,CD36,MCF2L2,PRKG1,CDON,PDGFRA,EPHA4,IGFBP5,EBF1,ABCC9,ANK3,PROX1,ADRA2A,DCN,ARL4C,ACTA2,ALDH1A3,SFRP1,VCAN,MAF,KIFC1,ADAM12,ZNF117,SFT2D2,RNFT2,ZBTB8A,LXN,TNXB,NTM,ERV3-1,LEF1,THBS2,EGFR,AURKB,GK5,ABLIM1,TSPAN4,SLIT2,GABRE,MEST,ACBD7,EGR1,MPP2,JUN,ZNF382,LUM,NEK5,ST8SIA1,RARRES1,SORBS…
EPAS1	371	Q99814	421.5	ARCHS4 Coexpression,653;Enrichr Queries,584;ReMap ChIP-seq,118;GTEx Coexpression,331	EXOC3L1,ANKRD37,TLNRD1,DGKD,KLHL36,WWC1,RTKN2,COL12A1,TNC,PLAT,IRS2,TMEM140,CCDC102B,ICAM1,IL4I1,SYDE1,MT2A,EDNRB,CCND2,PTTG1,SLC16A6,ENPP2,NCKAP5,SLC34A2,PDGFRA,IGFBP5,IL11RA,HGF,FBXO17,HPCAL1,KAZN,KNL1,OLFM4,KNSTRN,SYTL3,ENKUR,MOB3C,MAF,LOX,MYADM,DPEP1,COL8A1,NUPR1,EXD2,SDC4,PDGFB,STC1,LPL,FBLN1,PCDH12,SLC5A4,PCDH17,FBLN5,STC2,COBLL1,TSPAN4,CDH23,A2M,CDT1,EGR1,JUN,SLC37A2,GADD45B,ARHGEF39,LIF,S…
E2F4	372	Q16254	422.0	Literature ChIP-seq,2;ARCHS4 Coexpression,1287;ENCODE ChIP-seq,1;Enrichr Queries,533;ReMap ChIP-seq,8;GTEx Coexpression,701	HHIP,CCNF,TONSL,TMEM97,MKI67,FGFRL1,TXNDC16,ICAM1,NAA80,CDC20,FAM110A,MTBP,MT2A,TMEM88,CHEK1,PCLAF,FBXO5,GTSE1,PAQR4,WDR74,ESCO2,KNL1,HASPIN,PIMREG,WDR76,DEPDC1B,NEIL3,MTHFD2,KIF20A,KIF20B,PRR11,ASF1B,CDCA2,CDCA3,GYPC,CDCA5,PPP1R35,SHMT1,CDCA7,CDCA8,NCAPG,WDR62,SKA3,IQGAP3,ARPP19,NCAPH,SKA1,BRIP1,CRACR2B,RACGAP1,ANKH,TSPAN4,KCNN4,PLK4,CDT1,EGR1,JUN,GADD45B,MTERF3,ZNF382,DDIAS,XRCC2,PLK1,RASSF7,CD…
PRDM8	373	Q9NQV8	422.3	ARCHS4 Coexpression,776;Enrichr Queries,327;GTEx Coexpression,164	SYNM,CNTNAP1,RAB3A,TENM4,THRA,TNC,IRS2,PRDM1,ANTXR2,SIPA1L2,RGS4,JPH4,NPPC,THBD,PANX2,CYP26B1,CCND2,HEY1,PLAU,ENPP2,PGM5,DLGAP1,KIF21B,NCKAP5,TMEM8B,NKX3-1,EPHA4,PDGFRA,EPHA7,EDN1,LYNX1,ITGA4,IGFBP5,FNBP1,PRKCB,ARMC9,EBF1,HPCAL1,SOX11,EBF4,MAPK8IP1,ARL4C,ADAM19,VCAN,COL4A6,PLEKHO1,STEAP2,HLF,NYAP1,PELI3,SEMA3A,NTM,RGS16,LEF1,ATP10A,CABP1,PCDH19,AURKB,GRIN2A,CLMP,HLX,PLAGL1,SLIT2,SCN3B,NPTX2,CPA4,…
L3MBTL4	374	Q8NA19	423.0	ARCHS4 Coexpression,507;GTEx Coexpression,339	SPON1,PGAP2,MPV17L,CTSV,ABCA12,SIPA1L2,NKPD1,POF1B,DNMT3B,PLCE1,MCF2L2,EYS,RALGPS2,ZNF483,PCDHGA6,TNFRSF19,ARHGEF19,ZNF714,IRF6,ZNF554,DSC3,ZNF750,COL17A1,OTUB2,GRAMD1C,SHC4,RNFT2,ZBTB8A,MVK,TUFT1,GPR87,LYPD5,NALCN,IGSF9,DZANK1,ZNF665,FAM83B,ACBD7,CENPU,IFFO2,NMNAT3,KLF4,ACADSB,GPR137C,SH3RF2,SULT1B1,DHCR7,ZBTB8B,ZNF774,F2RL3
FOSB	375	P53539	423.7	ARCHS4 Coexpression,860;Enrichr Queries,307;GTEx Coexpression,104	DOCK8,TNC,SLC2A1,ATP2A3,PLAT,IRS2,NKPD1,CTSS,ICAM1,ADAMTS4,THBD,MT2A,CCND2,PLAU,BOC,BDKRB2,ENPP2,TNKS1BP1,PIM3,MAP3K8,CD36,CDON,EDN1,TNFRSF12A,IGFBP5,TNFRSF19,ARHGEF19,ARID5A,DCN,ARL4C,ACTA2,SLC7A5,VCAN,KCNQ1,MYADM,IRF7,ANGPTL4,NUPR1,SLC27A3,MT1E,MCM2,SDC4,TUFT1,RGS16,NLRC5,LPL,ADRB2,EGFR,AURKB,RASD1,GPNMB,PMAIP1,LDLR,FAM83B,CPA4,EGR1,JUN,GSTM2,EGR3,RRM2,GADD45B,GDF15,LIF,G0S2,KLF4,KLF2,NR4A1,FMN…
JUNB	376	P17275	424.3	ARCHS4 Coexpression,570;Enrichr Queries,664;ReMap ChIP-seq,223;GTEx Coexpression,240	ANKRD37,RAB3A,CD82,DGKA,PLAT,IRS2,ICAM1,NAA80,TM7SF2,IL4I1,MT2A,CCND2,PLAU,HCFC1R1,MAP3K8,PIM3,TMOD1,PCYT2,FNBP1,PRKCB,ARID5A,WDR74,TAP1,ADAM19,KCNQ1,MAPKAPK2,MYADM,DPEP2,NUPR1,TRABD2B,CARD11,SDC4,TCF7,PDGFB,HTRA2,DNAJC28,IGSF9,MED30,TBXA2R,LPXN,PMAIP1,KCNN4,EGR1,CDT1,JUN,EGR3,GADD45B,ARHGEF39,B3GALT4,LIF,NR4A1,CDK6,GPR183,SNAI1,CNTN1,NFKBIE,ITGB3,DOCK8,DIS3L,SLC2A1,RCSD1,CTSS,LMNB1,ADAMTS4,THBD,…
HOXC4	377	P09017	424.3	ARCHS4 Coexpression,670;Enrichr Queries,310;GTEx Coexpression,293	PRDM8,PCDHGB4,IRS1,COL12A1,TNC,PRDM1,FOXM1,LMNB1,NPPC,THBD,SYDE1,ADAMTS2,CYP26B1,CHAF1A,HEY1,SNRNP70,MYBL2,POLE,PDGFRA,EDN1,FOXD1,IGFBP5,CLEC11A,EBF1,COPZ2,SOX11,DKK1,DCN,PARD3B,RCN3,ACTA2,ALDH1A3,VCAN,MAF,LOX,SAPCD2,ESPL1,TRAF3,INCENP,KIFC1,PAPPA,CTDSP2,ADAM12,PRR16,COL8A1,HOXB8,CFAP97,HOXB6,YAP1,CEMIP,TNXB,TSHZ2,LEF1,TMTC1,IQGAP3,EGFR,AURKB,RECQL4,OLFML3,HLX,STC2,ATOH8,E2F1,SLIT2,ZNF665,HES4,EG…
ZNF788P	378	Q6ZQV5	426.3	ARCHS4 Coexpression,427;Enrichr Queries,20;GTEx Coexpression,832	ERCC6L,ZWILCH,DSCC1,GMNN,MPV17L,HJURP,BUB1B,XYLT1,TTF2,MKI67,ANTXR2,IFI44L,CDC20,MTBP,CCND2,HYKK,CHEK1,PCLAF,OIP5,KNL1,CDC25C,HASPIN,TRAIP,ADAM19,EML5,TIAM1,DEPDC1B,MELK,CCNE2,KIF20A,KIF20B,ZNF554,ASF1B,BLM,ZBTB8A,CDCA2,COL13A1,CDCA3,CDCA5,CDCA7,CDCA8,NCAPG,FBXO48,HMMR,SKA1,RASGRP3,RAD51AP1,CCNB2,CCNB1,ORC6,PMAIP1,ECT2,ZNF665,CPA4,PLK4,ACBD7,EGR1,CDT1,STIL,ZNF382,DDIAS,UBE2C,NEK5,XRCC2,PLK1,FANCA…
NR3C1	379	P04150	426.5	Literature ChIP-seq,27;ARCHS4 Coexpression,265;ENCODE ChIP-seq,34;Enrichr Queries,908;ReMap ChIP-seq,196;GTEx Coexpression,1129	PI4K2B,SPAAR,ACSM3,TMEM97,IKZF2,ANTXR2,SLC4A4,ICAM1,HS6ST3,MT2A,ZFYVE26,EDNRA,EDNRB,TMEM88,ANPEP,RAVER2,PLCE1,EPHA4,PRKCB,FNBP1,EBF1,WDR74,HPCAL1,P3H2,KRT7,TMEM170B,DKK1,SFRP5,PRR16,MT1E,CETP,GPM6A,NYAP1,SDC4,GYPC,PPP1R35,TMTC1,SKA3,SAMSN1,HELZ2,BRIP1,SEC14L1,CRACR2B,FLRT3,STC2,TSPAN4,SNX8,PPARGC1B,CDT1,EGR1,JUN,SNAPIN,GADD45B,RAB3IP,PARP16,IGF1,GDF6,ZWINT,TPX2,SULT1B1,FAT1,SNAI2,FAT3,TDGF1,CDC42…
ASCL1	380	P50553	428.8	ARCHS4 Coexpression,1347;Enrichr Queries,257;ReMap ChIP-seq,16;GTEx Coexpression,95	RAB3B,RAB3C,TOR2A,SPON1,PLEKHB1,ABAT,MKI67,TM7SF2,GPR173,IL4I1,NPPC,CCND2,EDNRB,TMEM88,KIF5C,HCFC1R1,ENPP2,BAALC,TNR,PIM3,TMEM8B,SCN1A,SH3GLB2,EPHA4,PDGFRA,IGFBP5,CEP131,EBF1,KRT7,SOX11,MYO7A,ANK3,ENKUR,MAPK8IP1,ARC,SFRP1,MAF,MAPKAPK2,ADAM12,PLPP2,PDE9A,EXD2,TEDC1,GPM6A,TEDC2,ADCYAP1R1,NYAP1,CDCA3,PKMYT1,FUT1,PCDH17,OAZ3,HELZ2,SEC14L1,CRACR2B,CDH20,TSPAN4,NAALAD2,OTOF,NPTX2,SCN3B,KCNF1,EGR1,JUN,D…
SIX4	381	Q9UIU6	429.7	ARCHS4 Coexpression,168;Enrichr Queries,126;GTEx Coexpression,995	TOP2A,UBE2D4,IRS1,DOCK8,COL12A1,TNC,SLC2A1,IRS2,MKI67,LRRC2,MYOM3,CHAF1B,MT2A,CCND2,PLAU,DNMT3B,SPEG,EPHA4,PDGFRA,HELLS,TNFRSF12A,IGFBP5,PRKCB,SHROOM3,SOX11,KIF23,ANK3,SPTB,CCNA2,ACTA2,SLC7A5,ASPM,ALDH1A3,SFRP1,VCAN,TXLNB,LOX,RASA4,CTDSP2,PAPPA,DEPDC1,DSG2,CCDC190,ANGPTL4,SMTNL2,RBM24,USP13,PRKAA2,SDC4,SEMA3A,LEF1,STC1,THBS2,EGFR,SLC7A2,AURKB,TTN,CECR2,TMEM201,BRIP1,SERTAD4,PRKAR2A,STC2,XIRP2,PMA…
MNX1	382	P50219	430.3	Literature ChIP-seq,49;ARCHS4 Coexpression,267;Enrichr Queries,448;GTEx Coexpression,957	LPGAT1,TONSL,TMEM97,SPINT2,MKI67,IKZF2,SLC4A4,HS6ST3,CRHBP,FBXO5,KIF21B,EPHA7,CACNA2D2,SOX11,YOD1,HASPIN,TMEM170B,GCAT,ARC,MTHFD2,ULK2,HOXB6,GPLD1,IGSF8,COL13A1,SHMT1,STC1,C2CD4B,SLCO5A1,LYPD6,PCDH17,CRACR2B,TSPAN8,STC2,RDH10,NAALAD2,PLK4,EGR1,CDT1,JUN,EGR3,GADD45B,LRRN2,SLC35E4,PLK1,IL31RA,IGF1,CDC6,GPR137C,SLC16A13,PCDHGA12,TNFSF4,GIPC2,GPR182,ECHDC3,RCOR2,PCSK1,PTPRR,KIF14,TMEM51,DOC2B,HIF3A,E…
GATA2	383	P23769	430.3	Literature ChIP-seq,76;ARCHS4 Coexpression,793;ENCODE ChIP-seq,31;Enrichr Queries,772;ReMap ChIP-seq,270;GTEx Coexpression,640	LPGAT1,ARL6IP1,HHIP,COL12A1,WIPF3,SPINT2,ABCA12,ANTXR2,NUDT3,ICAM1,NAA80,CDC20,FAM110A,EDNRA,MT2A,TMEM88,ANPEP,C3AR1,DPF3,ZNF843,CMKLR1,EPHA4,FNBP1,PRKCB,CLEC11A,WDR74,EBF1,ARMC9,HPCAL1,KRT7,YOD1,EBF4,ANK3,KNL1,DKK1,PAPPA,SFRP5,HSBP1L1,ORAI3,BTK,CFAP97,HOXB6,PLA1A,LXN,SDC4,GYPC,DHH,TSHZ2,PDGFB,NCAPG,STC1,C2CD4B,PCDH12,SKA3,SAMSN1,SLC5A3,SLC5A4,NCAPH,IGSF9,PCDH17,OAZ3,STRIP2,SEC14L1,ANKH,TSPAN8,RD…
RAG1	384	P15918	430.7	ARCHS4 Coexpression,100;Enrichr Queries,84;GTEx Coexpression,1108	EXOC3L1,TNC,ABAT,IRS2,PRDM1,LDLRAD4,IKZF2,MKI67,ICAM1,CEP128,NPPC,CCND2,PLAU,SMCO4,VSTM4,PDGFRA,PRKCB,EBF1,HASPIN,SLFN13,NEIL3,KCNQ1,PAPPA,ABCG2,KLHL14,TCF7,CDCA7,PCDH12,ADRB2,CD79B,CPA4,PLK4,EGR1,JUN,FANCA,IGF1,CORO2A,LRP1B,CDK6,TNFSF4,GIPC2,GPR182,MYO5C,CNTN1,BCL2,SASS6,TDGF1,TOP2A,ROBO2,TENM4,ITGB3,CHD7,ATP2A3,KIF11,RCSD1,VSIG10,CTSS,LMNB1,PCLO,CD36,POLE,VAV3,ITGA4,GFRA1,CBFA2T3,ARL4C,ASPM,VCA…
NKX23	385	Q8TAU0	431.0	ARCHS4 Coexpression,707;GTEx Coexpression,155	EXOC3L1,SYNM,CD82,PDE3B,ATP2A3,OLFML2A,RCSD1,TSPAN11,SYDE2,CRHBP,ANPEP,PGM5,CTSF,SMIM10,EPHA7,RMI2,ITGA1,P3H2,CBFA2T3,ADAM19,SLFN13,TRAPPC6A,B3GNT8,TEP1,ORAI3,PLEKHO1,MASP1,HOXB6,PDE9A,CCDC69,SEMA3A,PPP1R35,ASB13,CACNA1C,ABO,P2RY6,SLC17A9,HLX,ST8SIA6,CYTL1,KCNN4,PPARGC1B,DUT,COL24A1,FZD5,ANGPT1,FOXF1,SSC5D,PARP15,GPR182,GPR146
HOXA9	386	P31269	431.0	ARCHS4 Coexpression,708;Enrichr Queries,350;ReMap ChIP-seq,106;GTEx Coexpression,560	DGKD,CD82,IRS1,COL12A1,TNC,IRS2,PRDM1,ABCA12,TMEM140,CMIP,ICAM1,DOCK10,CCND2,POF1B,PCLAF,OIP5,NCKAP5,GEN1,TPD52,PDGFRA,IGFBP5,FNBP1,CLEC11A,EBF1,IPCEF1,SYTL3,SFRP1,MAF,LOX,MAPKAPK2,ZNF714,ADAM12,ORAI3,BTK,NUPR1,HOXB8,HOXB6,DSC3,ASF1B,COL17A1,CEMIP,SDC4,GYPC,GPR87,CDCA7,ADRB2,LYPD5,IQGAP3,SEC14L1,RDH10,PMAIP1,ST8SIA6,CYTL1,ZBED6,KCNN4,NHEJ1,FAM83B,CPA4,EGR1,CDT1,STIL,JUN,EGR3,VDR,HTR1F,IFFO2,PNMA8…
ALX4	387	Q9H161	431.3	ARCHS4 Coexpression,516;Enrichr Queries,317;GTEx Coexpression,461	PTPRU,THRB,CD82,TENM4,TRIL,COL12A1,GRIK3,TNC,PRDM1,TSPAN11,NKPD1,NPPC,SYDE1,CYP26B1,ADAMTS2,EDNRA,CCND2,CTSK,BOC,TNKS1BP1,MYBL2,POLE,PRKG1,OXGR1,CDON,EPHA4,PDGFRA,EPHA7,FOXD1,IGFBP5,COL25A1,IL11RA,TNFRSF19,CLEC11A,ARHGEF19,EBF1,SOX11,GFRA1,PROX1,DCN,ACTA2,ALDH1A3,SFRP1,MAF,ESPL1,INCENP,PAPPA,ADAM12,MGARP,COL17A1,TNXB,COL13A1,LAMA3,LEF1,THBS2,EGFR,AURKB,RECQL4,SERTAD4,GPNMB,OLFML3,HLX,STC2,ATOH8,A…
SP110	388	Q9HB58	431.3	ARCHS4 Coexpression,249;Enrichr Queries,447;GTEx Coexpression,598	DOCK8,TNC,CGAS,TMEM140,RCSD1,CTSS,IFI44L,IL27RA,CXCL16,ICAM1,OASL,MILR1,DOCK10,NPPC,MT2A,C3AR1,MAP3K8,IL6R,FNBP1,ARID5A,TAP1,TENT5A,TLR1,VCAN,AIM2,IFI27,OAS1,OAS2,BTK,DPEP2,IRF7,TRIM14,CMPK2,NUPR1,CARD11,PPM1M,CCDC69,FGL2,PTAFR,NLRC5,SAMSN1,AURKB,RASGRP3,HELZ2,GPNMB,PLCG2,LPXN,PMAIP1,EGR1,JUN,GADD45B,GCA,SEMA4D,IL10RA,LAPTM5,ARID3A,SOD2,KLF4,ARHGAP25,SORL1,KLF2,PSMB9,GPR141,BST1,FMNL1,CXCL11,THEM…
GLI1	389	P08151	432.0	Literature ChIP-seq,129;ARCHS4 Coexpression,946;Enrichr Queries,77;GTEx Coexpression,576	IRS1,HHIP,COL12A1,PLEKHB1,TNC,PLAT,PRDM1,MKI67,CDH8,HS6ST2,ICAM1,NPPC,CCND2,EDNRB,PLAU,MPZ,ANPEP,ENPP2,PIP4K2C,PDGFRA,ZBTB39,IGFBP5,EBF1,MAPK8IP1,SFRP1,MAF,LOX,SFRP5,CARS2,SHC4,DHH,FIGNL2,LPL,FBLN1,SLC6A20,FBLN5,SCUBE1,SEC14L1,STC2,CPA4,FZD1,EGR1,AFAP1L2,JUN,EGR3,GADD45B,VDR,TGFB3,FANCA,LIF,IGF1,NFATC4,BMP4,NR4A1,CDK6,CNTN1,SNAI1,BCL2,SNAI2,ROBO2,PTPRU,ITGB4,GRIK3,SLC2A1,LMNB1,LFNG,CYP26B1,KIF19,…
ZIK1	390	Q3SY52	432.3	ARCHS4 Coexpression,455;Enrichr Queries,35;GTEx Coexpression,807	TNC,BUB1B,IRS2,TMEM97,MKI67,CDC20,MTBP,CCND2,EDNRB,KIF5C,SALL4,CHEK1,FBXO5,EPHA4,IGFBP5,ZGRF1,SOX11,PIMREG,SGO1,EML5,TIAM1,SFRP1,MELK,CCNE2,CCNE1,KIF20A,BLM,CDCA5,BOD1L1,CDCA7,ADRB2,SKA3,ACAT2,CCNB2,CCNB1,NPTX2,ECT2,CPA4,PLK4,EGR1,CDT1,JUN,STIL,ZNF382,GADD45B,UBE2C,PLK1,FANCA,CDC6,GPR137C,TPX2,NR4A1,LIN28B,SASS6,CDK1,BCL2,LRRN1,TUBGCP4,TDGF1,TOP2A,CHD7,MCM10,KIF11,FOXM1,LMNB1,LFNG,CHAF1A,EXO1,NUF…
KLF1	391	Q13351	433.2	Literature ChIP-seq,64;ARCHS4 Coexpression,229;Enrichr Queries,378;ReMap ChIP-seq,216;GTEx Coexpression,1279	TLNRD1,TONSL,MKI67,AQP3,FGFRL1,ICAM1,NAA80,CDC20,MT2A,TMEM88,PIP4K2C,EPHA4,ARMC9,CACNA2D2,YOD1,DEPDC1B,MTHFD2,HSBP1L1,BTK,KIF20B,LXN,GYPC,CDCA3,CDCA5,PPP1R35,PCDH17,CRACR2B,TSPAN4,ST8SIA6,KCNN4,APOB,APOBEC3C,CDT1,EGR1,JUN,ST8SIA1,PARP16,FHDC1,ACADSB,BST1,TPX2,LPAR5,GIPC2,ECHDC3,IGSF9B,TOP2A,DHRS11,CSRNP3,CTSS,KHK,HEY2,PBK,CD36,TK1,CLIC2,RRP15,RMI2,EDN1,TNFRSF12A,TESC,COPZ2,KIF24,KIF22,RENBP,CBFA2…
KDM5B	392	Q9UGL1	433.2	Literature ChIP-seq,80;ARCHS4 Coexpression,612;ENCODE ChIP-seq,59;ReMap ChIP-seq,218;GTEx Coexpression,1197	GLDC,TMEM97,FGFRL1,NAA80,MTBP,TMEM88,PLCE1,SOX11,PASK,EML5,TEP1,ORAI3,HOXB8,PRR11,HOXB6,ASF1B,CDCA2,SEH1L,SHMT1,CDCA5,PDGFB,CDCA7,CDCA8,NCAPG,WDR62,NCAPH,EPB41L5,CRACR2B,RDH10,MOV10L1,ALX1,GSTM4,PLK4,NAA50,GSTM2,FZD5,COL24A1,CDC6,GP6,DHFR,SASS6,FAT1,FAT3,CDC42SE2,KCNC4,NCAPG2,LFNG,JPH4,CHAF1A,IMPA2,PBK,RRP15,DLGAP5,HELLS,LRRC45,BATF3,WNT9B,COQ10A,SLC7A5,GJD3,INCENP,SGMS2,WDR24,EGFR,FSTL3,RECQL4,L…
SOX6	393	P35712	434.3	ARCHS4 Coexpression,426;Enrichr Queries,104;ReMap ChIP-seq,89;GTEx Coexpression,1118	TLNRD1,GALNT13,UBE2D4,IRS1,ANKRD33,COL12A1,TNC,XYLT1,IRS2,PRDM1,ANTXR2,CELSR2,SLC4A4,TM7SF2,CCND2,EDNRB,TMEM88,PLAU,SLCO2B1,CCRL2,HCFC1R1,PLCE1,TNR,MAP3K8,NCKAP5,EPHA4,PDGFRA,EPHA7,IGFBP5,WDR74,EBF1,SOX11,ANK3,SFRP1,MAF,TXLNB,ADAM12,CMPK2,HOXB8,HOXB6,ASF1B,GYPC,DHH,PPP1R35,NTM,PDE1A,ERV3-1,TSHZ2,FUT1,IGSF9,STRIP2,PRKAR2A,STC2,ZNF823,ST8SIA6,ZBED6,EGR1,CDT1,JUN,SYT1,ZNF382,RAB3IP,SSC5D,GP6,FHDC1,Z…
TCF7L2	394	Q9NQB0	434.8	Literature ChIP-seq,28;ARCHS4 Coexpression,630;ENCODE ChIP-seq,14;Enrichr Queries,943;ReMap ChIP-seq,17;GTEx Coexpression,977	PGAP2,GLDC,TMEM97,ABCA12,ANTXR2,FGFRL1,NUDT3,NAA80,ZDHHC4,CDC20,MT2A,EDNRA,TMEM88,CHEK1,DPF3,SAMD12,EPHA4,EPHA7,PAQR4,SLC6A15,EBF1,WDR74,HPCAL1,KRT7,YOD1,SOX11,ANK3,KNL1,TMEM170B,PASK,DKK1,PHKA2,KNSTRN,GCAT,TIAM1,SFRP1,MTHFD2,ORAI3,HOXB8,CFAP97,PRR11,HOXB6,MT1E,OTULINL,EXD2,ZBTB8A,SDC4,CDCA3,COL13A1,GYPC,CDCA5,TSHZ2,PDGFB,CDCA7,CDCA8,STC1,ARPP19,IGSF9,NHLH2,CRACR2B,STC2,TSPAN4,ZNF823,SCAP,ALX1,KC…
E2F5	395	Q15329	435.0	ARCHS4 Coexpression,429;Enrichr Queries,51;ReMap ChIP-seq,2;GTEx Coexpression,1258	TMEM97,MKI67,NAA80,FAM110A,CDC20,IL4I1,CHEK1,EBF1,KNL1,NEIL3,MTHFD2,ORAI3,ZBTB8A,CDCA2,PARPBP,CDCA3,DHH,CDCA5,PPP1R35,CDCA7,CDCA8,IQGAP3,NCAPH,SKA1,CD79B,RACGAP1,KCNN4,PLK4,EGR1,JUN,FZD5,DTNB,XRCC2,PLK1,PARP16,CDC6,TPBGL,ZWINT,GRIN2D,TPX2,LPAR5,SASS6,NOSTRIN,LRRN1,ZBTB8B,TOP2A,NCAPG2,SNX10,KIF11,BRCA1,BRCA2,KIF15,KHK,CHAF1A,CASP12,HEY1,PHGDH,TK1,DLGAP5,RALGPS2,HELLS,EDN1,MMD,KIF23,KIF22,CBFA2T3,S…
MEOX2	396	P50222	437.7	ARCHS4 Coexpression,451;Enrichr Queries,147;GTEx Coexpression,715	SNED1,SYNM,COL12A1,TNC,GRIK3,FGFRL1,SPRED2,THBD,EDNRA,CCND2,EDNRB,MPZ,CTSK,ENPP2,CD36,PAMR1,SBSPON,PDGFRA,IGFBP5,TNFRSF19,ITGA1,EBF1,COPZ2,ABCC9,DCN,PARD3B,ACTA2,ALDH1A3,SFRP1,VCAN,MAF,LOX,CTDSP2,ADAM12,COL8A1,SCN4B,MGLL,ZBTB8A,TNXB,DHH,LPL,FBLN1,THBS2,EGFR,PCDH17,AURKB,FBLN5,PLAC9,CLEC3B,SERTAD4,CLMP,OLFML3,TSPAN4,SCN7A,SLIT2,MEST,CPA4,FZD1,EGR1,CDKN2C,ANGPT1,HTR1F,LUM,G0S2,SORBS2,SSC5D,IGF1,POD…
HIVEP2	397	P31629	438.3	ARCHS4 Coexpression,421;Enrichr Queries,692;GTEx Coexpression,202	CNTNAP1,PTPRR,RAB3A,IRS1,RASGRF2,CHD7,TNC,IRS2,PRDM1,LDLRAD4,ICAM1,JPH4,ARHGAP44,DOCK10,MT2A,CCND2,DUSP10,LRRTM2,DLGAP1,KIF21B,GARNL3,UNC13C,EPHA4,LYNX1,CAMK1D,KCND2,FNBP1,PRKCB,ARAP2,ANK3,TENT5A,SSTR2,PCDHGA9,ARL4C,TIAM1,ARHGEF9,FAM234B,VCAN,MAF,TRAF3,CTDSP2,NOS1AP,MGLL,GPM6A,SDC4,PELI3,AMIGO1,TCF7,NALCN,EGFR,AURKB,MAPK9,GRIN2A,ABLIM1,SPOCK2,LDLR,LONRF2,GABBR2,EGR1,JUN,EGR3,SYT1,GADD45B,SEMA4D,A…
ZNF423	398	Q2M1K9	438.3	ARCHS4 Coexpression,135;Enrichr Queries,295;GTEx Coexpression,885	ROBO2,SPON1,TENM3,UBE2D4,TENM4,IRS1,DIS3L,CHD7,XYLT1,IRS2,OLFML2A,TSPAN11,CELSR2,NUDT3,ROBO1,GPR173,ADAMTS2,CCND2,EDNRB,HEY1,KIF5C,HCFC1R1,BOC,ENPP2,DNMT3B,DPF3,KIF21B,PRKG1,SNTA1,CDON,EPHA4,PDGFRA,IGFBP5,PRKCB,EBF1,SOX11,ANK3,SPTB,DCN,MAPK8IP1,ACTA2,SFRP1,VCAN,IGDCC4,RASA4,ANOS1,TRIM14,SMTNL2,RBM24,USP13,NYAP1,PPM1L,NTM,NRXN1,GREB1L,LRP4,LPL,FBLN1,CACNA1C,THBS2,EGFR,AURKB,FBLN5,CECR2,IGFBPL1,SLI…
RUNX1	399	Q01196	439.8	Literature ChIP-seq,91;ARCHS4 Coexpression,1293;Enrichr Queries,429;ReMap ChIP-seq,101;GTEx Coexpression,285	COL12A1,TONSL,ICAM1,MT2A,TMEM88,SCN1A,FNBP1,ARMC9,KRT7,DEPDC1B,PAPPA,ORAI3,BTK,COL8A1,ASPHD2,IGSF8,SDC4,PPP1R35,CDCA5,PDGFB,HELZ2,CRACR2B,CEP70,TSPAN4,PLCG2,CDT1,EGR1,JUN,GADD45B,ST8SIA1,LIF,PARP16,IGF1,NFATC4,LPAR5,ZBTB8B,BRCA1,RCSD1,CTSS,KHK,SLC6A4,LFNG,CHAF1A,CTSL,DLGAP5,HAVCR2,EDN1,TNFRSF12A,RENBP,CBFA2T3,BACE2,SLC7A5,B3GNT7,PLEKHO2,ANGPTL4,ARHGEF6,ICA1L,AMIGO1,HAAO,CRYBA4,WDR24,EGFR,PTS,FSTL…
VDR	400	P11473	439.8	Literature ChIP-seq,58;ARCHS4 Coexpression,1008;Enrichr Queries,252;ReMap ChIP-seq,263;GTEx Coexpression,618	SPAAR,RAB3A,LPGAT1,CD82,IRS1,DGKA,TNC,XYLT1,IRS2,TMEM97,PRDM1,MKI67,NUDT3,CMIP,NAA80,TM7SF2,ICAM1,FAM110A,CDC20,MT2A,CCND2,POF1B,TMEM88,PLAU,ANPEP,HCFC1R1,TNR,DPF3,FAM3D,CMKLR1,SEMA6B,PCYT2,PAQR4,IGFBP5,WDR74,KRT7,ADAM19,UTS2B,MAF,DOK4,LOX,IFI27,MTHFD2,KCNQ1,DPEP1,NUPR1,CARD11,DSC3,ASF1B,COL17A1,TEDC1,SDC4,COL13A1,CDCA5,NTM,CDCA7,PDGFB,HTRA2,LPL,SLCO5A1,CD1D,PKMYT1,IGSF9,CRACR2B,TSPAN8,MED30,TSPA…
SPDEF	401	O95238	441.3	ARCHS4 Coexpression,672;Enrichr Queries,140;GTEx Coexpression,512	PRDM8,TOP2A,ITGB4,WWC1,KIF14,ATP2A3,TMEM97,SPINT2,CELSR2,ICAM1,TM7SF2,CDC20,LFNG,TNKS1BP1,FAM3D,MYBL2,NKX3-1,TPD52,VAV3,SH3GLB2,EDN1,LRRC45,IGFBP5,KRT7,SHROOM3,GFRA1,TENT5A,EBF4,CCNA2,BACE2,ALDH1A3,SLC7A5,TIAM1,FOLH1,MELK,GJD3,SAPCD2,MTHFD2,CTDSP2,TFF3,BIRC5,VWA1,KIF20A,NUPR1,PLPP2,STEAP2,PRIM2,RBM47,AURKB,SCUBE2,CCNB2,BRIP1,CRACR2B,TSPAN8,STC2,MAP7,SH3BP4,E2F2,PMAIP1,KCNN4,MEST,CPA4,EGR1,JUN,EGR…
BARX2	402	Q9UMQ3	441.7	ARCHS4 Coexpression,541;Enrichr Queries,284;GTEx Coexpression,500	ECM1,SPON1,CRYBG1,THRB,TENM4,ITGB4,DGKA,WWC1,TECR,COL12A1,TNC,PRDM1,AQP3,NPPC,CYP26B1,CHAF1B,CCND2,HYKK,POF1B,CPNE3,FAM3D,MCF2L2,EDN1,PCDHGA6,IGFBP5,PROX1,ADRA2A,ARL4C,ALDH1A3,SFRP1,CDCP1,MAF,ESPL1,BDH1,ADAM12,IRF6,ZNF554,PLPP2,MGLL,DSC3,ZNF750,ZBTB8A,GPR87,LEF1,PDGFB,ADRB2,LYPD5,EGFR,AURKB,GK5,ABLIM1,ALS2CL,STC2,P2RY1,CLCA2,ZNF823,PMAIP1,HES2,CBR3,CPA4,EGR1,CDKN2B,JUN,EGR3,IRX5,GADD45B,VDR,GDF15…
PRDM5	403	Q9NQX1	444.0	Literature ChIP-seq,141;ARCHS4 Coexpression,505;Enrichr Queries,348;GTEx Coexpression,782	IRS1,GLDC,DSCC1,COL12A1,MPV17L,GMNN,TNC,JADE3,ANTXR2,CELSR2,SLC4A4,AQP3,ZDHHC4,SYDE1,RPS6KA6,CCND2,EDNRB,HYKK,PLCE1,CPNE3,EYS,TMOD1,PDGFRA,SH3GLB2,EPHA7,IGFBP5,FNBP1,P3H2,EBF1,STIMATE,ANK3,ESCO2,TMEM170B,PHKA2,UTS2B,ARMCX1,SFRP1,ZNF92,MELK,SLC9A6,MYADM,SMS,TRIM14,SHC4,ZBTB8A,CDCA2,LPL,FBXO48,MED30,MAP7,ZNF665,ACBD7,EGR1,GSTM2,JUN,ZNF382,BRPF3,XRCC2,SLC52A2,FANCA,GGH,IGF1,BRI3BP,ZFHX4,PARP15,NFATC…
NFE2	404	Q16621	444.4	ARCHS4 Coexpression,945;ENCODE ChIP-seq,111;Enrichr Queries,569;ReMap ChIP-seq,111;GTEx Coexpression,486	EXOC3L1,RAB3A,UBXN2B,CD82,TUSC2,TONSL,PRDM1,MKI67,TMEM140,ICAM1,NAA80,TM7SF2,MILR1,MFSD13A,MT2A,TMEM88,HCFC1R1,C3AR1,PIM3,MAP3K8,ZNF843,MAP2K3,PCYT2,WDR74,GCAT,SGO1,SLFN14,ORAI3,MAPKAPK2,DPEP2,BTK,CMPK2,HOXB8,HOXB6,NYAP1,CDCA3,GYPC,PPP1R35,HTRA2,LPL,ADRB2,WDR62,SAMSN1,CRACR2B,AMDHD2,TSPAN4,SLC38A7,KCNN4,SNX8,CPA4,NAA50,CDT1,EGR1,JUN,GADD45B,LIF,BMX,POU2F2,GP6,ARHGAP25,FANCG,SLC16A13,BST1,NR4A1,FA…
BATF2	405	Q8N1L9	445.0	ARCHS4 Coexpression,667;Enrichr Queries,487;GTEx Coexpression,181	RNPEPL1,ATP2A3,TMEM140,CTSS,IFI44L,OASL,CXCL16,ICAM1,IL4I1,NPPC,MT2A,PSTPIP2,CCRL2,C3AR1,FLOT2,MAP3K8,IL6R,BATF3,ARID5A,TAP1,BTN3A2,TENT5A,PDCD1LG2,HLA-F,TLR1,MOB3C,AIM2,B3GNT8,IFI27,OAS1,OAS2,KCNQ1,DPEP2,IRF7,TRIM14,CMPK2,PLEKHO1,PLEKHO2,NUPR1,OTULINL,TRABD,PTAFR,FGL2,NLRC5,CD1D,AURKB,RASGRP3,HELZ2,HLX,PMAIP1,BAK1,CPA4,EGR1,GADD45B,GCA,GDF15,IL10RA,LIMK2,G0S2,SOD2,KLF4,ARHGAP25,PSMB9,SULT1B1,CXC…
CREB5	406	Q02930	445.0	ARCHS4 Coexpression,669;Enrichr Queries,298;GTEx Coexpression,368	UBXN2B,DOCK8,COL12A1,TNC,PLAT,IRS2,SLC35F1,PRDM1,ANTXR2,CTSS,ICAM1,MILR1,DOCK10,LFNG,MT2A,CCND2,DUSP10,PLAU,CRTAC1,C3AR1,ENPP2,FLOT2,MAP3K8,CD36,IL6R,CDON,EDN1,TNFRSF12A,IGFBP5,EBF1,TLR1,ARL4C,ADAM19,SLC7A5,SFRP1,VCAN,MAF,TRAF3,DPEP2,TLR5,RBM47,PPM1M,PTAFR,FGL2,NPL,SAMSN1,EGFR,AURKB,SEC14L1,GPNMB,CDH23,PMAIP1,CPA4,OLAH,EGR1,JUN,EGR3,GCA,GADD45B,GDF15,LAPTM5,SAMD4A,LIF,SORBS2,BMX,KLF4,SORL1,ARHGAP…
FOSL2	407	P15408	445.4	ARCHS4 Coexpression,941;ENCODE ChIP-seq,45;Enrichr Queries,469;ReMap ChIP-seq,107;GTEx Coexpression,665	TUSC2,COL12A1,TNC,XYLT1,ABAT,PLAT,IRS2,PRDM1,AQP3,TM7SF2,ICAM1,MT2A,CCND2,KIF5C,TMEM88,PLAU,HCFC1R1,MAP3K8,PIM3,IL6R,MAP2K3,PCYT2,IGFBP5,HPCAL1,ARID5A,KRT7,SYTL3,MAF,PAPPA,KCNQ1,MAPKAPK2,MYADM,NUPR1,MT1E,SHC4,TEDC1,SDC4,PPP1R35,ERV3-1,RASGRP3,BCL2L12,HELZ2,CRACR2B,STC2,TSPAN4,PMAIP1,KCNN4,CPA4,CDT1,EGR1,JUN,TIA1,EGR3,GADD45B,ARHGEF39,RARRES1,LIF,IL31RA,IFFO2,CDC6,NR4A1,ANLN,REEP2,CNTN1,RNF182,ITG…
SP140L	408	Q9H930	446.5	ARCHS4 Coexpression,620;GTEx Coexpression,273	DOCK8,CCDC69,TCF7,ATP2A3,NLRC5,CGAS,CD1D,RCSD1,IL27RA,HELZ2,CD79B,DOCK10,PSTPIP2,PLCG2,LPXN,ITGA4,SEMA4D,IL10RA,PYHIN1,LAPTM5,TAP1,BTN3A2,HLA-F,PARP15,ARHGAP25,KLF2,PSMB9,PARP8,FMNL1,THEMIS2,BTK,IRF7,DPEP2,TRIM14,PLEKHO2,EVI2B,CARD11,CDC42SE2
KLF2	409	Q9Y5W3	446.8	Literature ChIP-seq,131;ARCHS4 Coexpression,529;Enrichr Queries,667;GTEx Coexpression,460	DOCK8,SLC2A1,ATP2A3,IRS2,PRDM1,RCSD1,CTSS,ICAM1,LFNG,THBD,MT2A,CCND2,PLAU,CCRL2,FLOT2,MAP3K8,DLGAP1,IL6R,TPD52,PDGFRA,EDN1,TNFRSF12A,IGFBP5,EBF1,ARID5A,MANEAL,TENT5A,ARL4C,ACTA2,VCAN,TRAF3,CTDSP2,MYADM,IRF7,DPEP2,ANGPTL4,NUPR1,SLC27A3,MGLL,CARD11,TRABD,EXD2,TNXB,SDC4,GYPC,RGS14,PPM1M,CCDC69,FGL2,PTAFR,TCF7,NLRC5,ADRB2,AURKB,PLAC9,CLEC3B,MED30,HLX,TSPAN4,PMAIP1,EGR1,JUN,EGR3,GADD45B,SEMA4D,DTNB,GD…
TLX2	410	O43763	447.0	ARCHS4 Coexpression,126;Enrichr Queries,862;GTEx Coexpression,353	PRDM8,SYNM,TENM4,DOC2B,PRDM1,FOXM1,TSPAN11,ELAVL2,SLC2A8,LMNB1,SYDE2,RGS4,NPPC,CYP26B1,CCND2,CHAF1A,EXO1,TMEM108,PGM5,POLE,PDGFRA,EPHA7,LRRC45,FOXD1,SLC30A3,IGFBP5,FNBP1,SLC6A15,CEP131,EBF1,WDR74,SOX11,UNC5C,PROX1,MANEAL,SSTR2,EML5,FAM222A,MAF,DOK4,ESPL1,INCENP,KIFC1,PLEKHO1,MGARP,HOXB8,HOXB6,PDE9A,CCDC69,SEMA3A,LEF1,CACNA1C,IQGAP3,AURKB,RECQL4,IGFBPL1,HLX,ATOH8,E2F1,PLCG2,SCAP,HES2,PPARGC1B,TUB,…
NFE2L2	411	Q16236	447.0	Literature ChIP-seq,37;ARCHS4 Coexpression,480;Enrichr Queries,1136;ReMap ChIP-seq,219;GTEx Coexpression,363	TONSL,ANTXR2,ABCA12,AQP3,SLC4A4,FGFRL1,ICAM1,NAA80,MT2A,EDNRB,TMEM88,CPNE3,FNBP1,HPCAL1,WDR74,ANK3,MTHFD2,DAAM2,PAPPA,ORAI3,HOXB8,PLPP2,HOXB6,ZBTB8A,CDCA3,SDC4,PPP1R35,SAMSN1,BRIP1,CRACR2B,STC2,CEP70,GSTM4,EGR1,CDT1,JUN,GSTM2,GADD45B,RAB27B,IGF1,BRI3BP,ZWINT,GRIN2D,DHFR,LPAR5,GIPC2,RCOR2,ZBTB8B,ECM1,TECR,SIPA1L2,CTSS,KHK,PCLO,CTSL,DLGAP1,RALGPS2,VAV3,LRRC45,FOXD1,TNFRSF12A,MMD,KREMEN1,COPZ2,TMC7,…
NHLH1	412	Q02575	447.0	ARCHS4 Coexpression,291;Enrichr Queries,323;GTEx Coexpression,727	UBXN2B,TENM4,CHD7,TNC,CELSR2,TSPAN11,ELAVL2,TM7SF2,ROBO1,RGS4,FAM110A,MFSD13A,NPPC,GPR173,CCND2,HEY1,KIF5C,HEY2,FLOT2,NEFM,KIF21B,EPHA4,BATF3,IGFBP5,EBF1,SOX11,PROX1,MANEAL,SSTR2,CBFA2T3,TLR1,VCAN,AIM2,DPEP2,TLR5,RBM24,GPM6A,NYAP1,RGS16,PTAFR,LEF1,GREB1L,GDPD1,NPL,PKMYT1,AURKB,IGSF9,NHLH2,CECR2,TMEM169,SCUBE1,IGFBPL1,PLAGL1,SPOCK2,E2F1,CDH23,E2F2,NPTX2,CDKN2D,OLAH,EGR1,JUN,MPP3,EGR3,FAM78B,LAPTM5…
STAT3	413	P40763	447.7	Literature ChIP-seq,10;ARCHS4 Coexpression,1075;ENCODE ChIP-seq,54;Enrichr Queries,1159;ReMap ChIP-seq,150;GTEx Coexpression,238	PI4K2B,PGAP2,GLDC,WIPF3,SPINT2,ABCA12,SLC4A4,CRHBP,ZFYVE26,TMEM88,RAVER2,PLCE1,NCKAP5,UNC13C,FNBP1,PRKCB,WDR74,CACNA2D2,UNC5C,PASK,WDR76,TEP1,ORAI3,PRR16,PRR11,HOXB6,OTULINL,NYAP1,SEH1L,COL13A1,CDCA5,SHMT1,CDCA7,NCAPG,SLCO5A1,IQGAP3,SAMSN1,NCAPH,CRACR2B,PRKAR2A,CEP70,PLCG2,ALX1,PPARGC1B,NAA50,FZD1,JUN,DNAH11,RAB3IP,IL31RA,FHDC1,SULT1B1,SNAI2,FAT3,NCAPG2,DIS3L,SNX12,TMEM51,VSIG10,JPH4,LFNG,CHAF1A,…
ZNF273	414	Q14593	448.3	ARCHS4 Coexpression,859;Enrichr Queries,16;GTEx Coexpression,470	ERCC6L,PGAP2,DSCC1,GMNN,MPV17L,HJURP,BUB1B,TMEM97,ABCA12,MKI67,CELSR2,CDC20,HYKK,POF1B,CHEK1,PCLAF,NEK2,OIP5,FBXO5,GTSE1,GEN1,ESCO2,KNL1,SGO2,DEPDC1B,NEIL3,ZNF92,MELK,CCNE2,FANCD2,ZNF714,KIF20A,KIF20B,PRR11,ZNF554,DSC3,COL17A1,BLM,ZBTB8A,CDCA2,PARPBP,CDCA3,GPR87,CDCA5,CDCA7,CDCA8,NCAPG,HMMR,LYPD5,SKA3,NCAPH,SKA1,RASGRP3,RAD51AP1,CCNB2,CCNB1,ORC6,RACGAP1,PMAIP1,CLSPN,ECT2,ZNF665,FAM83B,CPA4,PLK4,F…
NFE2L3	415	Q9Y4A8	448.7	ARCHS4 Coexpression,194;Enrichr Queries,83;GTEx Coexpression,1069	CD82,GLDC,DSCC1,TNC,BUB1B,PLAT,PRDM1,ABCA12,MKI67,ICAM1,FAM110A,NPPC,MT2A,CCND2,POF1B,PLAU,TMEM8B,TAP1,HASPIN,DKK1,ADAM19,SFRP1,MELK,IFI27,MTHFD2,CCNE1,ANOS1,KIF20A,SDC4,COL13A1,CDCA5,CDCA7,HMMR,STC2,PMAIP1,ECT2,CPA4,NAA50,EGR1,JUN,GADD45B,RASSF7,FANCA,LIF,IFFO2,CDC6,ANKHD1,ANLN,TPX2,CDK6,CNTN1,CDK1,TDGF1,TOP2A,ARHGAP11A,NCAPG2,SLC2A1,SNX10,KIF11,CTSS,LMNB1,OASL,LFNG,CHAF1A,DNMT3B,MYBL2,DLGAP5,CE…
KLF3	416	P57682	448.8	ARCHS4 Coexpression,332;Enrichr Queries,1094;ReMap ChIP-seq,34;GTEx Coexpression,335	ZWILCH,DGKA,TNC,IRS2,PRDM1,ABCA12,OLFML2A,AQP3,TM7SF2,FAM110A,SYDE2,DOCK11,CCND2,POF1B,IL6R,CDON,IGFBP5,WDR74,ARID5A,UNC5C,YOD1,PHKA2,MAF,SLFN14,PKP2,ANOS1,DPEP2,HOXB8,ZNF554,HOXB6,DSC3,COL17A1,ZBTB8A,BLM,CDCA2,CDCA3,KLHL14,SDC4,GYPC,GPR87,CDCA5,TCF7,PDGFB,CDCA7,WDR62,LYPD5,RPAP1,BRIP1,STC2,PMAIP1,ALX1,FAM83B,CPA4,PRELID2,EGR1,JUN,GADD45B,RARRES1,IFFO2,PARP16,GDF6,ARHGAP25,TMEM233,KIF18A,LIN28B,C…
ZNF793	417	Q6ZN11	450.0	ARCHS4 Coexpression,410;Enrichr Queries,290;GTEx Coexpression,650	RAB3B,RYR2,MPV17L,SNX10,IRS2,IKZF2,SIPA1L2,IFI44L,ADAMTS4,GPR173,RPS6KA6,PCLO,CCND2,HYKK,SNRNP70,KIF5C,MCF2L,PHGDH,ZNF843,CTSF,MCF2L2,RALGPS1,TMEM8B,GARNL3,ZIK1,VAV3,EPHA4,ZNF483,PCDHGA6,KCND2,IGFBP5,ABCC9,KSR2,ANK3,TENT5A,TMEM170B,EML5,TIAM1,VCAN,CDCP1,OAS2,ZNF714,ZNF117,SFT2D2,STEAP2,ZNF554,ZNF233,RNFT2,ZBTB8A,ICA1L,GDPD1,FBXO48,TMTC1,FAM169A,METTL21A,AURKB,JAKMIP2,RASGRP3,GK5,ABLIM1,ORC6,ZNF66…
LYL1	418	P12980	450.6	Literature ChIP-seq,60;ARCHS4 Coexpression,432;Enrichr Queries,710;ReMap ChIP-seq,36;GTEx Coexpression,1015	KCNG1,DGKD,CD82,UBXN2B,HJURP,XYLT1,ANTXR2,TMEM140,NUDT3,CMIP,ICAM1,ZDHHC4,HS6ST3,MILR1,FAM110A,DOCK10,MT2A,CCND2,TMEM88,ANPEP,SLCO2B1,CCRL2,C3AR1,MAP3K8,NEK2,KIF21B,IL6R,STK32B,CMKLR1,MAP2K3,PRKCB,FNBP1,ARID5A,DEPDC1B,MAF,TXLNB,MTHFD2,SLFN14,DPEP2,BTK,TRIM14,NUPR1,CARS2,IGSF8,GYPC,PDGFB,TNFRSF11B,FBLN1,ADRB2,CABP1,SAMSN1,DNAJC28,HELZ2,CD79B,SEC14L1,RACGAP1,TBXA2R,PLCG2,MOV10L1,LPXN,MBP,ST8SIA6,CY…
DLX1	419	P56177	451.0	ARCHS4 Coexpression,781;Enrichr Queries,275;GTEx Coexpression,297	PRDM8,RAB3C,CSRNP3,RAB3A,THRB,ARL6IP1,KCNC4,COL12A1,CHD7,TNC,GRIK3,SLC35F1,MKI67,ELAVL2,ROBO1,RGS4,NPPC,CCND2,HEY1,LRRTM2,HEY2,ENPP2,EPHA4,PDGFRA,FOXD1,IGFBP5,SLC6A15,DCAKD,LANCL1,EBF1,SOX11,ANK3,DKK1,TIAM1,ALDH1A3,ARL4D,SFRP1,VCAN,SLC9A6,MGLL,NYAP1,PDE1A,LEF1,ERV3-1,CDCA7,PCDH19,FAM169A,AURKB,PTHLH,JAKMIP2,TCEAL7,SERTAD4,TMEM169,GPNMB,CSMD3,SLIT2,SCN3B,NPTX2,ATP6V0E2,CCDC184,GABBR2,EGR1,MPP2,JUN…
ZNF154	420	Q13106	451.3	ARCHS4 Coexpression,652;Enrichr Queries,189;GTEx Coexpression,513	PRDM8,SYNM,SPON1,CSRNP3,ITGB3,MPV17L,CGAS,IKZF2,IFI44L,CKS1B,DOCK10,THBD,CCND2,HYKK,SNRNP70,PGM5,CD36,MCF2L2,EID2B,RALGPS1,EYS,TMEM8B,ZIK1,VAV3,EPHA4,PDGFRA,EPHA7,PCDHGA6,ITGA4,FNBP1,PRKCB,ARMC9,GFRA1,ABCC9,EBF4,ANK3,ARL4C,ACTA2,CLDN11,TIAM1,VCAN,PAPPA,COL4A6,ITGA8,ZNF117,SFT2D2,ZNF554,DGKI,ITGA9,RNFT2,ZBTB8A,HLF,KLHL14,SEMA3A,ICA1L,FGL2,TSHZ2,LEF1,METTL21A,CXXC4,AURKB,TTN,GK5,GRIN2A,ABLIM1,SPOCK…
NKX25	421	P52952	452.5	ARCHS4 Coexpression,131;GTEx Coexpression,774	RYR2,SLC41A1,NEXN,LIN9,CACNA1C,SIPA1L2,MYOM3,SRM,TTN,SYDE1,TMEM201,PLN,B3GALT2,GPC1,HEY2,E2F1,SPEG,PGM5,MYBL2,LARGE1,CCHCR1,MYOZ2,CORIN,SNTA1,HES4,CDT1,MPP3,CDKN2A,IRX3,DCXR,GATB,SORBS2,COQ10A,PLEKHA7,FABP3,DOK4,CCDC8,KIF26B,MAPKAPK2,FGF18,PKP2,SMTNL2,FGF12,NES,RBM24
BCL6B	422	Q8N143	453.0	ARCHS4 Coexpression,702;Enrichr Queries,552;GTEx Coexpression,105	DOCK6,EXOC3L1,SPAAR,TLNRD1,HHIP,COL12A1,TNC,PRDM1,CCDC102B,ICAM1,ADAMTS4,SPRED2,THBD,EDNRA,ESM1,EDNRB,CCND2,HEY1,TMEM88,PLAU,ANPEP,CD36,CLIC2,NCKAP5,PRND,SEMA6B,GUCY1A2,PDGFRA,EDN1,TNFRSF12A,IGFBP5,HGF,EBF1,RCN3,ACTA2,BACE2,VCAN,IFI27,LOX,APLNR,COL8A1,ANGPTL4,ITGA9,TNXB,RGS16,PDGFB,PKD1L1,LPL,STC1,PCDH12,SLC5A4,PCDH17,AURKB,RASGRP3,PLAC9,CLEC3B,SEC14L1,OLFML3,HLX,TSPAN4,A2M,MEST,EGR1,JUN,GADD45B,…
ZNF443	423	Q9Y2A4	454.0	ARCHS4 Coexpression,625;Enrichr Queries,173;GTEx Coexpression,564	UBXN2B,CHD7,PDE3B,TNC,CGAS,IRS2,SLC35F1,KIF11,BRCA1,MKI67,ANTXR2,SIPA1L2,LMNB1,KIF15,CCND2,KCNT2,FLOT2,DLGAP5,RRP15,VAV3,EPHA4,HELLS,ZGRF1,SOX11,ESCO2,TIRAP,TLR1,CCNA2,SLC7A5,ASPM,MMS22L,FAM234B,AIM2,CCNE2,OAS1,IGDCC4,TRAF3,CTDSP2,ZNF117,TLR5,KIF20B,PRIM2,BLM,PPM1M,UHRF1,PTAFR,LEF1,FBXO48,NCAPG,TTK,ADRB2,SAMSN1,AURKB,ACAT2,AURKA,TMEM169,GPNMB,TIFA,ZNF823,LDLR,CPA4,E2F8,FZD1,OLAH,EGR1,CENPU,JUN,RR…
DBX2	424	Q6ZNG2	454.7	ARCHS4 Coexpression,404;Enrichr Queries,661;GTEx Coexpression,299	ROBO2,SPON1,COLGALT2,ARL6IP1,THRA,PCDHGB4,TRIL,PLEKHB1,COL12A1,TNC,ABAT,SLC4A4,NUDT3,ROBO1,LFNG,NPPC,SPRED2,EDNRB,HEY1,KIF5C,CRTAC1,HEY2,LRRTM2,BAALC,TNR,DPF3,PAMR1,SNTA1,GARNL3,PDGFRA,ADGRV1,GPR37,MYH15,SOX11,GFRA1,PROX1,ASRGL1,ENKUR,CLDN11,SFRP1,ALDH5A1,PSRC1,ALDOC,ADCYAP1R1,SDC4,NTM,NRXN1,LRP4,LPL,FAM169A,EGFR,AURKB,TCEAL7,CDH20,P2RY1,SCN7A,GPC5,NPTX2,ATP6V0E2,STOX1,WASF3,ACBD7,SLC14A1,EGR1,KC…
CTCF	425	P49711	456.0	Literature ChIP-seq,50;ARCHS4 Coexpression,15;ENCODE ChIP-seq,13;Enrichr Queries,1295;ReMap ChIP-seq,19;GTEx Coexpression,1344	TLNRD1,COL12A1,TMEM97,NAA80,ZFYVE26,TMEM88,XYLB,TMEM8B,PRKCB,FNBP1,PHKA2,WDR76,DEPDC1B,MTHFD2,ORAI3,HOXB8,HOXB6,ASF1B,OTULINL,NYAP1,CDCA2,CDCA3,COL13A1,DHH,CDCA5,NCAPG,CDCA8,SLCO5A1,SKA3,NCAPH,GRIN2A,CRACR2B,FLRT3,RDH10,CEP70,NHEJ1,PPARGC1B,PLK4,ACD,JUN,AFAP1L2,SNAPIN,PLK1,RAB3IP,CDC6,FHDC1,NFATC4,DHFR,SNAI1,NMT2,SNAI2,CEP85,CDC42SE2,NCAPG2,SLC6A4,JPH4,CHAF1B,CHAF1A,NUF2,TK1,ZNF367,TCF19,LRRC45,B…
MAFF	426	Q9ULX9	456.4	ARCHS4 Coexpression,1023;ENCODE ChIP-seq,99;Enrichr Queries,336;ReMap ChIP-seq,253;GTEx Coexpression,571	ACSM3,ANTXR2,AQP3,CCDC102B,ICAM1,NAA80,CDC20,FAM110A,MT2A,RPS6KA6,HYKK,VSIG1,TMEM88,C3AR1,PLCE1,CDON,PAQR4,EBF1,WDR74,KRT7,YOD1,ESCO2,PHKA2,MTHFD2,PRR11,GPLD1,GPM6A,ZBTB8A,SDC4,EIF5A2,CDCA7,STC1,NCAPG,WDR62,SKA3,SAMSN1,BRIP1,SEC14L1,STC2,TSPAN4,CDT1,EGR1,JUN,EGR3,GADD45B,MTERF3,XRCC2,LIF,PARP16,GP6,ACADSB,TPX2,LPAR5,PRXL2C,SNAI1,ECM1,TECR,NCAPG2,BRCA1,VMO1,CHAF1A,IMPA2,NUF2,CLIC2,ZNF367,RALGPS1,L…
CTCFL	427	Q8NI51	457.2	ARCHS4 Coexpression,566;ENCODE ChIP-seq,75;Enrichr Queries,357;ReMap ChIP-seq,39;GTEx Coexpression,1249	PGAP2,ARL6IP1,ACSM3,GLDC,TONSL,SPINT2,FGFRL1,NUDT3,ICAM1,NAA80,MT2A,HYKK,TMEM88,RAVER2,CHEK1,ZNF843,VSTM4,XYLB,PAQR4,CLEC11A,HPCAL1,PHKA2,GCAT,SFRP5,ORAI3,TRIM14,HOXB8,HOXB6,ASF1B,NYAP1,CDCA3,SDC4,COL13A1,DHH,CDCA5,PPP1R35,CDCA8,NCAPG,WDR62,SKA3,ABO,IGSF9,SKA1,HELZ2,EPB41L5,CRACR2B,SEC14L1,ANKH,RDH10,TSPAN4,MAP7,MOV10L1,SCAP,PPARGC1B,NHEJ1,CDT1,EGR1,PRELID2,JUN,SNAPIN,GADD45B,FAM78B,FZD5,SLC35E4,…
TBX20	428	Q9UMR3	457.3	ARCHS4 Coexpression,128;Enrichr Queries,344;GTEx Coexpression,900	ROBO2,RYR2,TENM4,COL12A1,TNC,PRDM1,SIPA1L2,MYOM3,THBD,CYP26B1,EDNRA,CYSLTR2,EDNRB,HEY1,B3GALT2,HEY2,DPF3,SPEG,PGM5,MYOZ2,SNTA1,TMOD1,PDGFRA,EPHA7,IGFBP5,EBF1,UNC5C,SOX11,PROX1,ACTA2,SFRP1,VCAN,LOX,DOK4,MAPKAPK2,ADAM12,PKP2,COL4A6,RBM24,DGKI,ITGA9,USP13,PRKAA2,LEF1,SLC41A1,LPL,NEXN,CACNA1C,EGFR,PCDH17,AURKB,TTN,ABLIM1,STRIP2,PLN,ALX1,SLIT2,MEST,CORIN,FZD1,EGR1,MPP3,JUN,IRX5,FOXF1,LUM,IRX3,SAMD4A,G…
PBX4	429	Q9BYU1	457.7	ARCHS4 Coexpression,275;Enrichr Queries,342;GTEx Coexpression,756	CD82,ITGB3,SPINT2,PRDM1,ISM1,MKI67,TMEM140,FGFRL1,ICAM1,OASL,FAM110A,MT2A,PTTG1,SALL4,MYBL2,PIM3,KIF21B,EDN1,FNBP1,MMD,ARAP2,ARID5A,KIF22,IPCEF1,PASK,KNSTRN,SYTL3,PARP8,ENKUR,ARL4C,ADAM19,RNF144B,SLC7A5,VCAN,TRAF3,CTDSP2,TFF3,IRF7,PLEKHO1,ANGPTL4,CARD11,TRABD,CETP,KLHL14,SDC4,SEMA3D,RGS16,TCF7,LEF1,NLRC5,LPL,ADRB2,SAMSN1,AURKB,ABLIM1,DZANK1,TBXA2R,SPOCK2,STAT4,PMAIP1,KCNN4,LDLR,CPA4,MFAP3L,CDKN2D…
NKX63	430	A6NJ46	458.0	ARCHS4 Coexpression,357;GTEx Coexpression,559	RAB3B,PTPRU,PCSK1,PTPRR,TENM3,CHD7,ATP2A3,HS6ST3,PCLO,MCF2L,SLC37A4,TPD52,KCND2,HPCAL1,ANK3,MANEAL,SSTR1,MAPK8IP1,TIAM1,SLFN13,FAM222A,RASA4,TRNP1,VWA1,RTN4R,COL13A1,GPR83,TMTC1,GOLGA7B,NHLH2,ABLIM1,SPOCK2,CHN2,PLAGL1,E2F1,CDKN2C,ZNF382,DHCR24,PNMA2,PHETA1,STXBP5L,GPR137C,SBK1,CAMK4,CNTN1,DHCR7,CBLN3,PTPN3,NECTIN1
ESR2	431	Q92731	458.2	Literature ChIP-seq,43;ARCHS4 Coexpression,1154;Enrichr Queries,304;ReMap ChIP-seq,220;GTEx Coexpression,570	TOR2A,CD82,IRS1,ANKRD33,MPV17L,JADE3,IRS2,ABAT,PRDM1,CELSR2,HS6ST2,TM7SF2,ICAM1,SYDE2,NPPC,ZFYVE26,CCND2,HYKK,PLAU,CHEK1,SLC16A6,OIP5,EYS,GEN1,TMOD1,EPHA4,PDGFRA,PCYT2,IGFBP5,PRKCB,EBF1,MYO7A,ANK3,HASPIN,PIMREG,SYTL3,MAF,LOX,KCNQ1,DPEP2,MGARP,PDE9A,ABCG2,CEMIP,ERV3-1,LPL,PCDH12,CACNA1C,ADRB2,NCAPH,IGSF9,OAZ3,TMEM26,CRACR2B,ANKH,AMDHD2,STC2,TSPAN4,PLCG2,ZNF823,MAP3K21,ST8SIA6,ZNF665,LONRF2,APOBEC3…
MAF	432	O75444	458.3	ARCHS4 Coexpression,907;Enrichr Queries,354;ReMap ChIP-seq,243;GTEx Coexpression,329	EXOC3L1,TLNRD1,PGAP2,IRS1,TUSC2,TONSL,TNC,IRS2,PRDM1,ABCA12,FGFRL1,NAA80,TM7SF2,ICAM1,FAM110A,MFSD13A,CCND2,EDNRB,POF1B,TMEM88,PLAU,ANPEP,SLCO2B1,HCFC1R1,ENPP2,PIM3,EPHA4,PDGFRA,PCYT2,IGFBP5,FNBP1,WDR74,ARID5A,EBF1,SYTL3,ADAM19,SFRP1,LOX,DPEP1,DSC3,COL17A1,CETP,TEDC1,TEDC2,CDCA3,GPR87,TCF7,LPL,LYPD5,IGSF9,BCL2L12,CRACR2B,RDH10,TSPAN4,KCNN4,FAM83B,CPA4,CDT1,EGR1,JUN,GADD45B,LIF,IFFO2,IGF1,SLC16A13…
ZNF471	433	Q9BX82	459.0	ARCHS4 Coexpression,325;Enrichr Queries,303;GTEx Coexpression,749	RYR2,FAM13C,HP1BP3,COL12A1,KCNC4,MPV17L,HIF3A,OLFML2A,PCSK5,ROBO1,GPR173,RPS6KA6,CCND2,HYKK,BOC,CTSF,CD36,EDIL3,MCF2L2,PRKG1,EYS,TMEM8B,ZIK1,MAP2K3,SBSPON,PDGFRA,ZNF483,ADGRV1,PEG3,IGFBP5,EBF1,SOX11,GFRA1,ABCC9,ANK3,ACTA2,EML5,ALDH1A3,UTS2B,ARMCX1,SFRP1,VCAN,MAF,ADAM12,ITGA8,ZNF117,SFT2D2,DDX28,SHC4,RNFT2,ICA1L,TSHZ2,LPL,FBXO48,METTL21A,AURKB,FBLN5,GK5,APOL4,BAK1,SLIT2,NPTX2,MEST,CPA4,ACBD7,EGR1,…
MSX2	434	P35548	459.7	ARCHS4 Coexpression,230;Enrichr Queries,229;GTEx Coexpression,920	PTPRU,THRB,TENM3,PCDHGB4,IRS1,WWC1,COL12A1,TNC,SLC2A1,JADE3,PRDM1,SPINT2,CTSV,HS6ST3,CYP26B1,CCND2,HEY1,HEY2,MYBL2,SMIM10,EPHA4,PDGFRA,SH3GLB2,EDN1,IGFBP5,EBF1,KRT7,SOX11,GFRA1,DKK1,ACTA2,ARL4C,ALDH1A3,SFRP1,VCAN,MAF,LOX,DOK4,SAPCD2,CCNE1,PAPPA,ADAM12,PKP2,COL8A1,VWA1,DSG2,CFAP97,TRABD2B,MGLL,OTUB2,LEF1,GREB1L,THBS2,LYPD6,EGFR,AURKB,BRIP1,CCNB1,GPNMB,RACGAP1,FLRT3,STC2,PMAIP1,ALX1,SLIT2,MEST,FAM8…
POU2F3	435	Q9UKI9	459.7	ARCHS4 Coexpression,506;Enrichr Queries,401;GTEx Coexpression,472	PGAP2,MPV17L,ATP2A3,TNC,PRDM1,ABCA12,AQP3,NKPD1,FAM110A,NPPC,CCND2,HYKK,POF1B,CD36,SAMD12,MCF2L2,ZNF385A,VAV3,SLC34A2,PDGFRA,EDN1,PCDHGA6,TNFRSF19,ARHGEF19,EBF1,PROX1,SLC7A5,ALDH1A3,CDCP1,DMC1,IRF6,SMPDL3B,ZNF554,PLPP2,GPLD1,DSC3,ZNF750,CDKL1,COL17A1,RNFT2,ZBTB8A,SDC4,TUFT1,GPR87,LEF1,LPL,FBXO48,ADRB2,LYPD5,EGFR,AURKB,ABLIM1,SCUBE1,ZNF665,FAM83B,CPA4,ACBD7,EGR1,JUN,CDKN2B,EGR3,LAMB3,ZNF382,VDR,GD…
AHR	436	P35869	460.6	Literature ChIP-seq,18;ARCHS4 Coexpression,1006;Enrichr Queries,499;ReMap ChIP-seq,157;GTEx Coexpression,623	TLNRD1,ABAT,TMEM97,ANTXR2,AQP3,HS6ST2,ICAM1,HS6ST3,MILR1,MT2A,SAMD12,NCKAP5,EYS,SLC34A2,EPHA4,PRKCB,EBF1,KRT7,YOD1,DAAM2,SFRP5,PRR11,HOXB6,OTULINL,SDC4,DHH,CDCA5,TSHZ2,NHLH2,BRIP1,STRIP2,RDH10,STC2,TSPAN4,PLCG2,KCNN4,FZD1,GSTM4,EGR1,PRELID2,JUN,GADD45B,IL31RA,LIF,IFFO2,ZWINT,TPX2,MYO5C,SNAI1,ECM1,TENM4,TECR,SNX12,SIPA1L2,CTSS,ROBO1,KIF19,PCLO,HEY1,HEY2,CD36,CEP55,SBSPON,EDN1,TNFRSF12A,MMD,SLC39A1…
HOXB9	437	P17482	461.3	ARCHS4 Coexpression,271;Enrichr Queries,167;GTEx Coexpression,946	ITGB4,COL12A1,NCAPG2,TNC,PLAT,MKI67,ICAM1,LMNB1,NPPC,MT2A,CCND2,CHAF1A,PLAU,EXO1,FAM3D,MYBL2,POLE,EPHA4,PDGFRA,EDN1,FOXD1,IGFBP5,PAQR5,KRT7,DKK1,ARL4C,CCNA2,SLC7A5,ALDH1A3,VCAN,B3GNT7,LOX,ESPL1,INCENP,KIFC1,MCM4,DSG2,KIF2C,NUPR1,HOXB8,HOXB6,PDE9A,RBM47,REP15,SEMA3A,RGS16,LEF1,STC1,IQGAP3,ABO,AURKB,RECQL4,CDC45,TSPAN8,ORC1,STC2,NCR3LG1,PMAIP1,SLIT2,GABRE,MEST,CNNM4,CPA4,FANCI,PRELID2,EGR1,CDT1,JUN…
HOXD1	438	Q9GZZ0	461.3	ARCHS4 Coexpression,895;Enrichr Queries,214;GTEx Coexpression,275	COLGALT2,USP37,SYCP2,FAM13C,HHIP,PLEKHB1,COL12A1,TNC,BUB1B,JADE3,PRDM1,LFNG,NPPC,CYP26B1,CCND2,CHAF1A,CASP12,HEY2,ENPP2,EDIL3,PDGFRA,EDN1,RFC3,GPR37,FOXD1,PAQR4,IGFBP5,LANCL1,TMC7,SOX11,PROX1,ESCO2,DKK1,MOB3B,CLDN11,ACTA2,ALDH1A3,FAM222A,SFRP1,PSRC1,FOLH1,MAF,CCNE2,LOX,ULK2,MCM6,HOXB8,HOXB6,DHH,LEF1,AURKB,NCAPH,RASGRP3,SERTAD4,RASD1,SH3TC2,TSPAN8,HLX,STC2,MVB12B,MAP7,MOV10L1,MBP,SLIT2,NPTX2,HES2,…
TRERF1	439	Q96PN7	461.7	ARCHS4 Coexpression,668;Enrichr Queries,440;GTEx Coexpression,277	TOP2A,CRYBG1,TENM4,IRS1,DGKA,DOCK8,CHD7,TONSL,ATP2A3,XYLT1,IRS2,PRDM1,CHTF18,IKZF2,MKI67,AQP3,CTSS,LMNB1,ROBO1,FAM110A,DOCK10,LFNG,SPRED2,DOCK11,CCND2,DUSP10,GM2A,PLAU,IL6R,RALGPS2,VAV3,EPHA4,RMI2,CAMK1D,PRKCB,ANK3,CIT,ARL4C,ADAM19,SLC7A5,TIAM1,VCAN,B3GNT8,CDCP1,MAF,ESPL1,TRAF3,CTDSP2,DPEP2,MYADM,TRIM14,MGLL,CARD11,RGS14,PPM1M,GPR87,PTAFR,TCF7,NLRC5,EGFR,AURKB,ABLIM1,CLCA2,E2F2,PMAIP1,HES2,LDLR,A…
FEZF1	440	A0PJY2	463.0	ARCHS4 Coexpression,482;Enrichr Queries,759;GTEx Coexpression,148	RAB3B,PCSK1,RAB3C,CSRNP3,ARL6IP1,KCNC4,CHD7,GRIK3,ABAT,TSPAN11,HS6ST2,ELAVL2,CYP26B1,EDNRB,KCNT2,SALL4,HEY2,BOC,NEFM,PDGFRA,EPHA4,EPHA7,ADGRV1,FOXD1,PEG3,DCAKD,SLC6A15,EBF1,SOX11,GFRA1,MANEAL,PROX1,ADRA2A,ENKUR,SFRP1,SLC9A6,COL4A6,TMEM9,ADCYAP1R1,NRXN1,LEF1,GREB1L,PCDH19,FAM169A,CXXC4,PCDH17,AURKB,TCEAL7,CECR2,TMEM169,SCUBE1,IGFBPL1,ERBB4,ALX1,CSMD3,SLIT2,NPTX2,CCDC184,VAT1L,FZD1,EGR1,TIA1,MPP3,S…
ZBTB16	441	Q05516	463.8	ARCHS4 Coexpression,675;Enrichr Queries,425;ReMap ChIP-seq,177;GTEx Coexpression,578	RAB3A,ARL6IP1,GALNT15,ZWILCH,IRS1,MPV17L,BUB1B,IRS2,CEP128,CDC20,MT2A,HYKK,CCND2,EDNRB,PTTG1,TMEM88,CHCHD6,ENPP2,FBXO5,TMEM8B,IGFBP5,CLEC11A,CEP131,EBF1,YOD1,ESCO2,HASPIN,GCAT,SFRP1,MAF,TXLNB,MTHFD2,PRR11,ZNF554,ASF1B,TEDC1,ZBTB8A,SDC4,TROAP,NCAPG,HTRA2,LPL,TMTC1,CACNA1C,ADRB2,SKA3,EIF4EBP2,LPXN,CPA4,ACBD7,EGR1,JUN,GSTM2,EGR3,GADD45B,KLHL26,UBE2C,GGH,IGF1,BRI3BP,ACADSB,ANKHD1,LRFN3,BST1,NR4A1,PRX…
TBR1	442	Q16650	465.7	ARCHS4 Coexpression,182;Enrichr Queries,815;GTEx Coexpression,400	PRDM8,ROBO2,EXOC3L2,RAB3A,TENM4,GRIK3,ELAVL2,HS6ST3,RGS4,JPH4,NPPC,CCND2,KIF5C,LRRTM2,DLGAP1,NEFM,MCF2L2,SCN1A,EPHA4,EPHA7,CAMK1D,SLC30A3,PRKCB,EBF1,RNF208,SOX11,PROX1,ANK3,CIT,MAPK8IP1,GIGYF1,ARHGEF9,TRAF3,RASA4,NOS1AP,PLA1A,GPM6A,NYAP1,KLHL14,NRXN1,GDPD1,CABP1,PCDH17,NHLH2,GRIN2A,SCUBE1,TMEM169,CHN2,TSPAN4,SCN3B,NPTX2,ATP6V0E2,CCDC184,GABBR2,KCNF1,EGR1,MPP3,EGR3,SYT1,ATRNL1,KCNB2,TRAPPC4,PNMA2,…
IRX5	443	P78411	465.7	ARCHS4 Coexpression,684;Enrichr Queries,334;GTEx Coexpression,379	PGAP2,TENM4,IRS1,WWC1,TNC,SLC2A1,IRS2,PRDM1,ABCA12,CELSR2,NKPD1,FAM110A,LFNG,NPPC,MT2A,CYP26B1,CCND2,POF1B,HEY1,HEY2,TNKS1BP1,VAV3,EPHA4,PDGFRA,SH3GLB2,EPHA7,EDN1,FOXD1,IGFBP5,TNFRSF19,CEP131,ARHGEF19,EBF1,SHROOM3,SOX11,GFRA1,ANK3,PROX1,DKK1,ARL4C,SFRP1,VCAN,MAF,LOX,SAPCD2,IRF6,DSC3,ZNF750,COL17A1,TUFT1,GPR87,LEF1,IER5L,LYPD5,EGFR,AURKB,SCUBE2,SERTAD4,CRACR2B,GPNMB,STC2,GPC1,PMAIP1,SLIT2,FAM83B,C…
ZC3H8	444	Q8N5P1	468.3	ARCHS4 Coexpression,987;Enrichr Queries,72;ReMap ChIP-seq,202;GTEx Coexpression,612	RAB3A,ARL6IP1,DGKA,TUSC2,DSCC1,GMNN,MPV17L,TONSL,HJURP,BUB1B,IRS2,OLFML2A,MKI67,CDC20,SYDE1,MFSD13A,RPS6KA6,TMEM88,PLAU,CHEK1,DPF3,PLCE1,FBXO5,PCYT2,ZGRF1,WDR74,ANK3,CDC25C,GCAT,SYTL3,CCNE2,MTHFD2,MYADM,HOXB8,ZNF554,HOXB6,GPM6A,BLM,DNMT1,ZBTB8A,CDCA3,SDC4,CDCA5,CDCA7,CDCA8,FBXO48,HMMR,GOLGA7B,BCL2L12,CCNB1,ORC1,STC2,PLCG2,PMAIP1,ECT2,ZNF665,FANCI,ACBD7,EGR1,JUN,SNAPIN,FAM78B,ZNF382,NEK5,SLC35E4,L…
GFI1	445	Q99684	468.3	ARCHS4 Coexpression,588;Enrichr Queries,255;GTEx Coexpression,562	TOP2A,DOCK8,ATP2A3,SLC2A1,IRS2,PRDM1,RCSD1,MKI67,IL27RA,ICAM1,LMNB1,CDC20,DOCK10,CCND2,PHGDH,POLE,HAVCR2,BATF3,ITGA4,FNBP1,CLEC11A,TAP1,TENT5A,HLA-F,CBFA2T3,SYTL3,PARP8,ARL4C,SLC7A5,VCAN,MAF,AIM2,TRAF3,BTK,IRF7,BIRC5,CMPK2,CARD11,ARHGEF6,TRABD,RGS16,TCF7,LEF1,NLRC5,ADRB2,SAMSN1,AURKB,CD79B,SLC17A9,HLX,P2RY2,PLCG2,STAT4,E2F2,CPA4,EGR1,JUN,EGR3,RRM2,GADD45B,SEMA4D,GDF15,IL10RA,PYHIN1,LAPTM5,FANCA,A…
PHOX2A	446	O14813	468.3	ARCHS4 Coexpression,263;Enrichr Queries,795;GTEx Coexpression,347	PCSK1,TENM4,KCNC4,ATP2A3,PRDM1,DOC2B,FOXM1,TM7SF2,RGS4,NPPC,GPR173,CYP26B1,CCND2,TMEM108,NEFM,TMOD1,PDGFRA,ADGRV1,FOXD1,PAQR4,CEP131,ARMC9,EBF1,CACNA2D2,UNC5C,SOX11,GFRA1,MYO7A,TENT5A,PROX1,MANEAL,EBF4,ADRA2A,EML5,FAM222A,ARC,SFRP1,DOK4,SAPCD2,KIFC1,KCNQ1,MGARP,HOXB8,HOXB6,LXN,LEF1,IQGAP3,AURKB,RECQL4,IGFBPL1,E2F1,SCAP,KCNN2,ALX1,NPTX2,CCDC184,LDLR,CTNNAL1,LONRF2,TUB,EGR1,JUN,EGR3,FOXF1,GDF15,IRX…
ALX1	447	Q15699	468.3	ARCHS4 Coexpression,664;Enrichr Queries,162;GTEx Coexpression,579	PCDHGB4,HHIP,COL12A1,GMNN,TNC,PRDM1,CKS1B,CDC20,CHCHD4,ADAMTS2,CYP26B1,EDNRA,CCND2,EDNRB,CTSK,CHCHD6,HEY2,ENPP2,NEFM,EDIL3,EPHA4,PDGFRA,FOXD1,IGFBP5,SLC6A15,CLEC11A,EBF1,SOX11,GFRA1,PROX1,DKK1,DCN,GCAT,ACTA2,ALDH1A3,SFRP1,VCAN,MAF,LOX,PAPPA,PRR16,SMS,STEAP1,YAP1,DTYMK,SEMA3A,LEF1,THBS2,EGFR,PCDH17,AURKB,ACAT2,SRM,GPNMB,OLFML3,HLX,ERBB4,SH3BP4,PMAIP1,SLIT2,CPA4,EGR1,JUN,EGR3,CENPW,ANGPT1,SYT1,IRX5…
ZNF25	448	P17030	468.7	ARCHS4 Coexpression,349;Enrichr Queries,724;GTEx Coexpression,333	RAB3C,CNTNAP1,CSRNP3,RAB3A,THRA,IRS1,COL12A1,TNC,PLAT,ANTXR2,ARHGAP44,RGS4,JPH4,THBD,PCLO,KIF5C,LRRTM2,DLGAP1,EID2B,RALGPS1,GARNL3,PDGFRA,GUCY1A2,IGFBP5,TENT5A,DCN,ARL4C,ACTA2,ARHGEF9,VCAN,LOX,SLC9A6,MTHFD2,CTDSP2,NUPR1,MGLL,PPM1L,PELI3,ICA1L,AMIGO1,NRXN1,GDPD1,NEXN,LPL,NALCN,EGFR,AURKB,TCEAL7,MAPK9,GRIN2A,SERTAD4,CLMP,PLAGL1,SLIT2,SCN3B,CCDC184,LONRF2,SCAI,EGR1,GABBR2,JUN,SYT1,GDF15,TGFB3,LUM,AT…
ZFP69B	449	Q9UJL9	469.5	ARCHS4 Coexpression,920;GTEx Coexpression,19	ERCC6L,DSCC1,CCNF,HJURP,BUB1B,MKI67,EME1,CHEK1,PCLAF,FBXO5,GTSE1,BORA,SOX11,ESCO2,PIMREG,WDR76,SGO1,DEPDC1B,NEIL3,MELK,ZNF92,KIF20B,PRR11,TEDC2,PDE1A,NCAPG,HMMR,SKA3,SKA1,ACAT2,RAD51AP1,BRIP1,CCNB1,ORC6,ORC1,LPXN,CLSPN,ECT2,CDT1,STIL,TIA1,UBE2C,XRCC2,PNMA8A,CDC6,FANCB,BRI3BP,NDC80,FAM111B,TPX2,KIF18B,KIF4A,UBE2T,TNFSF4,CDK1,ARHGAP11A,CSRNP3,PCDHGB4,NCAPG2,CHD7,KIF14,MCM10,KIF11,BRCA2,ELAVL2,LMNB1…
PCGF6	450	Q9BYE7	469.7	ARCHS4 Coexpression,39;Enrichr Queries,28;GTEx Coexpression,1342	ZWILCH,DSCC1,GMNN,CCNF,HJURP,BUB1B,TMEM97,MKI67,ZDHHC4,CDC20,CHCHD4,HYKK,CCND2,CHEK1,PCLAF,OIP5,FBXO5,NOM1,ESCO2,WDR76,SGO1,MELK,CCNE2,MTHFD2,CCNE1,FANCD2,MAPKAPK2,KIF20B,BLM,DNMT1,PARPBP,CDCA5,SHMT1,CDCA7,CDCA8,NCAPG,HMMR,SKA3,NCAPH,ACAT2,SKA1,RAD51AP1,CCNB1,ORC6,RACGAP1,PRKAR2A,ECT2,NHEJ1,NAA50,PLK4,FANCI,EGR1,CDT1,JUN,MTERF3,GADD45B,UBE2C,DDIAS,STYX,PLK1,FANCA,CDC6,NDC80,ZWINT,DHFR,ANLN,TPX2,U…
SATB1	451	Q01826	470.8	ARCHS4 Coexpression,226;Enrichr Queries,741;ReMap ChIP-seq,225;GTEx Coexpression,691	RAB3C,UBE2D4,TUSC2,NPY2R,IRS2,PRDM1,LDLRAD4,MKI67,RGS4,DOCK10,GPR173,DOCK11,CCND2,ENPP2,SMCO4,KIF21B,LARGE1,SAMD12,TPD52,EPHA4,IGFBP5,PRKCB,FNBP1,MYO7A,ANK3,KNSTRN,TIAM1,MAF,TXLNB,BTK,DGKI,CARD11,DNMT1,SHMT1,TCF7,ADRB2,FBXO43,TMEM26,BRIP1,SCUBE1,AMDHD2,PMAIP1,A2M,SNX8,KLHL29,KCNF1,EGR1,JUN,SYT1,GADD45B,FOXF1,LRRN2,FANCA,ARHGAP25,ESR2,RCAN1,CDK6,BCL2,DHCR7,ZNF774,CDC42SE2,PCSK1,SNED1,THRB,PLEKHF1,…
ZNF175	452	Q9Y473	471.0	ARCHS4 Coexpression,333;Enrichr Queries,406;ReMap ChIP-seq,72;GTEx Coexpression,1073	IRS1,TUSC2,MPV17L,TONSL,IRS2,PRDM1,ANTXR2,FGFRL1,CMIP,IFI44L,ICAM1,NAA80,TM7SF2,MTBP,CCND2,TMEM88,PLAU,HCFC1R1,PIM3,MAP3K8,PIP4K2C,IL6R,IGFBP5,PRKCB,HPCAL1,WDR74,YOD1,GCAT,EML5,LOX,SLFN14,ORAI3,BTK,NUPR1,TEDC1,SDC4,PPP1R35,PKMYT1,FUT1,SKA1,RASGRP3,BRIP1,STRIP2,SEC14L1,CRACR2B,STC2,TSPAN4,PMAIP1,APOB,CPA4,CDT1,EGR1,TIA1,JUN,EGR3,ZNF382,FZD5,GADD45B,RASSF7,FANCA,DHCR24,PARP16,RAB27B,GP6,TPX2,NR4A1,…
CEBPA	453	P49715	471.0	Literature ChIP-seq,74;ARCHS4 Coexpression,786;Enrichr Queries,698;ReMap ChIP-seq,182;GTEx Coexpression,615	TLNRD1,ARL6IP1,GLDC,TRIL,PLEKHB1,TMEM97,SPINT2,ABCA12,ANTXR2,NUDT3,ICAM1,FAM110A,MILR1,MT2A,ANPEP,RAVER2,C3AR1,ZNF843,SMCO4,MYOZ2,TMEM8B,EPHA7,WDR74,HPCAL1,KRT7,MYO7A,TMEM170B,DAAM2,HOXB8,PRR11,HOXB6,CETP,IGSF8,SEH1L,SDC4,GYPC,SHMT1,LYPD6,ARPP19,OAZ3,TSPAN8,NAALAD2,ALX1,A2M,APOB,PPARGC1B,CDT1,EGR1,PRELID2,JUN,SIGLEC15,SNAPIN,FZD5,GADD45B,FAM78B,IGF1,PARP15,BST1,PARP11,TNFSF4,GIPC2,GPR182,NMT2,ITG…
NKRF	454	O15226	473.0	ARCHS4 Coexpression,125;Enrichr Queries,1169;GTEx Coexpression,125	TOP2A,ARHGAP11A,RAB3C,CSRNP3,RAB3A,ARL6IP1,CELF1,CHD7,NCAPG2,SLC2A1,SNX10,KIF11,TTF2,MKI67,LMNB1,EXO1,LRRTM2,DLGAP1,PHGDH,MYBL2,POLE,EID2B,RRP15,CEP55,SCN1A,SLC6A15,ELMOD1,LANCL1,WDR74,MANEAL,HASPIN,CIT,CCNA2,SLC7A5,FAM234B,SLC9A6,ESPL1,MTHFD2,TRAF3,INCENP,KIFC1,NOS1AP,DEPDC1,MCM4,KIF2C,MCM6,RNFT2,BLM,NYAP1,CDCA5,GDPD1,NCAPG,HMMR,CABP1,FAM169A,AURKB,TCEAL7,MAPK9,RACGAP1,CCDC184,SCAI,FANCI,TUB,GAB…
ZNF560	455	Q96MR9	473.7	ARCHS4 Coexpression,37;Enrichr Queries,116;GTEx Coexpression,1268	ERCC6L,GLDC,DSCC1,TNC,BUB1B,SAYSD1,IFI44L,EDNRB,PTTG1,KIF5C,ANPEP,SALL4,CHEK1,NEK2,EPHA4,PDGFRA,SFRP1,PAPPA,KIF20B,PLPP2,DGKI,DSC3,CDCA2,LPL,FBLN1,WDR62,CACNA1C,HMMR,NTS,SKA3,FBLN5,NCAPH,OAZ3,CCNB2,CCNB1,SCUBE1,ORC1,CEP70,MOV10L1,KCNN2,NPTX2,CPA4,EGR1,JUN,CCDC138,FZD5,DDIAS,UBE2C,FANCA,LRP1B,BMP4,LIN28B,FAT1,CDK1,FGF12,TDGF1,PCSK1,RYR2,CHD7,CTSV,TTC29,BRCA2,ELAVL2,HAPLN1,CKS1B,TAF7L,HEY2,DNMT3B,N…
ZFP28	456	Q8NHY6	475.3	ARCHS4 Coexpression,199;Enrichr Queries,468;GTEx Coexpression,759	ROBO2,PTPRU,RAB3C,CSRNP3,RNPEPL1,IRS1,FAM13C,IRS2,NUDT3,ELAVL2,ICAM1,GPR173,NPPC,CCND2,EDNRB,PCLO,KCNT2,KIF5C,ENPP2,DLGAP1,CTSF,EID2B,RALGPS1,TMEM8B,GARNL3,CDON,MAP2K3,PDGFRA,ZNF483,PEG3,IGFBP5,TNFRSF19,EBF1,SOX11,ANK3,SLC7A5,SFRP1,VCAN,ARHGEF9,MAF,TRAF3,MYADM,ULK2,TRIM14,ANGPTL4,GPM6A,PPM1L,PDE1A,ICA1L,GDPD1,LPL,CACNA1C,NALCN,AURKB,TCEAL7,GPNMB,STC2,BAK1,SLIT2,SCN3B,MEST,LONRF2,CPA4,TUB,MPP2,EGR…
TCF12	457	Q99081	477.4	ARCHS4 Coexpression,284;ENCODE ChIP-seq,23;Enrichr Queries,1216;ReMap ChIP-seq,97;GTEx Coexpression,767	EXOC3L1,TOR2A,TONSL,TNC,XYLT1,PRDM1,ANTXR2,OLFML2A,ICAM1,NAA80,TM7SF2,SYDE1,MT2A,CCND2,EDNRB,TMEM88,PLAU,SALL4,HCFC1R1,ENPP2,PIM3,MAP2K3,PDGFRA,PCYT2,PAQR4,IL11RA,WDR74,KRT7,SOX11,ANK3,SYTL3,PAPPA,ORAI3,MYADM,HOXB8,CFAP97,HOXB6,TEDC1,ZBTB8A,GPR87,HTRA2,PKMYT1,FBLN5,RASGRP3,BCL2L12,CRACR2B,TSPAN4,ZNF665,KCNN4,CPA4,CDT1,EGR1,JUN,TIA1,GADD45B,SLC52A2,TCEANC,LIF,IL31RA,SHISAL1,CORO2B,ZFHX4,NFATC4,NR4…
MEF2C	458	Q06413	478.0	ARCHS4 Coexpression,327;ENCODE ChIP-seq,92;Enrichr Queries,479;ReMap ChIP-seq,256;GTEx Coexpression,1236	PECR,RAB3C,DGKD,UBE2D4,TNC,PRDM1,IKZF2,TMEM140,ICAM1,RGS4,DOCK10,CCND2,EDNRB,ENPP2,PIM3,IL6R,SCN1A,EPHA4,PDGFRA,GUCY1A2,IGFBP5,FNBP1,PRKCB,ARID5A,EBF1,WDR74,TAP1,ANK3,IPCEF1,SYTL3,MAF,TXLNB,MAPKAPK2,CETP,DNMT1,TCF7,PDGFB,LPL,SLCO5A1,RASGRP3,GRIN2A,SEC14L1,LPXN,SCN3B,LONRF2,KLHL29,EGR1,JUN,GADD45B,SYT1,ZNF382,PARP16,IGF1,LRP1B,NR4A1,CDK6,GPR183,BCL2,TMEM19,CNTNAP1,CSRNP3,RNPEPL1,RASGRF2,LRRC2,CTSS…
PHOX2B	459	Q99453	478.3	ARCHS4 Coexpression,392;Enrichr Queries,681;GTEx Coexpression,362	SYNM,TENM3,TENM4,PDE3B,GRIK3,PRDM1,DOC2B,ANTXR2,TSPAN11,ELAVL2,SLC2A8,SYDE2,RGS4,NPPC,GPR173,CCND2,EDNRB,KIF5C,TMEM108,PGM5,NEFM,PDGFRA,EPHA7,FOXD1,SLC6A15,ITGA1,ARMC9,P3H2,EBF1,SOX11,GFRA1,SHISA3,UNC5C,PROX1,MANEAL,ADRA2A,ALDH1A3,EML5,SFRP1,FAM222A,MAF,DOK4,PLEKHO1,PDE9A,HOXB6,CCDC69,SEMA3A,NRXN1,LEF1,CACNA1C,PCDH17,AURKB,NHLH2,IGFBPL1,HLX,ERBB4,E2F1,ALX1,SLIT2,NPTX2,TUB,BCHE,EGR1,JUN,EGR3,COL24…
HIC2	460	Q96JB3	478.7	ARCHS4 Coexpression,27;Enrichr Queries,502;GTEx Coexpression,907	CCNF,BUB1B,SAYSD1,IRS2,PRDM1,MKI67,CCND2,CHEK1,PIM3,EPHA4,ZBTB39,PCYT2,SOX11,YOD1,PASK,HASPIN,CCNE1,DNMT1,SDC4,CDCA5,CDCA8,WDR62,HMMR,PKMYT1,NCAPH,OAZ3,BCL2L12,BRIP1,ORC1,MOV10L1,FANCI,EGR1,CDT1,JUN,STIL,FZD5,GADD45B,PLK1,FANCA,DHFR,NR4A1,TPX2,LIN28B,CDK6,UBE2S,KIF4A,AMOTL2,CEP85,RCOR2,TOP2A,CHD7,NCAPG2,SLC2A1,KIF11,LMNB1,TAF7L,LFNG,SPRED2,CHAF1A,EXO1,PHGDH,MYBL2,CCHCR1,POLE,KIF24,CCNA2,SLC7A5,ES…
ZBTB14	461	O43829	479.0	ARCHS4 Coexpression,158;GTEx Coexpression,800	ITGB3,DOCK8,PLEKHB1,ATP2A3,RCSD1,TMEM140,ARHGAP6,DOCK10,DOCK11,PAIP2B,ENPP2,EDIL3,ZNF367,PLA2G12A,MMD,ENKUR,DAAM2,SLFN14,BTK,PLEKHO1,TLR5,CARD11,CETP,CCDC69,TCF7,LEF1,RMND5B,MVB12B,MBP,MFAP3L,CDKN2D,TRMT10B,SEMA4D,PLEKHA2,PCGF5,PLCL2,RAB27B,GP6,PARP15,TTC39A,HIPK2,DHFR,ANLN,LPAR5,THEMIS2,TNFSF4,CFAP161,CENPQ,CDC42SE2
ZBED3	462	Q96IU2	479.7	ARCHS4 Coexpression,1025;Enrichr Queries,246;GTEx Coexpression,168	TOP2A,PECR,SPAAR,GALNT15,PDE3B,IRS2,BRCA1,BRCA2,MKI67,FOXM1,FGFRL1,LMNB1,TM7SF2,DOCK11,CCND2,DUSP10,PHGDH,CD36,TK1,VSTM4,VAV3,EPHA4,IGFBP5,PAQR4,SLC39A11,EBF1,TAP1,ADRA2A,ARL4C,SLC7A5,VCAN,MTHFD2,TRAF3,CTDSP2,SLC29A4,ANGPTL4,MCM6,NUPR1,ZBTB8A,ACSS3,HLF,SDC4,UHRF1,RGS16,CDCA7,LPL,AGPAT2,AURKB,APOL4,CCNB1,ABLIM1,SERTAD4,RACGAP1,STC2,EIF4EBP2,PMAIP1,ATP6V0E2,SLC25A23,MEST,EGR1,JUN,RRM2,GADD45B,GDF15…
ZBED4	463	O75132	479.7	ARCHS4 Coexpression,964;Enrichr Queries,443;GTEx Coexpression,32	PI4K2B,ERCC6L,CCNF,TONSL,HJURP,IRS2,TTF2,IKZF2,MKI67,CHEK1,PCLAF,FBXO5,GEN1,NOM1,BORA,ESCO2,HASPIN,WDR76,SGO1,NEIL3,MELK,MTHFD2,KIF20B,DNMT1,CDCA5,CDCA7,CDCA8,NCAPG,SKA1,BCL2L12,RAD51AP1,BRIP1,ORC1,ECT2,CDT1,EGR1,STIL,JUN,GADD45B,DDIAS,UBE2C,XRCC2,FANCA,CDC6,FANCB,ZWINT,FAM111B,DHFR,TPX2,KIF18B,CDK6,SASS6,CDK1,BCL2,RCOR2,TOP2A,ARHGAP11A,CRYBG1,CHD7,NCAPG2,KIF14,SLC2A1,MCM10,KIF11,BRCA2,FOXM1,LMNB…
TERF2	464	Q15554	481.0	ARCHS4 Coexpression,324;Enrichr Queries,1138;ReMap ChIP-seq,181;GTEx Coexpression,281	RAB3A,DGKD,KLHL36,GLDC,TUSC2,MPV17L,IRS2,NUDT3,CMIP,DOCK10,CCND2,HYKK,KIF5C,TMEM88,MPZ,C3AR1,PCLAF,NEK2,MAP3K8,ZNF843,PIP4K2C,MACROD2,CMKLR1,UNC13C,PAQR4,FNBP1,PRKCB,IL11RA,WDR74,TMEM170B,KNSTRN,SYTL3,MTHFD2,CCNE1,TRIM14,ZNF554,GPM6A,DNMT1,ZBTB8A,PDGFB,CDCA8,FBXO48,WDR62,PKMYT1,FBLN5,SKA1,RASGRP3,GOLGA7B,SEC14L1,ADAP2,ORC6,TBXA2R,PLCG2,KCNN4,ZNF665,ACBD7,EGR1,JUN,ZNF382,NEK5,PLK1,FANCA,PARP16,CDK…
FOXA2	465	Q9Y261	482.3	Literature ChIP-seq,30;ARCHS4 Coexpression,1190;ENCODE ChIP-seq,84;Enrichr Queries,716;ReMap ChIP-seq,285;GTEx Coexpression,589	SPON1,PLEKHB1,WIPF3,XYLT1,ABAT,TMEM97,CCDC102B,HS6ST2,HS6ST3,MT2A,EDNRA,VSIG1,TMEM88,ANPEP,PLCE1,DPF3,SMCO4,SAMD12,NCKAP5,XYLB,CMKLR1,HPCAL1,KRT7,CACNA2D2,YOD1,SOX11,ANK3,MYO7A,EBF4,DKK1,SYTL3,SFRP1,DEPDC1B,DAAM2,TEP1,KCNQ1,HOXB6,CDCA2,SDC4,PDE1A,TSHZ2,NHLH2,EPB41L5,C5,GRIN2A,CRACR2B,TSPAN8,ANKH,FLRT3,MOV10L1,SCAP,APOB,A2M,NHEJ1,EGR1,JUN,FZD5,GADD45B,DTNB,PLK1,RASSF7,IGF1,CDC6,FHDC1,PHETA1,ACADSB…
ZNF813	466	Q6ZN06	483.0	ARCHS4 Coexpression,908;GTEx Coexpression,58	ARHGAP11A,PI4K2B,ERCC6L,MPV17L,KIF14,MCM10,TTF2,BRCA2,MKI67,HYKK,EXO1,SNRNP70,CHEK1,PCLAF,FBXO5,MCF2L2,EYS,RFC5,RFC3,BORA,ITGA4,ESCO2,WDR76,SGO1,ASPM,NEIL3,DMC1,MTFR2,KIF20B,PRR11,ZNF554,RNFT2,PRIM2,ZBTB8A,FBXO48,METTL21A,CENPA,MALT1,SKA1,BCL2L12,RAD51AP1,ZNF665,APOBEC3C,ACBD7,POLQ,STIL,ATAD5,ZNF382,XRCC2,GINS4,FANCB,NDC80,TMPPE,FAM111B,CENPE,CDK6,CENPI,POLE2,CENPK,POMK,RPL22L1,ZBTB8B,ZNF774,ZNF6…
JDP2	467	Q8WYK2	483.0	ARCHS4 Coexpression,352;Enrichr Queries,497;GTEx Coexpression,600	TNC,SLC2A1,CGAS,IRS2,PRDM1,CTSS,IL27RA,ICAM1,CXCL16,MILR1,LFNG,DOCK11,THBD,ADAMTS2,MT2A,CCND2,PLAU,SLCO2B1,C3AR1,ACP5,MAP3K8,PHGDH,CLIC2,IL6R,CMKLR1,EDN1,TNFRSF12A,IGFBP5,RENBP,RCN3,ARL4C,TMIGD3,SLC7A5,MTHFD2,TRAF3,KCNQ1,MAPKAPK2,MYADM,PLEKHO1,PLEKHO2,NUPR1,CARS2,MGLL,SDC4,PPM1M,PTAFR,PDGFB,NPL,AURKB,ADAP2,OLFML3,HLX,STC2,TSPAN4,PMAIP1,EGR1,JUN,SLC37A2,GADD45B,VDR,GDF15,SAMD4A,LIF,LAPTM5,BMX,KLF4…
ZNF184	468	Q99676	483.3	ARCHS4 Coexpression,852;Enrichr Queries,253;GTEx Coexpression,345	TOP2A,ROBO2,RAB3A,UBE2D4,ARL6IP1,ZWILCH,CHD7,KIF14,IRS2,KIF11,PRDM1,MKI67,NUDT3,KIF15,LMNB1,RGS4,SPRED2,CCND2,DUSP10,CHCHD6,RAVER2,PBK,TNKS1BP1,DLGAP1,NEK2,FBXO5,DLGAP5,EPHA4,SLC30A3,SOX11,TENT5A,BTN3A2,ARL4C,SLC7A5,ASPM,SGO2,MMS22L,FAM234B,ZNF92,CCNE2,TRAF3,CTDSP2,MCM2,RGS16,GDPD1,NCAPG,CABP1,FBXO43,AURKB,GRIN2A,RACGAP1,CEP72,E2F2,PMAIP1,SCN3B,ECT2,SCAI,GINS1,GABBR2,EGR1,CENPU,JUN,TIA1,EGR3,RRM2…
LIN28B	469	Q6ZN17	484.0	ARCHS4 Coexpression,23;Enrichr Queries,54;GTEx Coexpression,1375	ERCC6L,GLDC,ZWILCH,DSCC1,GMNN,BUB1B,SAYSD1,PRDM1,TMEM97,MKI67,CCND2,KIF5C,SALL4,CHEK1,EPHA4,PDGFRA,ZBTB39,EPHA7,PCYT2,IGFBP5,PRKCB,SLC6A15,EBF1,SOX11,DKK1,SFRP1,DEPDC1B,ANOS1,BLM,PARPBP,CDCA7,NCAPG,WDR62,HMMR,NTS,SKA3,PCDH17,ACAT2,RAD51AP1,CCNB1,ORC1,MOV10L1,PMAIP1,NPTX2,EGR1,JUN,SYT1,UBE2C,PLK1,FANCA,IGF1,CDC6,ZFHX4,ANLN,CDK6,GKAP1,CDK1,LRRN1,NES,RCOR2,TDGF1,TOP2A,ROBO2,CHD7,KIF14,MCM10,SLC35F1,…
NHLH2	470	Q02577	484.3	ARCHS4 Coexpression,489;Enrichr Queries,488;GTEx Coexpression,476	PRDM8,ROBO2,RAB3C,PTPRR,SPON1,GALNT13,CSRNP3,TENM4,CHD7,GRIK3,TNC,CDH8,ELAVL2,ROBO1,NPPC,GPR173,CYP26B1,PCLO,EDNRB,KIF5C,MCF2L,NEFM,KIF21B,NCKAP5,VAV3,EPHA4,PDGFRA,KCND2,IGFBP5,HPCAL1,EBF1,KAZN,SOX11,GFRA1,ANK3,PROX1,MANEAL,TIAM1,SFRP1,RTN4R,GPM6A,NRXN1,RGS16,LPL,GPR83,PKMYT1,PCDH17,AURKB,GOLGA7B,TCEAL7,ABLIM1,TMEM169,IGFBPL1,ERBB4,SPOCK2,CHN2,PLAGL1,SLIT2,NPTX2,CCDC184,EGR1,JUN,ZNF382,IRX5,IRX3,…
SREBF1	471	P36956	484.5	Literature ChIP-seq,152;ARCHS4 Coexpression,1357;ENCODE ChIP-seq,58;Enrichr Queries,892;ReMap ChIP-seq,231;GTEx Coexpression,217	TOR2A,RAB3A,GALNT15,TUSC2,PLEKHB1,TONSL,BUB1B,JADE3,IRS2,TMEM97,CELSR2,FGFRL1,TM7SF2,NAA80,ICAM1,MFSD13A,MT2A,CCND2,TMEM88,HCFC1R1,PIM3,KIF21B,SH3GLB2,PCYT2,IGFBP5,PAQR5,CEP131,CLEC11A,ARMC9,WDR74,CACNA2D2,YOD1,MYO7A,TMEM170B,PASK,KCNQ1,ORAI3,DPEP2,MGARP,ABCG1,RTN4R,SDC4,CDCA3,CDCA5,ERV3-1,HTRA2,LPL,TMTC1,FUT1,SAMSN1,IGSF9,ACAT2,BCL2L12,CDH20,COBLL1,AMDHD2,RDH10,SCAP,KCNN2,EGR1,CDT1,SLC37A2,JUN,G…
SMAD3	472	P84022	485.8	Literature ChIP-seq,101;ARCHS4 Coexpression,1323;Enrichr Queries,654;ReMap ChIP-seq,33;GTEx Coexpression,318	TLNRD1,COL12A1,ANTXR2,AQP3,HS6ST2,ICAM1,IL4I1,MT2A,TMEM88,PRKCB,FNBP1,SLC6A15,HPCAL1,WDR74,KRT7,YOD1,DKK1,SYTL3,TIAM1,ULK2,IGSF8,SDC4,PDGFB,SAMSN1,CRACR2B,TSPAN4,KCNN4,APOBEC3C,NAA50,EGR1,JUN,AFAP1L2,GADD45B,DTNB,XRCC2,RAB3IP,LIF,PNMA8A,RAB27B,CDC6,ACADSB,TPX2,ANLN,PCDHGA12,LPAR5,GPR183,FAT1,SNAI1,ITGBL1,SNAI2,TDGF1,PTPRU,TECR,DIS3L,BRCA1,CTSV,RCSD1,ARHGAP6,LRRC2,LFNG,TNKS1BP1,DLGAP1,CD36,MCF2L2,…
ZNF239	473	Q16600	486.3	ARCHS4 Coexpression,50;Enrichr Queries,41;GTEx Coexpression,1368	ERCC6L,IRS1,ZWILCH,DSCC1,GMNN,HJURP,BUB1B,IRS2,TMEM97,MKI67,IFI44L,ZDHHC4,CDC20,MT2A,PLAU,KIF5C,SALL4,CHEK1,EPHA4,ZBTB39,DKK1,CCNE2,MTHFD2,KIF20A,STEAP1,CFAP97,CDCA5,EIF5A2,CDCA7,CDCA8,LPL,ADRB2,HMMR,SKA3,RAD51AP1,CCNB1,STC2,PMAIP1,CPA4,EGR1,CDT1,JUN,GADD45B,CCDC138,DDIAS,PLK1,CDC6,ZWINT,FAM111B,ANLN,UBE2T,NFE2L3,CNTN1,CDK1,DHCR7,TDGF1,TOP2A,ARHGAP11A,PCDHGB4,KIF14,SLC2A1,SNX10,MCM10,BRCA2,VSIG10…
FOXL2	474	P58012	486.7	ARCHS4 Coexpression,473;Enrichr Queries,414;GTEx Coexpression,573	ACSM3,TENM4,WIPF3,COL12A1,PRDM1,HS6ST2,FGFRL1,CASP9,NPPC,SYDE1,CYP26B1,CCND2,CASP12,HEY1,PLAU,EXO1,NEFM,MYBL2,PAMR1,TMEM8B,PDGFRA,RFC3,CHST7,FOXD1,PEG3,IGFBP5,ZFP92,P3H2,EBF1,SOX11,DKK1,CCNA2,EML5,ALDH1A3,SLC7A5,SFRP1,VCAN,MAF,IGDCC4,LOX,KIF2C,IRF6,DHH,LEF1,THBS2,PKMYT1,EGFR,AURKB,PTHLH,SRM,CDC45,RACGAP1,STC2,CDH23,E2F1,PMAIP1,ALX1,ZNF665,NPTX2,GABRE,CPA4,EGR1,GSTM2,TIA1,JUN,EGR3,CDKN2C,IRX5,FOXF…
MXI1	475	P50539	487.0	ARCHS4 Coexpression,657;ENCODE ChIP-seq,10;Enrichr Queries,1073;ReMap ChIP-seq,189;GTEx Coexpression,506	PLEKHB1,TONSL,LDLRAD4,TMEM97,ANTXR2,TXNDC16,ICAM1,NAA80,IL4I1,MT2A,TMEM88,PLCE1,KIF21B,EPHA7,PAQR4,FNBP1,PRKCB,SLC6A15,ARMC9,WDR74,YOD1,KNL1,HASPIN,PASK,PIMREG,TMEM170B,GCAT,EML5,DEPDC1B,DAAM2,ORAI3,CFAP97,PRR11,CDCA3,SDC4,GYPC,PPP1R35,CDCA5,SKA3,SKA1,IGSF9,CRACR2B,SEC14L1,STC2,TSPAN4,APOBEC3C,CDT1,EGR1,PRELID2,ACD,JUN,GADD45B,PLK1,RASSF7,TPX2,IGSF9B,APOBEC3B,CDC42SE2,SYNM,TECR,NCAPG2,BRCA1,KHK,K…
NKX26	476	A6NCS4	488.0	ARCHS4 Coexpression,111;GTEx Coexpression,865	RYR2,COL13A1,KLHL14,COL12A1,SLC41A1,ATP10A,CACNA1C,SIPA1L2,TTN,SYDE1,PLN,B3GALT2,GPC1,TSPAN4,SH3BP4,SPEG,MYOZ2,CORIN,SNTA1,TMOD1,MPP3,FOXD1,TNFRSF12A,IRX3,GATB,SORBS2,TENT5A,PLEKHA7,NFATC4,RCN3,FABP3,DOK4,LOX,CCDC8,KIF26B,MAPKAPK2,ITGA11,PKP2,COL4A6,ITGBL1,AMOTL2,MASP1,SMTNL2,FGF12,CCL28,NES,RBM24,DGKI
PRDM12	477	Q9H4Q4	488.3	ARCHS4 Coexpression,350;Enrichr Queries,980;GTEx Coexpression,135	PRDM8,RAB3C,CSRNP3,RAB3A,ARL6IP1,UBXN2B,KCNC4,CHD7,GRIK3,ABAT,ELAVL2,HS6ST2,IL27RA,JPH4,NPPC,CYP26B1,CRTAC1,SALL4,LRRTM2,EID2B,PDGFRA,ZBTB39,EPHA7,FOXD1,IGFBP5,SLC6A15,EBF1,SOX11,MANEAL,PROX1,CBFA2T3,ARHGEF9,FAM234B,SFRP1,SLC9A6,NOS1AP,HOXB8,RNFT2,NYAP1,GDPD1,IER5L,FAM169A,PKMYT1,AURKB,RECQL4,TCEAL7,MAPK9,NHLH2,TMEM201,TMEM169,SPOCK2,ATOH8,MOV10L1,CSMD3,SLIT2,ATP6V0E2,NPTX2,CCDC184,MEST,VAT1L,KLH…
VAX2	478	Q9UIW0	489.7	ARCHS4 Coexpression,527;Enrichr Queries,446;GTEx Coexpression,496	KCNG1,PTPRR,GALNT13,TENM4,CHD7,PRDM1,TM7SF2,LFNG,NPPC,PCLO,CRTAC1,MCF2L,HEY2,TNR,FOXD1,KCND2,SLC30A3,IGFBP5,HPCAL1,EBF1,KRT7,SOX11,ANK3,DKK1,CBFA2T3,GCAT,TIAM1,SLC7A5,ALDH1A3,SFRP1,SAPCD2,IRF7,VWA1,TMEM9,HOXB6,RTN4R,COL13A1,LEF1,IER5L,LPL,LRP4,GPR83,AURKB,SRM,GOLGA7B,NHLH2,ABLIM1,RASD1,SPOCK2,CHN2,PLAGL1,STC2,ALX1,SLIT2,ATP6V0E2,MEST,CPA4,HES4,EGR1,JUN,EGR3,ZNF382,IRX5,FOXF1,CDKN2A,GDF15,IRX3,G0S…
HIF1A	479	Q16665	490.2	Literature ChIP-seq,116;ARCHS4 Coexpression,720;Enrichr Queries,1084;ReMap ChIP-seq,75;GTEx Coexpression,456	EXOC3L1,ZNF572,ANKRD37,TRIL,TUSC2,COL12A1,TNC,PRDM1,ANTXR2,FGFRL1,NAA80,ICAM1,SYDE1,MT2A,CCND2,TMEM88,HCFC1R1,PIM3,CDON,SEMA6B,TPD52,PAQR4,CLEC11A,KRT7,PIMREG,DKK1,MAF,LOX,MTHFD2,PAPPA,ADAM12,ORAI3,SLC9A9,PRR16,PKP2,DPEP1,KIF20A,NUPR1,STEAP1,HOXB8,HOXB6,TEDC1,CEMIP,CDCA3,SDC4,PDGFB,CHRD,PKMYT1,IGSF9,GOLGA7B,CRACR2B,STC2,TSPAN4,PMAIP1,ST8SIA6,ECT2,CDT1,EGR1,JUN,GADD45B,LIF,RASSF7,DHCR24,FANCB,CDC6…
DLX5	480	P56178	490.3	ARCHS4 Coexpression,861;Enrichr Queries,123;GTEx Coexpression,487	CSRNP3,RAB3A,PCDHGB4,COL12A1,CHD7,TNC,PRDM1,ABCA12,NKPD1,HAPLN1,ROBO1,FAM110A,RGS4,NPPC,CYP26B1,CCND2,EDNRB,POF1B,HEY1,HEY2,ENPP2,ZNF385A,VAV3,EPHA4,PDGFRA,FOXD1,IGFBP5,DCAKD,TNFRSF19,ARHGEF19,EBF1,SOX11,PROX1,DKK1,DCN,ACTA2,ALDH1A3,ARL4D,SFRP1,VCAN,LOX,PAPPA,IRF6,DSC3,ZNF750,COL17A1,CEMIP,TUFT1,GPR87,PDE1A,LEF1,ERV3-1,LPL,LYPD5,THBS2,EGFR,PCDH17,AURKB,PTHLH,JAKMIP2,TCEAL7,TMEM169,RASD1,GPNMB,SLI…
FOXN1	481	O15353	490.7	ARCHS4 Coexpression,543;Enrichr Queries,431;GTEx Coexpression,498	TOP2A,CRYBG1,PGAP2,TNC,SLC2A1,PRDM1,ABCA12,MKI67,CELSR2,AQP3,NKPD1,FAM110A,THBD,CYP26B1,POF1B,TNKS1BP1,ZNF385A,VAV3,EDN1,PEG3,TNFRSF19,ARHGEF19,KREMEN1,KRT7,PASK,SLC7A5,MAF,BIRC5,IRF6,DSC3,ZNF750,LTF,COL17A1,GRAMD1C,TUFT1,GPR87,LEF1,LYPD5,AURKB,IGSF9,ABLIM1,ALS2CL,GPNMB,P2RY2,GPC1,STAT4,CLCA2,HES2,FAM83B,CPA4,EGR1,CDKN2B,EGR3,LAMB3,GADD45B,VDR,GDF15,LIF,IFFO2,GRHL3,KLF4,SH3RF2,NR4A1,KRT18,KRT15,C…
ZNF503	482	Q96F45	490.7	ARCHS4 Coexpression,887;Enrichr Queries,361;GTEx Coexpression,224	PTPRU,SYNM,CD82,IRS1,TNC,SLC2A1,IRS2,ANTXR2,SIPA1L2,FGFRL1,SYDE2,RGS4,SYDE1,NPPC,THBD,MT2A,CCND2,HEY1,SNRNP70,BOC,TNKS1BP1,PGM5,PDGFRA,EPHA4,EPHA7,FOXD1,IGFBP5,TNFRSF12A,ITGA1,ARMC9,EBF4,TENT5A,DKK1,DCN,ACTA2,VCAN,MAF,LOX,OAF,INCENP,CTDSP2,COL4A6,ZNF558,ANGPTL4,HOXB8,HOXB6,YAP1,HLF,CCDC69,SEMA3A,FGL2,LEF1,IER5L,AURKB,CLMP,SCUBE1,FLRT3,OLFML3,RDH10,STC2,SLIT2,ZNF665,HES4,FZD1,EGR1,CDT1,JUN,GADD45B…
MEF2A	483	Q02078	494.0	Literature ChIP-seq,139;ARCHS4 Coexpression,422;ENCODE ChIP-seq,65;Enrichr Queries,1187;ReMap ChIP-seq,211;GTEx Coexpression,940	ANKRD37,DGKD,IRS1,COL12A1,TONSL,PLAT,IRS2,PRDM1,LDLRAD4,IKZF2,TM7SF2,DOCK10,CCND2,PLAU,SLCO2B1,BAALC,MAP3K8,MYOZ2,CMKLR1,TMOD1,FNBP1,PRKCB,WDR74,ARID5A,P3H2,TAP1,ANK3,ADAM19,SGO1,MAF,TXLNB,MTHFD2,MAPKAPK2,PKP2,ULK2,DPEP1,STEAP1,CFAP97,PLA1A,TCF7,PDGFB,SLC41A1,STC1,CACNA1C,RASGRP3,EPB41L5,BRIP1,ADAP2,ANKH,TBXA2R,CDH20,PMAIP1,MBP,KCNN4,APOB,EGR1,CDT1,JUN,GADD45B,FANCA,PARP16,IGF1,LRFN3,NR4A1,CDK6,S…
TFAP4	484	Q01664	494.3	ARCHS4 Coexpression,646;Enrichr Queries,50;ReMap ChIP-seq,77;GTEx Coexpression,1204	EXOC3L1,WWC1,TUSC2,DGKA,CCNF,MPV17L,TONSL,BUB1B,IRS2,TMEM97,MKI67,CMIP,ICAM1,NAA80,TM7SF2,CDC20,MFSD13A,MT2A,HYKK,TMEM88,HCFC1R1,CHEK1,PIM3,IL6R,MAP2K3,NOM1,PCYT2,WDR74,HPCAL1,GCAT,MTHFD2,ORAI3,MYADM,ZNF554,GPLD1,CDKL1,TEDC1,DNMT1,ZBTB8A,CDCA3,SDC4,PPP1R35,CDCA5,PDGFB,CDCA7,FBXO48,HTRA2,CDCA8,PKMYT1,CCNB1,CRACR2B,STC2,TSPAN4,ECT2,ZNF665,PPARGC1B,ACBD7,CDT1,EGR1,JUN,GADD45B,ZNF382,UBE2C,PLK1,RASSF…
PROX1	485	Q92786	495.5	ARCHS4 Coexpression,585;Enrichr Queries,171;ReMap ChIP-seq,69;GTEx Coexpression,1157	LPGAT1,CD82,IRS1,TNC,IRS2,ABAT,PRDM1,SLC4A4,CMIP,NAA80,NPPC,MT2A,CCND2,EDNRB,HCFC1R1,ENPP2,PDK3,NCKAP5,XYLB,EPHA4,PDGFRA,EPHA7,PAQR4,IGFBP5,HPCAL1,EBF1,KRT7,YOD1,SOX11,ANK3,ADAM19,SFRP1,MAF,PKP2,MYADM,HOXB8,HOXB6,MT1E,SDC4,TSHZ2,PDGFB,LPL,PKMYT1,PCDH19,PCDH17,GOLGA7B,C5,LPXN,PMAIP1,APOB,EGR1,JUN,AFAP1L2,SYT1,LIF,PARP16,IGF1,ACADSB,ZFHX4,ANLN,RCAN1,TPX2,CDK6,GPR183,SNAI2,FGF12,ROBO2,ECM1,TENM4,ITG…
ZNF217	486	O75362	496.0	Literature ChIP-seq,12;ARCHS4 Coexpression,1241;ENCODE ChIP-seq,88;Enrichr Queries,977;ReMap ChIP-seq,178;GTEx Coexpression,480	PI4K2B,TRIL,XYLT1,ABAT,MKI67,IKZF2,ABCA12,HS6ST2,FAM110A,MT2A,ZFYVE26,POF1B,SAMD12,NCKAP5,EYS,EPHA4,PAQR5,WDR74,KRT7,KNL1,ANK3,DKK1,TIAM1,DEPDC1B,MTHFD2,ORAI3,TRIM14,PLPP2,SDC4,GYPC,EIF5A2,STC1,SLC6A20,LYPD6,IGSF9,OAZ3,EPB41L5,NHLH2,BRIP1,ANKH,STC2,RDH10,ST8SIA6,KCNN4,PPARGC1B,EGR1,JUN,DTNB,DDIAS,ST8SIA1,PLK1,RAB3IP,LIF,PARP16,CDC6,SLC16A13,NFATC4,ANLN,OCLN,MYO5C,FAT1,SNAI1,SNAI2,TOP2A,TENM4,CTSV…
CHAMP1	487	Q96JM3	496.5	ARCHS4 Coexpression,59;GTEx Coexpression,934	ARHGAP11A,ERCC6L,PCDHGB4,DSCC1,NCAPG2,CCNF,TONSL,BUB1B,KIF11,BRCA2,FOXM1,LMNB1,CHAF1A,CHEK1,MYBL2,FBXO5,POLE,TCF19,RFC3,BORA,MARS2,CIP2A,HASPIN,PARP8,CCNA2,NEIL3,ESPL1,INCENP,KIFC1,MCM4,KIF2C,MCM6,DNMT1,UHRF1,CDCA5,PKMYT1,RECQL4,TMEM201,RACGAP1,E2F1,E2F8,FANCI,CDT1,RRM2,ATAD2,PLK1,FANCB,TICRR,DHFR,TPX2,KIF18B,CENPI,POLE2,POMK,TACC3,ULBP1,RCOR2
INSM2	488	Q96T92	498.0	ARCHS4 Coexpression,597;Enrichr Queries,705;GTEx Coexpression,192	PRDM8,RAB3C,PTPRU,PCSK1,RYR2,CSRNP3,RAB3A,ARL6IP1,TENM4,GRIK3,CDH8,ELAVL2,HS6ST3,RGS4,NPPC,GPR173,CYP26B1,KIF5C,LRRTM2,HEY2,TMEM108,NEFM,DLGAP1,SCN1A,PDGFRA,ADGRV1,EBF1,SOX11,UNC5C,SSTR1,PROX1,MANEAL,ADRA2A,CIT,ALDH1A3,EML5,ARHGEF9,FAM234B,FAM222A,SLC9A6,DOK4,RNFT2,NYAP1,NRXN1,GDPD1,FAM169A,AURKB,TCEAL7,NHLH2,RASD1,TMEM169,IGFBPL1,E2F1,CSMD3,SLIT2,NPTX2,SCN3B,CCDC184,TUB,KCNF1,EGR1,GABBR2,MPP3,EG…
SP9	489	P0CG40	499.0	ARCHS4 Coexpression,691;GTEx Coexpression,307	ROBO2,NYAP1,CSRNP3,THRA,RGS14,PCDHGB4,PDE1A,CHD7,ERV3-1,GRIK3,SLC35F1,ARPP19,CDH8,PCDH17,ELAVL2,JAKMIP2,ROBO1,JPH4,CNNM1,TMEM169,B3GALT2,LRRTM2,MVB12B,OTOF,GPC5,CSMD3,SLC25A23,ATP6V0E2,KCNF1,PRKCB,ELMOD1,PNMA8A,SOX11,PNMA2,MZT1,CIT,ARL4D,ARHGEF9,GLRB,PPP2R2C,NOVA1,LHX6,LRRN1,APBA1,ZNF610
SOX13	490	Q9UN79	499.3	ARCHS4 Coexpression,441;Enrichr Queries,695;ReMap ChIP-seq,147;GTEx Coexpression,714	ARL6IP1,CD82,GALNT15,WWC1,TONSL,IRS2,PRDM1,TMEM140,FGFRL1,CMIP,NAA80,TM7SF2,SYDE1,EDNRA,MT2A,CCND2,SALL4,NEK2,PIM3,MAP3K8,LARGE1,EPHA4,IGFBP5,PRKCB,EBF1,WDR74,ANK3,DKK1,BTK,PLPP2,PDE9A,TEDC1,ZBTB8A,SEH1L,SDC4,PDGFB,IGSF9,TSPAN8,AMDHD2,STC2,TSPAN4,A2M,APOB,EGR1,TIA1,JUN,FZD5,GADD45B,FANCA,DHCR24,PARP16,TPX2,NR4A1,LIN28B,CDK6,TNFSF4,PRXL2C,NOSTRIN,FAT1,AMOTL2,LRRN1,NES,TDGF1,RCOR2,DOCK6,PTPRU,B4GAL…
RFX5	491	P48382	500.2	ARCHS4 Coexpression,1246;ENCODE ChIP-seq,68;Enrichr Queries,826;ReMap ChIP-seq,262;GTEx Coexpression,99	EXOC3L1,TOR2A,RAB3A,PGAP2,TUSC2,CCNF,ABAT,TTF2,TMEM97,MKI67,IKZF2,IFI44L,NAA80,TM7SF2,ICAM1,CDC20,IL4I1,NPPC,MT2A,PAIP2B,CCND2,HYKK,TMEM88,HCFC1R1,SLC16A6,ENPP2,DPF3,PIM3,MAP2K3,BORA,PCYT2,PAQR4,FNBP1,ZGRF1,CEP131,WDR74,TAP1,STIMATE,HLA-F,TMEM170B,WDR76,SLFN13,SFRP1,ZNF92,IFI27,MTHFD2,ZNF714,BTK,MYADM,PRR11,CARD11,ASF1B,TEDC1,DNMT1,CDCA2,SDC4,SHMT1,ERV3-1,PKMYT1,FUT1,ACAT2,CD79B,BCL2L12,GOLGA7B,C…
NPAS4	492	Q8IUM7	501.0	ARCHS4 Coexpression,274;Enrichr Queries,627;GTEx Coexpression,602	RAB3B,PCSK1,RAB3C,CNTNAP1,PTPRR,GALNT13,RAB3A,CHD7,GRIK3,TNC,SLC2A1,IRS2,HS6ST3,RGS4,JPH4,CRHBP,NPPC,CYP26B1,PCLO,CCND2,EDNRB,MCF2L,ENPP2,PDK3,NEFM,DLGAP1,PAMR1,TMOD1,ZNF483,KCND2,IGFBP5,PRKCB,SOX11,KSR2,SSTR2,CLDN11,TIAM1,ARL4D,TRAF3,SCN4B,ICA1L,RGS16,LPL,GPR83,CACNA1C,AURKB,SLC7A2,PCDH17,TCEAL7,RASD1,CNNM1,NPTX2,SCN3B,LONRF2,VAT1L,EGR1,KCNF1,ACD,JUN,EGR3,GADD45B,GDF15,KCNB2,RAB3IP,FANCA,PNMA2,K…
ISL2	493	Q96A47	501.3	ARCHS4 Coexpression,370;Enrichr Queries,573;GTEx Coexpression,561	PTPRU,CGAS,IRS2,PRDM1,LMNB1,LFNG,CDC20,NPPC,CYP26B1,CCND2,CHAF1A,HEY1,EXO1,FLOT2,MYBL2,FOXD1,FNBP1,DCXR,EBF1,SOX11,GFRA1,PROX1,HASPIN,TIRAP,ADAM19,TLR1,SLC7A5,VCAN,AIM2,TRAF3,INCENP,CTDSP2,BTK,DPEP2,KIF2C,TLR5,HOXB6,DTYMK,PPM1M,CDCA5,TROAP,PPP1R35,PTAFR,LEF1,PKMYT1,PCDH17,AURKB,SRM,RECQL4,BCL2L12,CDC45,HLX,STC2,E2F1,PMAIP1,ALX1,SLIT2,CPA4,HES4,EGR1,CDT1,JUN,CDKN2B,EGR3,GCA,IRX5,GADD45B,GDF15,CDKN…
NEUROD6	494	Q96NK8	501.7	ARCHS4 Coexpression,134;Enrichr Queries,730;GTEx Coexpression,641	PRDM8,ROBO2,PTPRU,PCSK1,RAB3A,CSRNP3,TENM4,WIPF3,GRIK3,CDH8,ELAVL2,NUDT3,ROBO1,RGS4,CRHBP,NPPC,PCLO,KCNT2,CHCHD6,B3GALT2,TMEM108,DLGAP1,NEFM,KIF21B,ZNF883,RALGPS1,GARNL3,SEMA6B,EPHA4,LYNX1,EPHA7,KCND2,SLC30A3,PRKCB,SLC6A15,ELMOD1,RNF208,KAZN,SOX11,PROX1,SSTR2,FAM234B,TRAF3,NOS1AP,GPM6A,NYAP1,NRXN1,SEMA3A,PDE1A,SLCO5A1,CABP1,PCDH19,JAKMIP2,GRIN2A,IGFBPL1,SCN3B,ATP6V0E2,NPTX2,CCDC184,GABBR2,KCNF1,E…
HDX	495	Q7Z353	504.3	ARCHS4 Coexpression,1155;Enrichr Queries,187;GTEx Coexpression,171	ROBO2,CSRNP3,PGAP2,TNC,PRDM1,IKZF2,SLC4A4,IFI44L,ICAM1,ROBO1,OASL,DOCK10,SYDE1,NPPC,RPS6KA6,EDNRA,CASP12,CCND2,KIF5C,SNRNP70,HEY2,ENPP2,SMIM10,PRKG1,ZNF883,GARNL3,VAV3,EPHA4,GUCY1A2,PCDHGA6,EPHA7,EDN1,PCDHGA2,SLC6A15,EBF1,SOX11,TENT5A,SSTR2,PARD3B,ACTA2,GIGYF1,ARMCX1,VCAN,IFI27,OAS1,IGDCC4,OAS2,PAPPA,IRF7,COL8A1,CMPK2,CFAP97,TRABD2B,YAP1,TRABD,SEMA3A,NEXN,ATP10A,TMTC1,AURKB,RASGRP3,JAKMIP2,HELZ2,…
ZNF853	496	P0CG23	504.5	ARCHS4 Coexpression,704;GTEx Coexpression,305	ADCYAP1R1,COLGALT2,CNTNAP1,NYAP1,RAB3A,UBE2D4,THRA,PELI3,TUSC2,PLEKHB1,SLC35F1,NUDT3,JPH4,TCEAL7,PAIP2B,CDH20,GPC1,HCFC1R1,BAALC,TNR,SPEG,SLC25A23,ATP6V0E2,STOX1,WASF3,SNTA1,LYNX1,RASL10A,KCNJ12,RNF208,CORO2B,LRP1B,HIPK2,MAPK8IP1,ALDH5A1,TEF,PPP2R2C,DAAM2,REEP2,NABP2,SMTNL2,ASB1
HES1	497	Q14469	504.5	ARCHS4 Coexpression,1046;Enrichr Queries,359;ReMap ChIP-seq,294;GTEx Coexpression,319	SPON1,PGAP2,IRS1,TRIL,PMCH,TNC,PLAT,IRS2,PRDM1,ABCA12,ICAM1,FAM110A,SYDE2,CDC20,MT2A,CCND2,EDNRB,POF1B,PLAU,PCLAF,PLCE1,MAP3K8,GUCY1A2,IGFBP5,MAF,ZNF714,PRR16,DSC3,COL17A1,SDC4,GPR87,ORC6,PMAIP1,FAM83B,EGR1,JUN,EGR3,DTNB,GADD45B,FOXF1,FANCA,LIF,DHCR24,PARP16,BMP4,NR4A1,KIF18B,CDK6,CNTN1,CDK1,BCL2,AMOTL2,TOP2A,KIF14,SLC2A1,SIPA1L2,KCNT2,HEY1,CTSL,HEY2,ZNF385A,OXGR1,VAV3,EDN1,TNFRSF12A,TNFRSF19,ARH…
POU6F2	498	P78424	505.0	ARCHS4 Coexpression,1191;Enrichr Queries,194;GTEx Coexpression,130	ROBO2,PCSK1,RYR2,CSRNP3,RAB3A,THRB,TENM4,KCNC4,GRIK3,XYLT1,ABAT,SLC35F1,LDLRAD4,PRDM1,ELAVL2,CDH8,ROBO1,RGS4,PCLO,SNRNP70,LRRTM2,DLGAP1,NEFM,MACROD2,MCF2L2,NCKAP5,PRKG1,EYS,SCN1A,EPHA4,EPHA7,CAMK1D,ADGRV1,EBF1,RNF208,UNC5C,ANK3,PROX1,SSTR2,ARHGEF9,MAPKAPK2,CDH12,DGKI,RNFT2,NRXN1,SEMA3A,NTM,TSHZ2,TMTC1,CABP1,CACNA1C,NALCN,CXXC4,MAPK9,GRIN2A,ERBB4,GPC5,CSMD3,SLIT2,NPTX2,ZNF665,CCDC184,ACBD7,GABBR2,…
ZBTB7C	499	A1YPR0	505.3	ARCHS4 Coexpression,693;Enrichr Queries,276;GTEx Coexpression,547	CRYBG1,TENM4,DGKA,TECR,COL12A1,TNC,AQP3,SLC4A4,RERG,FHAD1,NPPC,CYP26B1,ADAMTS2,CCND2,HEY1,POF1B,CRTAC1,PLCE1,FAM3D,NCKAP5,CFAP45,VAV3,EPHA4,PDGFRA,CAMK1D,IGFBP5,TNFRSF19,ARHGEF19,EBF1,SHROOM3,KRT7,GFRA1,ANK3,ACTA2,ARL4D,SFRP1,CDCP1,MAF,ADAM12,TFF3,CCDC190,IRF6,MGLL,DSC3,ZNF750,ITGA9,RBM47,TNXB,GPR87,NTM,RGS16,TSHZ2,EGFR,AURKB,ABLIM1,ALS2CL,TSPAN8,CLMN,CLCA2,SLIT2,HES2,FAM83B,CBR3,EGR1,EGR3,GADD45…
SOX14	500	O95416	505.7	ARCHS4 Coexpression,266;Enrichr Queries,1069;GTEx Coexpression,182	RAB3B,PCSK1,RAB3C,CSRNP3,KCNC4,GRIK3,SNX10,DOC2B,HS6ST2,ELAVL2,CDH8,SLC6A4,ADAMTS4,SPRED3,NPPC,GPR173,CYP26B1,NKX3-1,VAV3,FOXD1,PEG3,SLC6A15,EBF1,SOX11,ABCC9,MANEAL,SSTR1,PROX1,ADRA2A,FOLH1,MAF,SLC9A6,TMEM9,ZNF554,GPM6A,ZBTB8A,NTM,LEF1,PCDH19,FAM169A,CXXC4,PCDH17,AURKB,NHLH2,TCEAL7,ORC6,ERBB4,ALX1,CSMD3,NPTX2,SCN3B,CCDC184,VAT1L,TUB,EGR1,POLQ,EGR3,IRX5,NEK5,IRX3,GINS4,PNMA8A,PNMA2,KLF4,POU4F1,GRI…
SATB2	501	Q9UPW6	506.3	ARCHS4 Coexpression,77;Enrichr Queries,547;GTEx Coexpression,895	ROBO2,THRB,CSRNP3,TENM4,CHD7,COL12A1,TNC,IRS2,NUDT3,ROBO1,HS6ST3,RGS4,NPPC,CCND2,PCLO,B3GALT2,TMEM108,FAM3D,DLGAP1,GARNL3,VAV3,EPHA4,PDGFRA,GUCY1A2,IGFBP5,PAQR5,ELMOD1,EBF1,SOX11,ANK3,PROX1,ADRA2A,ARL4C,TIAM1,VCAN,ARHGEF9,B3GNT7,TRAF3,CTDSP2,DSG2,HOXB6,PDE9A,DGKI,REP15,SEMA3A,NTM,ICA1L,NRXN1,LEF1,ZDHHC23,LPL,TMTC1,PCDH19,ABO,EGFR,AURKB,GRIN2A,TSPAN8,ZNF823,SLIT2,CSMD3,SCN3B,LONRF2,CNNM4,PRELID2,E…
YY1	502	P25490	506.8	Literature ChIP-seq,147;ARCHS4 Coexpression,449;ENCODE ChIP-seq,89;Enrichr Queries,1375;ReMap ChIP-seq,264;GTEx Coexpression,717	EXOC3L1,IRS1,GLDC,TUSC2,TONSL,HJURP,BUB1B,FGFRL1,TM7SF2,MFSD13A,ZFYVE26,RPS6KA6,CCND2,EME1,TMEM88,SALL4,HCFC1R1,RAVER2,DPF3,PIM3,OIP5,PIP4K2C,GTSE1,PCYT2,PAQR4,FNBP1,WDR74,EBF4,KNL1,HASPIN,DKK1,GCAT,CCNE1,ORAI3,NUPR1,HOXB8,CARS2,DGKI,HOXB6,TEDC1,EXD2,DNMT1,CDCA2,KLHL14,CDCA3,CDCA5,PDGFB,HTRA2,HMMR,PKMYT1,IQGAP3,BCL2L12,CRACR2B,RACGAP1,AMDHD2,COBLL1,TSPAN4,SCAP,ZBED6,FZD1,CDT1,EGR1,AFAP1L2,JUN,TIA…
ZNF704	503	Q6ZNC4	508.0	ARCHS4 Coexpression,399;Enrichr Queries,652;GTEx Coexpression,473	ROBO2,SYNM,CSRNP3,TENM4,CHD7,SLC2A1,GRIK3,IRS2,ANTXR2,SIPA1L2,CELSR2,TXNDC16,RERG,ROBO1,CASP12,CCND2,HEY1,KIF5C,MCF2L,HEY2,SMIM10,PRKG1,GARNL3,CDON,VAV3,EPHA4,GUCY1A2,IGFBP5,UNC5C,SOX11,ANK3,ACTA2,ARL4C,SLC7A5,TIAM1,EML5,ARMCX1,VCAN,ARHGEF9,CTDSP2,ITGA8,TRIM14,TRABD2B,MGLL,DGKI,DDX28,COL13A1,PPM1L,PDE1A,EGFR,AURKB,ABLIM1,IGFBPL1,TBXA2R,CLMN,CHN2,BAK1,SLIT2,TUB,PPP1R14A,EGR1,JUN,SYT1,DDIAS,GDF15,S…
RXRA	504	P19793	508.5	Literature ChIP-seq,81;ARCHS4 Coexpression,1127;ENCODE ChIP-seq,80;Enrichr Queries,962;ReMap ChIP-seq,155;GTEx Coexpression,646	ACSM3,GLDC,TONSL,ABAT,ABCA12,ICAM1,FAM110A,MT2A,POF1B,TMEM88,WDR74,HPCAL1,ARMC9,HASPIN,GCAT,SYTL3,ORAI3,TRIM14,PRR11,PLA1A,SEH1L,SDC4,PPP1R35,EIF5A2,CDCA7,ARPP19,CRACR2B,SEC14L1,TSPAN4,SCAP,NHEJ1,NAA50,CDT1,EGR1,JUN,GSTM2,SIGLEC15,GADD45B,DTNB,RASSF7,IFFO2,CDC6,TPX2,BST1,ADCK2,SNAI2,ECHDC3,RCOR2,PCSK1,DOC2B,RCSD1,CTSS,KHK,SLC6A4,LFNG,PANX2,CHAF1B,IMPA2,ZNF367,DLGAP5,CEP55,RALGPS1,HELLS,RMI2,LRRC4…
ARID3A	505	Q99856	508.6	ARCHS4 Coexpression,1066;ENCODE ChIP-seq,81;Enrichr Queries,700;ReMap ChIP-seq,206;GTEx Coexpression,490	LPGAT1,ACSM3,WIPF3,TONSL,MKI67,IL27RA,ICAM1,NAA80,ZDHHC4,MT2A,RPS6KA6,TMEM88,C3AR1,PCLAF,XYLB,PAQR4,PRKCB,WDR74,YOD1,GCAT,ASRGL1,MAPK8IP1,DEPDC1B,MTHFD2,ORAI3,ZNF714,BTK,HOXB8,PRR11,HOXB6,GPLD1,GPM6A,ZBTB8A,CDCA2,SDC4,GYPC,PPP1R35,SAMSN1,SLC5A3,BRIP1,STRIP2,SEC14L1,PLCG2,ZNF823,SCAP,PPARGC1B,CDT1,EGR1,JUN,GSTM2,GADD45B,XRCC2,LIF,PARP16,IGF1,CDC6,GP6,PHETA1,SLC16A13,TPX2,ANLN,STAR,SASS6,CEP85,ZBTB…
RFX6	506	Q8HWS3	510.3	ARCHS4 Coexpression,121;Enrichr Queries,366;GTEx Coexpression,1044	ROBO2,RAB3B,PCSK1,RAB3C,COL12A1,PDE3B,TMEM51,TMEM97,SPINT2,SLC4A4,HAPLN1,HS6ST3,RGS4,EPB41L4B,EDNRB,VSIG1,ENPP2,PLCE1,PDK3,NEFM,CPNE3,TPD52,TMOD1,EPHA7,IGFBP5,SOX11,SSTR1,PROX1,TENT5A,OLFM4,SSTR2,ADRA2A,ALDH1A3,SFRP1,VCAN,KCNQ1,ANGPTL4,SMPDL3B,CEMIP,NRXN1,LEF1,C2CD4B,FUT1,CXXC4,EGFR,SLC7A2,PCDH17,AURKB,IGSF9,ERICH5,CRACR2B,RASD1,CNNM1,TSPAN8,PLAGL1,MAP3K21,GCNT4,NPTX2,APOB,SLC36A4,EGR1,EGR3,LAMB3…
HOXA13	507	P31271	512.7	ARCHS4 Coexpression,538;Enrichr Queries,349;GTEx Coexpression,651	PRDM8,TNC,KIF11,PRDM1,ARHGAP6,ICAM1,NPPC,EDNRA,CCND2,HEY1,POF1B,PLAU,EXO1,PGM5,FAM3D,POLE,NKX3-1,PDGFRA,NOM1,FOXD1,IGFBP5,EBF1,ZFP92,SHROOM3,SHROOM1,EBF4,TENT5A,PROX1,HASPIN,DKK1,ALDH1A3,VCAN,MAF,LOX,SAPCD2,ESPL1,INCENP,ADAM12,DEPDC1,DSG2,MASP1,HOXB8,STEAP2,HOXB6,PDE9A,CDKL1,LEF1,TNFRSF11B,IQGAP3,EGFR,AURKB,TSPAN8,HLX,NCR3LG1,ATOH8,PPARGC1B,CPA4,EGR1,GSTM2,JUN,EGR3,RRM2,CDKN2C,COL24A1,FZD5,IRX5,G…
ZNF732	508	B4DXR9	513.5	ARCHS4 Coexpression,14;GTEx Coexpression,1013	ERCC6L,CELF1,GLDC,ZWILCH,DSCC1,GMNN,BUB1B,MCM10,BRCA2,VSIG10,PCLO,SNRNP70,MCF2L,SALL4,CHEK1,DNMT3B,DLGAP5,HELLS,RFC3,KCND2,ZGRF1,KIF23,CDC25C,PIMREG,EML5,TIAM1,MMS22L,ASPM,DEPDC1B,ZNF92,B3GNT7,ANOS1,KIF20B,BLM,CDCA2,PARPBP,COL13A1,TTK,HMMR,SKA3,RAD51AP1,CECR2,CCNB2,ABLIM1,CCNB1,ORC1,CHN2,BEND7,ECT2,BUB1,GINS1,CENPU,GINS2,ACD,ZNF382,CCDC138,DDIAS,CDC6,ACVR2B,NDC80,STXBP5L,GPR137C,CENPE,LIN28B,MIS1…
IRX6	509	P78412	513.7	ARCHS4 Coexpression,967;Enrichr Queries,258;GTEx Coexpression,316	DOCK6,RYR2,SYNM,SPAAR,TRIL,IRS2,ABCA12,ISM1,NKPD1,NPPC,CYP26B1,EDNRB,POF1B,HEY1,HEY2,ENPP2,DPF3,TNKS1BP1,PGM5,CD36,CCHCR1,EPHA4,PDGFRA,COL25A1,TNFRSF19,EBF1,CACNA2D2,SOX11,GFRA1,PROX1,ADRA2A,DCN,SFRP1,VCAN,MAF,DAAM2,VWA1,MGLL,DSC3,ZNF750,COL17A1,TUFT1,SEMA3D,NTM,LEF1,LPL,TMTC1,ADRB2,LYPD5,AGPAT2,EGFR,AURKB,SCUBE2,PLAC9,CLEC3B,CLMP,GPNMB,STC2,CDH23,EIF4EBP2,SLIT2,GABRE,NPTX2,CPA4,EGR1,EGR3,IRX5,GD…
EOMES	510	O95936	513.8	Literature ChIP-seq,65;ARCHS4 Coexpression,494;Enrichr Queries,556;ReMap ChIP-seq,116;GTEx Coexpression,1338	HHIP,PLEKHB1,TMEM97,IKZF2,ANTXR2,MKI67,MT2A,ZFYVE26,PLCE1,PIP4K2C,EPHA4,PRKCB,WDR74,EBF1,P3H2,UNC5C,SOX11,DKK1,SYTL3,SFRP1,COL8A1,CFAP97,EXD2,SDC4,CDCA7,NHLH2,TSPAN8,PLCG2,EGR1,JUN,AFAP1L2,EGR3,FZD5,GADD45B,PYHIN1,RAB3IP,ACADSB,SLC16A13,GPR183,SASS6,CEP85,ZBTB8B,TDGF1,DHRS11,TENM4,SIPA1L2,LRRC2,CTSS,HEY1,CTSK,NUF2,MCF2L2,CEP55,HAVCR2,LRRCC1,TESC,SLC39A11,GFRA1,BTN3A2,PROX1,F3,COQ10A,SLC7A5,FAM222…
THRA	511	P10827	514.3	Literature ChIP-seq,99;ARCHS4 Coexpression,622;Enrichr Queries,941;GTEx Coexpression,395	CNTNAP1,CSRNP3,RAB3A,IRS1,PLEKHB1,SLC2A1,SLC35F1,IRS2,JPH4,NPPC,CCND2,MCF2L,LRRTM2,DLGAP1,EPHA4,PDGFRA,LYNX1,IGFBP5,PRKCB,SOX11,ANK3,DCN,CIT,MAPK8IP1,ARL4D,ARHGEF9,ARC,SLC9A6,TRAF3,DAAM2,ADORA2B,CTDSP2,SMS,TFF3,SCN4B,MGLL,GPM6A,IGSF8,ADCYAP1R1,NYAP1,PDGFB,LPL,ARPP19,EGFR,AURKB,ABLIM1,IGFBPL1,CDH20,SPOCK2,GPC5,MBP,CSMD3,SLC25A23,ATP6V0E2,LDLR,STOX1,WASF3,RIBC2,ACBD7,FZD1,KCNF1,EGR1,JUN,GADD45B,IRX…
TIGD3	512	Q6B0B8	515.3	ARCHS4 Coexpression,596;Enrichr Queries,31;GTEx Coexpression,919	TOR2A,UBXN2B,CCNF,RTKN2,IRS2,MKI67,CDC20,NPPC,EDNRB,SLC16A6,ENPP2,PIM3,IL6R,SOX11,ESCO2,PIMREG,CCNE2,MTHFD2,CCNE1,DPEP2,ASF1B,GYPC,CDCA5,CDCA7,CDCA8,PKMYT1,PCDH17,SKA1,IGSF9,SEC14L1,RACGAP1,CLSPN,NPTX2,EGR1,CDT1,JUN,EGR3,GADD45B,UBE2C,PLK1,FANCA,CDC6,GP6,ARHGAP25,NDC80,NR4A1,BST1,UBE2S,TBXAS1,CNTN1,CDK1,RCOR2,TOP2A,KIF11,BRCA2,CHTF18,CTSS,LMNB1,LFNG,PANX2,CHAF1B,MCF2L,NUF2,PBK,FLOT2,MYBL2,TK1,MYB…
ZFP90	513	Q8TF47	515.7	ARCHS4 Coexpression,366;Enrichr Queries,595;GTEx Coexpression,586	TOP2A,CSRNP3,TENM4,IRS1,FAM13C,PLEKHB1,TNC,SLC35F1,KIF11,PRDM1,NUDT3,ELAVL2,ICAM1,ROBO1,LFNG,GPR173,SPRED2,CCND2,PLAU,KIF5C,MAP3K8,PHGDH,KIF21B,EID2B,EPHA4,PRKCB,LANCL1,SOX11,MAPK8IP1,ARL4C,VCAN,ARHGEF9,MAF,MTHFD2,TRAF3,CTDSP2,ULK2,ZNF117,NUPR1,TMEM9,RNFT2,GPM6A,DNMT1,TUFT1,ICA1L,PDGFB,FAM169A,NALCN,CXXC4,AURKB,JAKMIP2,TCEAL7,TMEM169,OLFML3,STAT4,LPXN,CCDC184,WASF3,TUB,MPP2,EGR1,JUN,TIA1,RRM2,GAD…
RORA	514	P35398	516.7	ARCHS4 Coexpression,417;Enrichr Queries,655;GTEx Coexpression,478	PTPRR,THRB,CRYBG1,DGKA,DOCK8,XYLT1,IRS2,PRDM1,ABCA12,NKPD1,ROBO1,FAM110A,DOCK10,CCND2,POF1B,ENPP2,CA8,ZNF385A,PRKG1,VAV3,EPHA4,CAMK1D,IGFBP5,ITGA4,PRKCB,TNFRSF19,ARHGEF19,EBF1,ARAP2,ANK3,SYTL3,PARP8,ARL4C,TIAM1,VCAN,MAF,TRAF3,CTDSP2,ALDOC,IRF6,DSC3,ZNF750,COL17A1,TUFT1,GPR87,LEF1,TCF7,NLRC5,LYPD5,EGFR,AURKB,ABLIM1,SPOCK2,STAT4,FAM83B,CPA4,EGR1,MPP2,JUN,GADD45B,PCGF5,IRX3,IL10RA,PYHIN1,FANCA,IFFO2…
NR5A2	515	O00482	516.8	ARCHS4 Coexpression,867;Enrichr Queries,392;ReMap ChIP-seq,130;GTEx Coexpression,678	ZWILCH,IRS1,MPV17L,GMNN,COL12A1,TNC,TMEM97,PRDM1,ABCA12,SLC4A4,AQP3,NAA80,ICAM1,SYDE2,IL4I1,CCND2,EDNRB,TMEM88,PLAU,SALL4,EPHA4,PDGFRA,IGFBP5,HPCAL1,EBF1,KRT7,ANK3,OLFM4,GCAT,MAF,DPEP1,NUPR1,ZNF554,PLPP2,ABCG2,ZBTB8A,NYAP1,SDC4,PDGFB,STC1,C2CD4B,FUT1,NCAPH,IGSF9,RASGRP3,BRIP1,CRACR2B,TSPAN8,MAP3K21,KCNN4,ZNF665,FAM83B,NAA50,EGR1,SIGLEC15,JUN,RASL10A,VDR,TGFB3,LIF,PARP16,DHCR24,CDC6,BRI3BP,LRFN3,B…
PRMT3	516	O60678	517.0	ARCHS4 Coexpression,9;Enrichr Queries,46;GTEx Coexpression,1496	ZWILCH,DSCC1,GMNN,BUB1B,TMEM97,TTF2,MKI67,CDC20,PTTG1,CHEK1,OIP5,HASPIN,MELK,MTHFD2,SMS,KIF20A,BLM,DNMT1,SEH1L,CDCA2,PARPBP,CDCA5,CDCA7,CDCA8,NCAPG,HMMR,SKA3,NCAPH,RAD51AP1,CCNB1,RACGAP1,ORC1,ECT2,NAA50,FANCI,PLK4,EGR1,CDT1,JUN,STIL,MTERF3,UBE2C,PLK1,FANCA,CDC6,NDC80,ZWINT,DHFR,ANLN,TPX2,CDK6,UBE2T,KIF4A,CDK1,TOP2A,ARHGAP11A,NCAPG2,KIF14,MCM10,KIF11,LMNB1,CKS1B,EXO1,PBK,PHGDH,RRP15,DLGAP5,CEP55,R…
SP5	517	Q6BEB4	517.7	ARCHS4 Coexpression,581;Enrichr Queries,222;GTEx Coexpression,750	SPON1,GLDC,TNC,SLC2A1,TMEM97,ABCA12,NKPD1,FAM110A,CYP26B1,EDNRB,ATP7B,POF1B,HEY1,CTSK,ANPEP,SALL4,TNKS1BP1,EPHA4,PDGFRA,EDN1,PCYT2,TNFRSF12A,IGFBP5,PEG3,TESC,TNFRSF19,ARHGEF19,EBF1,GFRA1,SHISA3,PROX1,DKK1,SLC39A14,ADRA2A,ARL4C,ACTA2,SFRP1,VCAN,MAF,LOX,CHDH,VWA1,IRF6,DSC3,ZNF750,COL17A1,ACSS3,HLF,COL13A1,KLHL14,TUFT1,LAMA3,LEF1,CDCA7,CHRD,LYPD5,EGFR,AURKB,C5,GPNMB,SLC17A9,FLRT3,OLFML3,STC2,SLIT2,A…
ATOH1	518	Q92858	518.7	ARCHS4 Coexpression,145;Enrichr Queries,544;GTEx Coexpression,867	ROBO2,PCSK1,SNED1,DHRS11,IRS1,WWC1,CHD7,TNC,MYRFL,PRDM1,SLC4A4,VSIG10,ROBO1,NPPC,THBD,CYP26B1,CCND2,KIF19,ANPEP,BDKRB2,FAM3D,ZNF385A,EPHA4,PDGFRA,EPHA7,ADGRV1,FOXD1,PEG3,EBF1,SOX11,GFRA1,PROX1,OLFM4,ADRA2B,ADRA2A,RCN3,MAF,GJD3,B3GNT7,OAF,TFF3,DPEP1,DSG2,HOXB6,PDE9A,REP15,LEF1,ITLN2,THBS2,ABO,AURKB,CLMP,CRACR2B,IGFBPL1,TSPAN8,ERBB4,GPC1,ALX1,SLIT2,CNNM4,PRELID2,EGR1,JUN,CDKN2B,EGR3,CDKN2C,FZD5,VDR…
FOXN4	519	Q96NZ1	519.7	ARCHS4 Coexpression,5;Enrichr Queries,62;GTEx Coexpression,1492	KCNG1,ARL6IP1,CCNF,RTKN2,HJURP,BUB1B,SAYSD1,ABAT,MKI67,CDC20,NPPC,MT2A,NEK2,GTSE1,PCYT2,IGFBP5,SOX11,EBF4,CDC25C,PIMREG,DKK1,KNSTRN,SGO1,SGO2,SFRP1,DEPDC1B,MELK,TEP1,KCNQ1,KIF20A,ASF1B,GPM6A,CDCA2,COL13A1,CDCA3,TROAP,LPL,CDCA8,NCAPG,WDR62,IQGAP3,NCAPH,IGSF9,OAZ3,CCNB2,CCNB1,RACGAP1,CDH20,STC2,CDH23,MOV10L1,NPTX2,ECT2,CPA4,PLK4,EGR1,EGR3,GADD45B,UBE2C,PLK1,FANCA,CORO2B,LRP1B,NDC80,FAM111B,TPX2,KIF…
NFIA	520	Q12857	521.0	ARCHS4 Coexpression,133;Enrichr Queries,842;GTEx Coexpression,588	ROBO2,THRB,CSRNP3,TENM4,IRS1,FAM13C,CHD7,WIPF3,GRIK3,IRS2,SLC35F1,SLC4A4,NUDT3,ROBO1,CHAF1A,CCND2,SPEG,PGM5,GARNL3,CDON,EPHA4,PDGFRA,RMI2,EPHA7,IGFBP5,SLC6A15,EBF1,KAZN,SOX11,ANK3,HASPIN,MMS22L,ARMCX1,VCAN,FAM234B,MAF,IGDCC4,FANCD2,TRAF3,CTDSP2,MASP1,MGLL,ITGA9,DDX28,RNFT2,PDE1A,SEMA3A,SLCO5A1,EGFR,AURKB,JAKMIP2,ABLIM1,POC1A,BAK1,PPP1R14A,EGR1,BCHE,JUN,TIA1,DDIAS,ST8SIA1,PLEKHA3,ARID3A,SORBS2,IGF…
SPIC	521	Q8N5J4	522.0	ARCHS4 Coexpression,1082;Enrichr Queries,375;GTEx Coexpression,109	DOCK6,EXOC3L1,PTPRU,DOCK8,ATP2A3,CGAS,PRDM1,CTSS,CXCL16,ICAM1,OASL,NPPC,PSTPIP2,CCRL2,C3AR1,ENPP2,MYBL2,CD36,CMKLR1,MAP2K3,ZGRF1,P3H2,KAZN,COPZ2,BTN3A2,ESCO2,HLA-F,RENBP,ASRGL1,TLR1,OAS2,SLC9A9,IRF7,TRIM14,CMPK2,PLEKHO2,NUPR1,CARD11,ABCG1,LTF,CETP,KLHL14,SEMA3D,PTAFR,FGL2,NLRC5,LPL,PCDH12,CD1D,SAMSN1,AURKB,CD79B,TMEM26,P2RY6,TMEM201,ADAP2,TSPAN8,GPNMB,STAT4,BAK1,SNX8,CPA4,EGR1,JUN,GADD45B,GDF15,I…
HHEX	522	Q03014	522.5	ARCHS4 Coexpression,520;Enrichr Queries,529;ReMap ChIP-seq,168;GTEx Coexpression,873	RAB3B,LPGAT1,ACSM3,IRS1,TNC,IRS2,SPINT2,PRDM1,ISM1,MKI67,FGFRL1,CMIP,ZDHHC4,ICAM1,DOCK11,MT2A,CCND2,EME1,PLAU,SALL4,PCLAF,NEK2,MAP3K8,SMCO4,SCN1A,IL11RA,PRKCB,IPCEF1,PHKA2,MAF,ORAI3,BTK,DPEP2,NUPR1,CETP,KLHL14,SDC4,PDGFB,ADRB2,SAMSN1,RASGRP3,ADAP2,TSPAN8,PMAIP1,CYTL1,A2M,APOB,EGR1,AFAP1L2,JUN,GADD45B,FANCA,SLC4A11,DHCR24,IGF1,SULT1B1,TPX2,NR4A1,BST1,GPR183,TBXAS1,ECHDC3,TOP2A,B4GALT1,TECR,ATP2A3,…
TET1	523	Q8NFU7	522.7	Literature ChIP-seq,29;ARCHS4 Coexpression,38;GTEx Coexpression,1501	GLDC,TONSL,TMEM97,AQP3,ICAM1,IL27RA,MTBP,CRHBP,EDNRB,CHEK1,PIP4K2C,XYLB,CLEC11A,SOX11,ESCO2,GCAT,DEPDC1B,ANOS1,ULK2,ASPHD2,KIF20B,EXD2,SEH1L,SDC4,DHH,CDCA5,PDGFB,NCAPG,SLCO5A1,TMTC1,PCDH12,SKA3,LYPD6,IGSF9,MOV10L1,KCNN2,SNX8,PPARGC1B,GSTM4,JUN,EGR3,IFFO2,FHDC1,PHETA1,ANLN,ADCK2,GKAP1,NMT2,FAT3,LRRN1,RCOR2,TDGF1,PTPRU,RYR2,KIF15,ROBO1,KHK,JPH4,CHAF1B,PCLO,KCNT2,CRTAC1,PBK,NEFM,DLGAP5,RALGPS2,HELLS…
LHX8	524	Q68G74	523.7	ARCHS4 Coexpression,917;Enrichr Queries,199;GTEx Coexpression,455	ROBO2,CSRNP3,THRA,TENM4,FAM13C,WWC1,COL12A1,TNC,GRIK3,PRDM1,CDH8,ELAVL2,TXNDC16,ROBO1,RGS4,NPPC,CYP26B1,CCND2,EDNRB,ENPP2,BAALC,NEFM,NCKAP5,PRKG1,PDGFRA,EPHA4,EPHA7,FOXD1,IGFBP5,EBF1,KRT7,SOX11,GFRA1,PROX1,DKK1,ADRA2A,CLDN11,ALDH1A3,ARL4D,SFRP1,VCAN,MAF,LOX,PAPPA,ADAM12,SCN4B,RGS14,LEF1,ERV3-1,CACNA1C,ARPP19,NALCN,AURKB,TCEAL7,STRIP2,CNNM1,TMEM169,ERBB4,HLX,FLRT3,OTOF,GPC5,SLIT2,SLC25A23,NPTX2,CP…
CUX1	525	P39880	524.8	Literature ChIP-seq,82;ARCHS4 Coexpression,1346;ENCODE ChIP-seq,85;Enrichr Queries,1300;ReMap ChIP-seq,136;GTEx Coexpression,200	PGAP2,COL12A1,TMEM97,SPINT2,ABCA12,NAA80,MTBP,ZFYVE26,TMEM88,PIP4K2C,SMCO4,PRKCB,WDR74,SOX11,PHKA2,DEPDC1B,TEP1,ORAI3,PRR11,ZBTB8A,PARPBP,SEH1L,COL13A1,CDCA3,CDCA5,CDCA7,CDCA8,LYPD5,SAMSN1,SKA1,EPB41L5,CRACR2B,PRKAR2A,CEP70,PLCG2,NHEJ1,PLK4,GSTM4,ACD,JUN,SNAPIN,NFATC4,TNFSF4,GPR183,SNAI1,FAT1,SASS6,NMT2,CEP85,NCAPG2,ARHGAP6,MYOM3,CHAF1A,NUF2,PBK,DLGAP1,TK1,ZNF367,DLGAP5,RRP15,HELLS,RMI2,LRRC45,SL…
C11ORF95	526	C9JLR9	525.0	GTEx Coexpression,525	PGAP2,CD82,IGFBP5,PCDHGA2,LIMK2,FBXO17,SSC5D,EBF4,CDC42BPA,RERG,NFATC4,FAM110A,LRFN3,SYDE1,TBC1D2,ARMCX1,CHAF1A,TACC3,E2F2,BAK1,TMEM8B,ZFP28
ZEB2	527	O60315	526.5	ARCHS4 Coexpression,739;Enrichr Queries,618;ReMap ChIP-seq,238;GTEx Coexpression,511	FAM13C,HHIP,PLEKHB1,TNC,XYLT1,IRS2,LDLRAD4,PRDM1,ANTXR2,CMIP,ICAM1,DOCK10,DOCK11,PAIP2B,CCND2,EDNRB,HCFC1R1,ENPP2,TNR,SEMA6B,EPHA4,PDGFRA,PCYT2,PAQR4,IGFBP5,PRKCB,HPCAL1,EBF1,TMEM170B,MAF,LOX,DAAM2,CMPK2,HOXB8,HOXB6,NYAP1,SDC4,BOD1L1,HTRA2,LPL,FUT1,SEC14L1,SCAP,MBP,ST8SIA6,KCNN4,CDT1,EGR1,JUN,B3GALT4,IGF1,GP6,ANLN,TPX2,LIN28B,CDK6,STAR,GPR183,TBXAS1,SNAI1,RNF182,BCL2,COLGALT2,PLEKHF1,THRB,DOCK8,T…
CDX4	528	O14627	527.7	ARCHS4 Coexpression,220;Enrichr Queries,869;GTEx Coexpression,494	ERCC6L,PGAP2,GMNN,TNC,CTSV,ABCA12,NKPD1,HS6ST2,ELAVL2,HAPLN1,VSIG10,CKS1B,FAM110A,CHCHD4,DTWD2,NPPC,POF1B,SALL4,DNMT3B,OIP5,ZNF385A,VAV3,PDGFRA,HELLS,EDN1,TNFRSF19,ARHGEF19,SOX11,DKK1,ACTA2,SGO1,ALDH1A3,SFRP1,B3GNT7,SMS,IRF6,HOXB8,HOXB6,DSC3,ZNF750,COL17A1,RBM47,PARPBP,TUFT1,GPR87,LEF1,LYPD5,THBS2,SKA3,NTS,EGFR,AURKB,RAD51AP1,CCNB1,HLX,NPTX2,MEST,BUB1,FAM83B,CPA4,GINS1,EGR1,CENPW,FOXF1,CDKN2A,GDF…
ZKSCAN4	529	Q969J2	529.3	ARCHS4 Coexpression,879;Enrichr Queries,657;GTEx Coexpression,52	TOR2A,ZWILCH,MPV17L,BUB1B,SAYSD1,ABAT,PRDM1,NPPC,MT2A,EME1,PTTG1,ENPP2,NEK2,ZBTB39,KNL1,CDC25C,HASPIN,SGO2,FANCD2,BTK,ASF1B,CDCA2,CDCA5,TROAP,PPP1R35,CDCA7,CDCA8,ADRB2,PKMYT1,FBXO43,NCAPH,CCNB2,BRIP1,AMDHD2,PMAIP1,APOBEC3C,PLK4,FANCI,FZD1,EGR1,JUN,CCDC138,GADD45B,DDIAS,PLK1,FANCA,BMP4,NR4A1,KIF18A,SASS6,NFE2L3,ZMYND15,KIF11,RCSD1,KIF15,LMNB1,THBD,HEY1,NUF2,PBK,FLOT2,MCF2L2,RALGPS2,RMI2,ABCC9,CBFA…
IRF7	530	Q92985	530.7	ARCHS4 Coexpression,534;Enrichr Queries,672;GTEx Coexpression,386	SLC2A1,CGAS,TMEM140,CTSS,IFI44L,IL27RA,LMNB1,OASL,CXCL16,ICAM1,LFNG,NPPC,MT2A,C3AR1,FLOT2,MAP3K8,PIM3,IL6R,TAP1,BTN3A2,TENT5A,HLA-F,SLC7A5,OAS1,IFI27,OAS2,MAPKAPK2,BTK,DPEP2,CMPK2,PLEKHO1,ANGPTL4,NUPR1,PLEKHO2,CARD11,RGS14,TCF7,FGL2,PTAFR,NLRC5,AURKB,HELZ2,GPNMB,HLX,PLCG2,LPXN,PMAIP1,OTOF,EGR1,JUN,GADD45B,GDF15,IL10RA,LIMK2,LAPTM5,ARID3A,POU2F2,SOD2,KLF4,ARHGAP25,KLF2,PSMB9,NR4A1,FMNL1,THEMIS2,CD…
PCGF2	531	P35227	532.0	ARCHS4 Coexpression,1061;ReMap ChIP-seq,3	SPON1,FAM13C,GLDC,HHIP,TRIL,NPY2R,LDLRAD4,ISM1,OLFML2A,CEP128,HS6ST3,PAIP2B,CCND2,HCFC1R1,CDON,TMOD1,EPHA7,SLC30A3,SLC6A15,SHISA3,ANK3,EML5,SLFN13,HOXB8,HOXB6,MT1E,OTULINL,TROAP,TSHZ2,HTRA2,CD1D,SLC6A20,PCDH17,OAZ3,NHLH2,TSPAN8,MAP7,NAALAD2,ST8SIA6,KCNN2,ALX1,LONRF2,DNAH11,HTR1F,FOXF1,RAB3IP,ZFHX4,LRP1B,GRIN2D,NFATC4,DHFR,CXCL11,LIN28B,CDK6,UBE2S,LHX6,ZBTB8B,ULBP1,RCOR2,FGF10,PCSK1,SYNM,CRYBG1,RA…
MBNL2	532	Q5VZF2	533.7	ARCHS4 Coexpression,148;Enrichr Queries,1203;GTEx Coexpression,250	TOR2A,CNTNAP1,THRA,FAM13C,DGKA,RASGRF2,PLEKHB1,TONSL,SLC2A1,IRS2,FAM110A,RGS4,EPB41L4B,CHAF1A,CCND2,ENPP2,DLGAP1,EDIL3,SCN1A,TMOD1,GUCY1A2,RMI2,PLA2G12A,LYNX1,IGFBP5,PEG3,LANCL1,KIF22,ANK3,ARL4C,ARMCX1,FANCD2,TRAF3,DAAM2,CTDSP2,MYADM,TRIM14,SCN4B,MGLL,ASF1B,HLF,SDC4,TROAP,SGMS2,EGFR,AURKB,ABLIM1,GRIN2A,AMDHD2,COBLL1,MVB12B,MAP7,E2F2,MBP,BAK1,LONRF2,EGR1,JUN,GADD45B,SYT1,ATRNL1,B3GALT4,FANCA,SAMD4…
ZFP69	533	Q49AA0	534.0	ARCHS4 Coexpression,674;GTEx Coexpression,394	DCLRE1B,USP13,ZNF572,PRIM2,GPSM2,ZWILCH,DSCC1,TUSC2,KCNC4,BUB1B,PKD1L1,BRCA2,RCSD1,IL27RA,KIF15,DOCK10,MED30,CHEK1,LPXN,FBXO5,ZNF665,STK32B,APOBEC3C,GEN1,BORA,RFC4,ITGA4,MTERF3,ATAD5,SOX11,CIP2A,FANCB,ESCO2,WDR76,DHFR,ARL4C,CENPI,TNFSF4,GPR182,SASS6,CFAP97,CENPQ,PRR11,ZNF695
CDX2	534	Q99626	534.0	Literature ChIP-seq,92;ARCHS4 Coexpression,746;Enrichr Queries,755;ReMap ChIP-seq,278;GTEx Coexpression,799	DCLRE1B,SPON1,SPAAR,IRS1,WWC1,PLEKHB1,PRDM1,AQP3,CMIP,TM7SF2,NPPC,CCND2,POF1B,ANPEP,SALL4,HCFC1R1,FAM3D,IL6R,PDGFRA,IGFBP5,WDR74,EBF1,KRT7,SOX11,OLFM4,DKK1,ENKUR,SGO2,TEP1,PKP2,DPEP1,HOXB8,HOXB6,PDE9A,OTULINL,ABCG2,RTN4R,SDC4,COL13A1,SLC6A20,ABO,TSPAN8,EIF4EBP2,ALX1,APOB,PPARGC1B,NHEJ1,PRELID2,EGR1,JUN,FZD5,VDR,FOXF1,GGH,CORO2A,BMP4,SULT1B1,TPX2,PARP11,CDK6,GIPC2,FAT1,NFE2L3,SNAI1,BCL2,SNAI2,AMOT…
NR1D1	535	P20393	535.3	ARCHS4 Coexpression,501;Enrichr Queries,620;GTEx Coexpression,485	CNTNAP1,RAB3A,THRA,PLEKHB1,TNC,SLC2A1,IRS2,ABCA12,NKPD1,ICAM1,FAM110A,NPPC,MT2A,CCND2,POF1B,PIM3,CTSF,ZNF385A,SNTA1,VAV3,TMOD1,MAP2K3,LYNX1,TNFRSF12A,IGFBP5,TNFRSF19,ARHGEF19,MAPK8IP1,SLC7A5,MAF,CTDSP2,IRF7,IRF6,ANGPTL4,NUPR1,SCN4B,MGLL,DSC3,ZNF750,MT1E,COL17A1,IGSF8,SDC4,TUFT1,GPR87,RGS16,LPL,ADRB2,LYPD5,EGFR,AURKB,GOLGA7B,ABLIM1,GPNMB,SLC25A23,LDLR,FAM83B,EGR1,JUN,EGR3,RRM2,GADD45B,GDF15,KCNJ12…
PLAGL2	536	Q9UPG8	536.3	ARCHS4 Coexpression,1002;Enrichr Queries,511;GTEx Coexpression,96	CHD7,SLC2A1,SAYSD1,IRS2,KIF11,PRDM1,MKI67,KIF15,ICAM1,LMNB1,LFNG,SPRED2,CCND2,CHAF1A,PTTG1,PBK,NEK2,MAP3K8,PHGDH,MYBL2,KIF21B,POLE,RALGPS2,ZBTB39,KIF24,KNL1,CDC25C,HASPIN,SLC7A5,VCAN,ESPL1,FANCD2,MTHFD2,TRAF3,INCENP,KIFC1,CTDSP2,MAPKAPK2,KIF2C,NUPR1,ASF1B,OTUB2,DNMT1,SDC4,DNAH8,UHRF1,CDCA5,TROAP,RGS16,TTK,WDR62,PKMYT1,AURKB,RMND5B,HELZ2,CCNB2,BRIP1,CDC45,POC1A,E2F1,E2F2,PMAIP1,LDLR,RIBC2,FANCI,GI…
ZNF391	537	Q9UJN7	537.3	ARCHS4 Coexpression,926;Enrichr Queries,220;GTEx Coexpression,466	EXOC3L2,THRB,RNPEPL1,TENM4,IRS1,XYLT1,ANTXR2,PAIP2B,PCLO,CCND2,EME1,PLAU,KIF5C,CHCHD6,B3GALT2,ENPP2,DLGAP1,PIM3,EID2B,RALGPS2,MAP2K3,EPHA4,EDN1,RMI2,ZNF483,LANCL1,SLC39A11,ANK3,SLC7A5,VCAN,PAPPA,MAPKAPK2,ULK2,PLEKHO2,STEAP2,CFAP97,RNFT2,EXD2,ZBTB8A,LXN,SEH1L,PPM1L,PDE1A,ICA1L,SEMA3A,TSHZ2,GDPD1,FAM169A,AURKB,JAKMIP2,ABLIM1,CNNM1,GPNMB,DZANK1,FLRT3,STC2,NCR3LG1,P2RY1,PMAIP1,GCNT4,SLIT2,CSMD3,ECT2,…
ELK1	538	P19419	538.4	Literature ChIP-seq,156;ARCHS4 Coexpression,1545;ENCODE ChIP-seq,106;ReMap ChIP-seq,286;GTEx Coexpression,599	LPGAT1,TONSL,TMEM97,CCDC102B,ZDHHC4,ICAM1,CDC20,IL4I1,POF1B,DPF3,FBXO5,PIP4K2C,GTSE1,WDR74,YOD1,KNL1,ARC,ORAI3,KIF20A,CFAP97,GPM6A,EXD2,NYAP1,CDCA5,PIK3R4,CDCA7,RPAP1,IQGAP3,EPB41L5,BRIP1,SEC14L1,PRKAR2A,APOBEC3C,EGR1,CDT1,JUN,SIGLEC15,EGR3,SNAPIN,GADD45B,XRCC2,TPX2,GPR183,MYO5C,GIPC2,KIF15,JPH4,EPB41L4B,HEY2,DLGAP1,MCF2L2,DLGAP5,LRRCC1,EDN1,TNFRSF12A,GFRA1,CIT,ALDH5A1,KIFC1,INCENP,ZNF233,PRIM2,D…
SREBF2	539	Q12772	539.7	Literature ChIP-seq,132;ARCHS4 Coexpression,1528;ENCODE ChIP-seq,86;Enrichr Queries,996;ReMap ChIP-seq,266;GTEx Coexpression,230	EXOC3L1,TOR2A,RAB3A,TUSC2,ANKRD33,DSCC1,GMNN,TONSL,FBXO25,HJURP,IRS2,APEH,OLFML2A,CELSR2,NAA80,TM7SF2,NPPC,CCND2,HCFC1R1,PIM3,MAP3K8,CPNE3,FBXO5,SAMD12,TPD52,SH3GLB2,NOM1,PCYT2,PAQR4,CEP131,MYO7A,KNL1,GCAT,MAPK8IP1,CCNE2,TEP1,PRR11,CARS2,ASF1B,RTN4R,IGSF8,TEDC1,TEDC2,DNMT1,NYAP1,SDC4,NTM,CHRD,FIGNL2,HTRA2,PKMYT1,FBXO43,ACAT2,GOLGA7B,BCL2L12,HELZ2,NHLH2,PRKAR2A,CEP72,SNX8,PLK4,CDT1,EGR1,JUN,TIA1,G…
FOXP1	540	Q9H334	539.8	Literature ChIP-seq,145;ARCHS4 Coexpression,846;Enrichr Queries,1111;ReMap ChIP-seq,120;GTEx Coexpression,477	TRIL,WIPF3,PLEKHB1,COL12A1,TMEM97,ANTXR2,IKZF2,NUDT3,NAA80,RPS6KA6,ZFYVE26,HYKK,TMEM88,CHEK1,C3AR1,PCLAF,PLCE1,PDK3,CPNE3,ZNF843,XYLB,EPHA4,EPHA7,PAQR4,FNBP1,PRKCB,CLEC11A,ARMC9,WDR74,EBF1,HPCAL1,P3H2,ANK3,EBF4,HASPIN,PIMREG,DKK1,WDR76,GCAT,MAPK8IP1,DEPDC1B,CFAP97,PLPP2,GPLD1,ASF1B,GPM6A,EXD2,CETP,IGSF8,ZBTB8A,CDCA3,COL13A1,CDCA5,CDCA7,NCAPG,FIGNL2,SLCO5A1,PCDH19,RPAP1,NCAPH,SKA1,EPB41L5,CRACR2B,…
ZNF26	541	P17031	540.0	ARCHS4 Coexpression,247;Enrichr Queries,1291;GTEx Coexpression,82	PI4K2B,ERCC6L,DSCC1,MPV17L,KIF14,MCM10,TTF2,BRCA1,BRCA2,MKI67,CKS1B,ADAMTS4,RPS6KA6,HYKK,EXO1,CHEK1,PLCE1,FBXO5,MCF2L2,RRP15,RFC5,NOM1,RFC3,PCDHGA6,BORA,ITGA4,ABCC9,SSTR2,WDR76,SLC7A5,VCAN,ZNF92,TRAF3,POLR1E,MCM6,KIF20B,SFT2D2,PRR11,ZNF554,MCM2,RNFT2,GPM6A,ZBTB8A,FBXO48,METTL21A,CENPA,MALT1,RASGRP3,RAD51AP1,GK5,ORC6,STC2,PMAIP1,ZNF665,ACBD7,EGR1,JUN,TIA1,ATAD5,SPRYD4,ZNF382,GDF15,NEK5,XRCC2,GINS4…
HOXC9	542	P31274	541.0	Literature ChIP-seq,161;ARCHS4 Coexpression,589;Enrichr Queries,200;GTEx Coexpression,1214	PRDM8,RAB3C,ZNF572,RAB3A,IRS1,FAM13C,ZWILCH,COL12A1,GMNN,TNC,HJURP,BUB1B,PLAT,ZDHHC4,RGS4,NPPC,SYDE1,ZFYVE26,CCND2,EME1,PLAU,DPF3,GTSE1,CDON,TMOD1,PDGFRA,RAB2B,IGFBP5,SLC6A15,HGF,FBXO17,EBF1,KRT7,SOX11,UNC5C,YOD1,DKK1,SFRP1,ARMCX1,ZNF92,TXLNB,LOX,MTHFD2,ADAM12,HOXB8,CARS2,HOXB6,BOD1L1,LPL,STC1,HMMR,ADRB2,RPAP1,PKMYT1,IQGAP3,ARPP19,ORC6,FLRT3,PRKAR2A,STC2,SLC38A7,THEM4,NAALAD2,CLSPN,CPA4,NAA50,APO…
RBPJL	543	Q9UBG7	541.7	ARCHS4 Coexpression,658;Enrichr Queries,234;GTEx Coexpression,733	ANKRD37,MPV17L,GMNN,COL12A1,TMEM51,TMEM97,PRDM1,SLC4A4,LFNG,EPB41L4B,NPPC,THBD,CYP26B1,ADAMTS2,PAIP2B,CCND2,HEY1,IMPA2,ANPEP,DNMT3B,CD36,PAMR1,PDGFRA,EDN1,IGFBP5,TESC,GCAT,ADRA2A,MOB3C,SFRP1,VCAN,OAF,KCNQ1,DPEP1,NUPR1,SMPDL3B,MT1E,TNXB,SDC4,RGS16,LEF1,LRP4,C2CD4B,FUT1,EGFR,AURKB,SRM,ERICH5,P2RY6,CRACR2B,RASD1,HLX,STC2,COBLL1,ATOH8,TIFA,CDH23,MAP3K21,MEST,CPA4,EGR1,JUN,CDKN2B,EGR3,GADD45B,VDR,GDF1…
TEAD1	544	P28347	543.3	ARCHS4 Coexpression,912;Enrichr Queries,874;ReMap ChIP-seq,27;GTEx Coexpression,360	TOR2A,IRS1,WWC1,COL12A1,TNC,IRS2,PRDM1,ANTXR2,SYDE2,SYDE1,MT2A,HYKK,CCND2,PLAU,HCFC1R1,PLCE1,KIF21B,MYOZ2,EPHA4,IGFBP5,KRT7,YOD1,ANK3,DKK1,UTS2B,LOX,ADAM12,PKP2,SMS,MYADM,COL8A1,CARS2,ZBTB8A,SDC4,TMTC1,HMMR,BCL2L12,TSPAN4,MBP,KLHL29,NAA50,EGR1,JUN,AFAP1L2,GADD45B,TCEANC,LIF,CDC6,ZFHX4,BMP4,ANLN,BST1,CDK6,PRXL2C,GIPC2,FAT1,CNTN1,ITGBL1,AMOTL2,TENM3,B4GALT1,SH2D4A,PCDHGB4,RASGRF2,TECR,CHD7,SLC2A1,R…
KLF9	545	Q13886	543.3	ARCHS4 Coexpression,405;Enrichr Queries,952;ReMap ChIP-seq,59;GTEx Coexpression,757	GALNT15,TONSL,IRS2,SPINT2,CELSR2,FGFRL1,ICAM1,NAA80,MT2A,HYKK,CCND2,TMEM88,HCFC1R1,ENPP2,PIM3,SEMA6B,PCYT2,PAQR4,IGFBP5,IL11RA,EBF1,GCAT,ARC,TXLNB,DAAM2,MYADM,NUPR1,IGSF8,TEDC1,ZBTB8A,TEDC2,NYAP1,CDCA3,SDC4,PDGFB,LPL,TMTC1,ADRB2,PKMYT1,BCL2L12,CRACR2B,ANKH,TSPAN4,KLHL29,EGR1,CDT1,JUN,ACD,GADD45B,SLC52A2,IFFO2,BRI3BP,CORO2B,ZFHX4,NR4A1,PRXL2C,CNTN1,IGSF9B,RCOR2,NES,SNED1,CNTNAP1,SYNM,RNPEPL1,THRA,…
HMX3	546	A6NHT5	543.7	ARCHS4 Coexpression,475;Enrichr Queries,1126;GTEx Coexpression,30	PI4K2B,ERCC6L,DSCC1,TONSL,BUB1B,TTF2,PRDM1,IKZF2,MKI67,IFI44L,IL4I1,NPPC,CCND2,EME1,CHEK1,PCLAF,FBXO5,BORA,ZGRF1,FNBP1,EBF1,SOX11,ESCO2,HASPIN,WDR76,SGO1,DEPDC1B,BTK,PRR11,HOXB6,ASF1B,BLM,TEDC2,NCAPG,HMMR,PKMYT1,NCAPH,SKA1,RAD51AP1,BRIP1,ORC6,ORC1,PLCG2,LPXN,PMAIP1,ALX1,FANCI,CDT1,EGR1,STIL,EGR3,FOXF1,XRCC2,FANCB,ZWINT,FAM111B,NR4A1,SASS6,CDK1,BCL2,LHX6,NFKBIE,ARHGAP11A,KIF14,MCM10,KIF11,BRCA2,LM…
TBX4	547	P57082	543.7	ARCHS4 Coexpression,688;Enrichr Queries,675;GTEx Coexpression,268	DOCK6,SPON1,RTKN2,MPV17L,PRDM1,CCDC102B,ICAM1,SLC6A4,NPPC,EDNRA,CYP26B1,EDNRB,HYKK,HEY1,HEY2,ACP5,ZNF843,CLIC2,VSTM4,NCKAP5,MCF2L2,SLC34A2,PDGFRA,EDN1,PCDHGA6,FOXD1,IGFBP5,HGF,EBF1,CACNA2D2,KRT7,SOX11,GFRA1,PROX1,SFRP1,DMC1,ITGA8,ZNF554,HOXB6,PLA1A,OTULINL,RNFT2,ZBTB8A,TNXB,COL13A1,CCDC68,LAMA3,LEF1,PCDH12,LYPD5,PCDH17,AURKB,RASGRP3,FLRT3,HLX,SCN7A,SLIT2,A2M,ZNF665,ACBD7,EGR1,EGR3,ANGPT1,IRX5,GAD…
SCRT2	548	Q9NQ03	544.3	ARCHS4 Coexpression,517;Enrichr Queries,699;GTEx Coexpression,417	PRDM8,ROBO2,PTPRU,RAB3C,CNTNAP1,PTPRR,GALNT13,RAB3A,CHD7,GRIK3,TSPAN11,ELAVL2,JPH4,PANX2,NPPC,GPR173,CYP26B1,PCLO,CCND2,CRTAC1,KIF5C,MCF2L,TNR,DLGAP1,NEFM,KIF21B,EPHA4,KCND2,HPCAL1,EBF1,SOX11,ANK3,PROX1,CBFA2T3,TIAM1,NOS1AP,HOXB8,RTN4R,GPM6A,NYAP1,NTM,NRXN1,GPR83,CACNA1C,PKMYT1,PCDH17,GOLGA7B,NHLH2,TMEM169,IGFBPL1,SPOCK2,CHN2,MVB12B,NPTX2,SCN3B,CCDC184,EGR1,GABBR2,JUN,EGR3,ZNF382,KLF4,ZFHX4,POU4F…
ZNF280B	549	Q86YH2	544.5	ARCHS4 Coexpression,1024;Enrichr Queries,65	TOP2A,IRS1,CHD7,PDE3B,WIPF3,SLC2A1,SNX10,IRS2,BRCA2,MKI67,VSIG10,CDC20,CCND2,EDNRB,KIF5C,SNRNP70,SALL4,PBK,PDK3,PHGDH,MYBL2,RRP15,EPHA4,HELLS,IGFBP5,MMD,PRKCB,YOD1,ESCO2,PROX1,ARL4C,CCNA2,SLC7A5,ASPM,TIAM1,MMS22L,SFRP1,VCAN,FAM234B,GJD3,CTDSP2,DEPDC1,MYADM,BIRC5,GPLD1,CDKL1,RNFT2,SEMA3A,RGS16,CDCA7,CDCA8,FAM169A,THBS2,EGFR,AURKB,AURKA,CCNB1,STC2,E2F1,E2F2,PMAIP1,GCNT4,LDLR,CPA4,EGR1,JUN,EGR3,RRM2…
ZNF554	550	Q86TJ5	544.7	ARCHS4 Coexpression,365;Enrichr Queries,893;GTEx Coexpression,376	RAB3B,PTPRR,UBE2D4,THRA,MPV17L,IRS2,TM7SF2,ADAMTS4,HYKK,HEY1,DPF3,ZNF843,MCF2L2,EID2B,EPHA4,PCDHGA6,CAMK1D,WNT9B,ABCC9,MANEAL,ANK3,SPTB,FAM234B,TRAF3,CTDSP2,NOS1AP,DMC1,NUPR1,RTN4R,GRAMD1C,RNFT2,ZBTB8A,PPM1L,PELI3,AMIGO1,RGS16,GDPD1,FBXO48,LYPD5,METTL21A,EGFR,DEPP1,AURKB,RASGRP3,GOLGA7B,GK5,CECR2,MAPK9,ORC6,STC2,PMAIP1,ZNF665,LDLR,LONRF2,CPA4,ACBD7,EGR1,JUN,RRM2,FAM78B,GADD45B,SPRYD4,ZNF382,KCNJ1…
BACH2	551	Q9BYV9	545.8	ARCHS4 Coexpression,479;Enrichr Queries,456;ReMap ChIP-seq,93;GTEx Coexpression,1155	DCLRE1B,TLNRD1,DGKD,TNC,IRS2,PRDM1,TMEM140,ICAM1,CEP128,DOCK10,RPS6KA6,CCND2,TMEM88,SLC16A6,PIM3,MAP3K8,KIF21B,IL6R,MYOZ2,MAP2K3,EPHA4,PCYT2,IGFBP5,PRKCB,FNBP1,WDR74,ARMC9,EBF1,ANK3,ADAM19,TIAM1,MAF,TXLNB,MAPKAPK2,SLC9A9,TRIM14,CFAP97,GPLD1,ABCG1,CARD11,GPM6A,DNMT1,DHH,TCF7,ADRB2,RAD51AP1,CD79B,ORC1,LPXN,PMAIP1,MBP,KCNN4,SNX8,CDT1,EGR1,JUN,EGR3,MTERF3,GADD45B,LRRN2,POU2F2,TPX2,NR4A1,CDK6,FGF18,BC…
HES3	552	Q5TGS1	546.0	ARCHS4 Coexpression,342;Enrichr Queries,1106;GTEx Coexpression,190	PTPRU,PTPRR,GALNT13,GLDC,NCAPG2,GRIK3,BUB1B,ELAVL2,LMNB1,PANX2,NPPC,CYP26B1,PCLO,CHAF1A,KIF5C,SALL4,DNMT3B,PHGDH,UNC13C,PDGFRA,KCND2,HPCAL1,ARHGEF19,EBF1,SOX11,PROX1,GIGYF1,SFRP1,KIFC1,NOS1AP,ANOS1,MCM4,SMPDL3B,RNFT2,RTN4R,GDPD1,FIGNL2,FAM169A,AURKB,GOLGA7B,NHLH2,MAPK9,CECR2,PARD6A,IGFBPL1,SPOCK2,BEND4,NPTX2,CCDC184,HES2,BUB1,VAT1L,GINS1,GABBR2,MPP2,EGR1,JUN,GDF15,IRX3,RAB3IP,GRHL3,ACVR2B,STXBP5L…
SIX2	553	Q9NPC8	546.8	ARCHS4 Coexpression,843;Enrichr Queries,221;ReMap ChIP-seq,65;GTEx Coexpression,1058	UBE2D4,TRIL,DSCC1,COL12A1,TNC,IRS2,ISM1,OLFML2A,AQP3,RGS4,CRHBP,NPPC,SYDE1,MT2A,PLCE1,SMCO4,LARGE1,CDON,EPHA4,PDGFRA,IGFBP5,EBF1,UNC5C,SHISA3,SOX11,DKK1,TIAM1,SFRP1,MAF,LOX,DAAM2,ADAM12,MASP1,HOXB8,TRABD2B,HOXB6,CDKL1,COL13A1,SDC4,TSHZ2,FBLN1,IQGAP3,CDH20,PRKAR2A,STC2,NPTX2,CPA4,NAA50,EGR1,JUN,SYT1,GADD45B,PARP16,PARP15,ZFHX4,GRIN2D,BMP4,TMEM233,NR4A1,BCL2,ITGBL1,SNAI2,FAT3,RCOR2,NES,FGF10,PTPRU,…
HNF4A	554	P41235	547.3	Literature ChIP-seq,35;ARCHS4 Coexpression,1139;ENCODE ChIP-seq,87;Enrichr Queries,845;ReMap ChIP-seq,87;GTEx Coexpression,1091	GLDC,TRIL,XYLT1,ABAT,NAA80,ZFYVE26,TMEM88,PLCE1,NCKAP5,XYLB,CMKLR1,FNBP1,HPCAL1,WDR74,UNC5C,PHKA2,DKK1,SYTL3,DEPDC1B,TEP1,ORAI3,CFAP97,ASF1B,SEH1L,CDCA2,CDCA3,COL13A1,SHMT1,CDCA5,PDGFB,NCAPG,LYPD6,EPB41L5,C5,GRIN2A,CRACR2B,PRKAR2A,PLCG2,MOV10L1,NHEJ1,PPARGC1B,GSTM4,NAA50,PRELID2,JUN,DNAH11,FZD5,MTERF3,PLK1,IL31RA,CDC6,GRIN2D,DHFR,SULT1B1,TNFSF4,GIPC2,FAT1,SNAI1,SASS6,NOSTRIN,NMT2,SNAI2,FAT3,CEP85…
ZNF534	555	Q76KX8	548.0	ARCHS4 Coexpression,998;GTEx Coexpression,98	PTPRR,GALNT13,THRA,DSCC1,JPH4,PCLO,KIF5C,LRRTM2,CHEK1,MYBL2,OIP5,EID2B,GARNL3,UNC13C,KCND2,ANK3,ASRGL1,ARL4D,B3GNT7,CCNE1,CFAP58,RNFT2,IGSF8,GPM6A,ICA1L,AMIGO1,NTM,NRXN1,METTL21A,CENPA,JAKMIP2,MAPK9,CNNM1,ORC6,SPOCK2,ATP6V0E2,ZNF665,WASF3,MPP2,ZNF382,BIK,CORO2B,STXBP5L,GPR137C,RAD51,TEF,NOVA1,CAMK4,REEP2,CNTN1,AUNIP
DMRTA1	556	Q5VZB9	548.3	ARCHS4 Coexpression,721;Enrichr Queries,64;GTEx Coexpression,860	IRS1,HHIP,COL12A1,PRDM1,TMEM97,MKI67,KIF5C,SALL4,CHCHD6,ENPP2,XYLB,EPHA4,PDGFRA,EPHA7,IGFBP5,SLC6A15,EBF1,TAP1,SOX11,DKK1,SFRP1,MAF,LOX,PAPPA,COL4A6,SHMT1,NTM,TSHZ2,LPL,SLC5A3,ACAT2,EPB41L5,C5,FLRT3,STC2,PMAIP1,CPA4,EGR1,JUN,SYT1,GGH,ACADSB,ZFHX4,SLC16A13,BMP4,GKAP1,SNAI2,THRB,CHD7,ELAVL2,KHK,ROBO1,CKS1B,NADK2,CYP26B1,DUSP10,HEY1,KCNT2,HEY2,BOC,EDIL3,EDN1,ADGRV1,BHMT2,DCXR,ITGA1,GFRA1,PROX1,ALDH1…
IRF2	557	P14316	549.3	ARCHS4 Coexpression,401;Enrichr Queries,993;ReMap ChIP-seq,176;GTEx Coexpression,627	RAB3A,TONSL,IRS2,PRDM1,TMEM140,CELSR2,IL27RA,ICAM1,TM7SF2,MILR1,NPPC,MT2A,CCND2,TMEM88,HCFC1R1,MAP3K8,IL6R,PCYT2,WDR74,TAP1,MAF,MTHFD2,ORAI3,BTK,DPEP2,CMPK2,HOXB8,CARS2,HOXB6,SDC4,CDCA5,PPP1R35,PKMYT1,SAMSN1,FUT1,BCL2L12,BRIP1,CRACR2B,RACGAP1,AMDHD2,PLCG2,KCNN4,EGR1,CDT1,JUN,GADD45B,TCEANC,B3GALT4,PARP16,SSC5D,ARHGAP25,GRIN2D,BST1,NR4A1,TBXAS1,NFKBIE,NES,MXD3,DOCK8,SLC2A1,CGAS,RCSD1,CTSS,KHK,CKS1…
GRHL3	558	Q8TE85	549.7	ARCHS4 Coexpression,801;Enrichr Queries,283;GTEx Coexpression,565	PTPRU,ECM1,CRYBG1,ITGB4,DGKA,TECR,TNC,SLC2A1,PRDM1,ABCA12,MKI67,AQP3,ICAM1,CDC20,DUSP10,POF1B,PLAU,TNKS1BP1,VAV3,EPHA4,EDN1,IGFBP5,KRT7,ANK3,SLC7A5,ALDH1A3,VCAN,CDCP1,ESPL1,IRF6,NUPR1,DSC3,ZNF750,COL17A1,RBM47,SDC4,GPR87,RGS16,AURKB,ABLIM1,ALS2CL,GPNMB,STC2,P2RY1,CLCA2,PMAIP1,HES2,FAM83B,CPA4,EGR1,JUN,CDKN2B,RRM2,LAMB3,GDF15,IFFO2,RAB27B,KLF4,SORL1,ASS1,BMP4,SH3RF2,KRT18,LPAR5,KRT15,KIF26B,CNTN1,…
NR5A1	559	Q13285	551.0	ARCHS4 Coexpression,419;Enrichr Queries,936;GTEx Coexpression,298	TOP2A,EXOC3L1,SLC2A1,JADE3,IRS2,BRCA1,FOXM1,TM7SF2,TAF7L,NPPC,CCND2,PIM3,MYBL2,ZNF641,ADGRV1,PCYT2,PEG3,ITGA1,P3H2,MYO7A,BTN3A2,PHKA2,SLC39A14,SLC7A5,TRAF3,KCNQ1,CTDSP2,CHDH,CDH12,MGARP,ABCG1,DNMT1,ACSS3,HLF,KLHL14,LEF1,EGFR,AURKB,TMEM26,P2RY6,C5,SLC17A9,GPC1,E2F1,SCAP,KCNN2,A2M,APOB,LDLR,CTNNAL1,EGR1,CDT1,SLC37A2,JUN,EGR3,RRM2,VDR,GDF15,FANCA,DHCR24,SEMA4G,KLF4,ACADSB,LYVE1,NR4A1,CDK6,FRAS1,STAR…
FEZF2	560	Q8TBJ5	551.3	ARCHS4 Coexpression,866;Enrichr Queries,576;GTEx Coexpression,212	PRDM8,ROBO2,PCSK1,CSRNP3,RAB3A,ARL6IP1,TENM4,NPY2R,CHD7,GRIK3,SLC35F1,TSPAN11,CDH8,ELAVL2,RGS4,CRHBP,NPPC,GPR173,CYP26B1,EDNRB,KIF5C,CHCHD6,LRRTM2,BOC,BAALC,TNR,DLGAP1,NEFM,MCF2L2,CDON,SEMA6B,EPHA4,SLC30A3,IGFBP5,PRKCB,EBF1,RNF208,SOX11,GFRA1,PROX1,SFRP1,NOS1AP,COL4A6,GPM6A,NYAP1,NTM,NRXN1,LPL,CABP1,PCDH19,PCDH17,AURKB,GRIN2A,ERBB4,CDH20,SLIT2,SCN3B,ATP6V0E2,NPTX2,STOX1,HES4,KCNF1,GABBR2,EGR1,EGR…
HINFP	561	Q9BQA5	552.7	ARCHS4 Coexpression,470;ReMap ChIP-seq,199;GTEx Coexpression,989	TLNRD1,ANKRD33,MPV17L,SPINT2,CHCHD4,IL4I1,MFSD13A,HYKK,TMEM88,CHEK1,C3AR1,PDK3,DPF3,ZNF843,PIP4K2C,EYS,MAP2K3,CLEC11A,HPCAL1,YOD1,TIAM1,FANCD2,ZNF554,EXD2,ZBTB8A,CDCA3,FBXO48,LYPD5,RASGRP3,EPB41L5,SEC14L1,PRKAR2A,KCNN4,ZNF665,ACBD7,ACD,FZD5,ZNF382,TRAPPC4,B3GALT4,DHCR24,GP6,PARP15,SULT1B1,UBE2T,ZBTB8B,ZNF774,PLEKHF1,CELF1,CHD7,SLC2A1,SLC2A8,PIDD1,PCLO,DUSP10,HEY1,SNRNP70,CTSL,MCF2L,ACP5,POLE,MCF2…
ZNF544	562	Q6NX49	552.7	ARCHS4 Coexpression,927;Enrichr Queries,670;GTEx Coexpression,61	PGAP2,CCNF,MPV17L,TONSL,BUB1B,IRS2,SPINT2,IFI44L,CDC20,CCND2,HYKK,PTTG1,NEK2,PASK,CCNE2,CCNE1,MAPKAPK2,TRIM14,ZNF554,TEDC2,ZBTB8A,CDCA2,CDCA3,CDCA5,TROAP,CDCA8,FBXO43,SKA3,FUT1,SKA1,CCNB2,BRIP1,CCNB1,ORC6,STC2,MAP7,CEP72,PMAIP1,ZNF665,PLK4,ACBD7,EGR1,CCDC138,GADD45B,ZNF382,PLK1,FANCA,ZWINT,DHFR,KIF18A,ZBTB8B,ZNF774,CHD7,FOXM1,KIF15,NUF2,MCF2L2,RRP15,ZIK1,RALGPS2,HELLS,RMI2,KIF22,TENT5A,SLC7A5,VCA…
OVOL2	563	Q9BRP0	552.8	ARCHS4 Coexpression,999;Enrichr Queries,489;ReMap ChIP-seq,296;GTEx Coexpression,427	PGAP2,ITGB4,ZWILCH,WWC1,SPINT2,FAM110A,MT2A,POF1B,HEY1,PLAU,SALL4,VAV3,TPD52,EPHA4,PDGFRA,SLC30A3,IGFBP5,TESC,ARHGEF19,KRT7,ALDH1A3,CDCP1,CCNE1,PKP2,DSG2,IRF6,PLPP2,DSC3,ZNF750,COL17A1,RBM47,SDC4,TUFT1,GPR87,LEF1,IGSF9,AURKB,ALS2CL,RASD1,TSPAN8,FLRT3,STC2,ATOH8,MAP7,SH3BP4,CEP72,KCNN2,HES2,FAM83B,RIBC2,EGR1,GINS2,EGR3,LAMB3,BIK,GDF15,IRX3,RASSF7,RAB27B,FHDC1,CORO2A,KLF4,ARHGAP25,SHCBP1,ASS1,TMPPE…
CENPX	564	A8MT69	553.0	GTEx Coexpression,553	TPD52,LRRC45,DTYMK,MMAB,BAD,SHMT1,DCXR,RASSF7,ASB13,GGH,SEMA4G,CORO2A,KHK,SLC16A13,BDH1,DOK4,SAPCD2,HSBP1L1,ZNF823,NAALAD2,ZNF576,XYLB
ZNF8	565	P17098	554.0	ARCHS4 Coexpression,287;Enrichr Queries,821	IRS1,CHD7,MPV17L,IRS2,MKI67,ADAMTS4,NPPC,ZFYVE26,CCND2,HYKK,KIF5C,MCF2L2,ZIK1,EPHA4,PCDHGA6,SOX11,ABCC9,SLC7A5,VCAN,TRAF3,CTDSP2,DMC1,SFT2D2,ZNF554,RNFT2,ZBTB8A,FBXO48,METTL21A,FUT1,AURKB,RASGRP3,GK5,ORC6,ZNF665,LDLR,PPARGC1B,CPA4,ACBD7,EGR1,JUN,GADD45B,SPRYD4,ZNF382,GDF15,NEK5,PLK1,FANCA,ARID3A,KLF4,SORL1,KLF2,GPR137C,NR4A1,SULT1B1,CENPF,CDK6,BCL2,AMOTL2,ZBTB8B,ZNF774,SPC25,F2RL3
FOXP3	566	Q9BZS1	554.5	Literature ChIP-seq,146;ARCHS4 Coexpression,364;Enrichr Queries,601;GTEx Coexpression,1107	DGKA,DOCK8,BRCA1,PRDM1,FOXM1,IKZF2,MKI67,IL27RA,OASL,ICAM1,LFNG,DOCK10,PLCE1,MYBL2,PIM3,KIF21B,HAVCR2,ITGA4,FNBP1,ARID5A,TAP1,PDCD1LG2,SYTL3,MAF,RBL1,TRAF3,DPEP2,BTK,IRF7,BIRC5,CARD11,LTF,RGS14,PPM1M,TCF7,LEF1,PDGFB,NLRC5,EGFR,AURKB,FBLN5,CD79B,CCNB1,ANKH,SPOCK2,TIFA,STAT4,E2F1,LPXN,CPA4,EGR1,JUN,EGR3,SEMA4D,VDR,CDKN2A,PYHIN1,IL10RA,LAPTM5,FANCA,KLF4,POU2F2,ARHGAP25,KLF2,PSMB9,NR4A1,FMNL1,CDK6,TH…
ZNF329	567	Q86UD4	555.0	ARCHS4 Coexpression,319;Enrichr Queries,918;GTEx Coexpression,428	CNTNAP1,PTPRR,IRS1,MPV17L,IRS2,IFI44L,ROBO1,MT2A,PCLO,CCND2,HYKK,DLGAP1,ZNF843,MCF2L2,EID2B,EYS,GARNL3,ZIK1,ZNF483,PCDHGA6,KCND2,IGFBP5,SLC6A15,ABCC9,TENT5A,ARL4C,SLC7A5,FAM234B,VCAN,TRAF3,CTDSP2,DMC1,MYADM,ZNF554,ABCG2,RNFT2,ZBTB8A,ICA1L,GDPD1,FBXO48,LYPD5,METTL21A,AURKB,RASGRP3,GK5,CNNM1,ORC6,DZANK1,STC2,PMAIP1,SLIT2,ZNF665,CCDC184,LDLR,ACBD7,MPP2,EGR1,JUN,EGR3,ZNF382,GADD45B,SPRYD4,GDF15,NEK5,…
SRF	568	P11831	555.5	Literature ChIP-seq,96;ARCHS4 Coexpression,1517;ENCODE ChIP-seq,98;Enrichr Queries,887;ReMap ChIP-seq,281;GTEx Coexpression,454	PLEKHB1,ANTXR2,ICAM1,NAA80,MT2A,CHEK1,XYLB,EPHA4,EPHA7,ARMC9,HPCAL1,WDR74,ARC,ORAI3,SDC4,CDCA5,SHMT1,CDCA8,IQGAP3,EPB41L5,BRIP1,EGR1,JUN,EGR3,SNAPIN,GADD45B,FOXF1,PARP16,CDC6,GDF6,ACADSB,DHFR,IGSF9B,SYNM,HIF3A,BRCA1,KHK,KIF15,TNKS1BP1,CTSF,DLGAP5,RRP15,LRRCC1,TNFRSF12A,KIF22,RENBP,SLC7A5,INCENP,KIFC1,PLEKHO1,KIF2C,PRIM2,DTYMK,GDPD1,NEXN,WDR24,RECQL4,DZANK1,ATP6V0E2,LDLR,TRMT10B,CENPW,SPRYD4,GDF15…
ZNF595	569	Q8IYB9	555.5	ARCHS4 Coexpression,725;Enrichr Queries,386	ACSM3,CHD7,MPV17L,TNC,IRS2,PRDM1,MKI67,IFI44L,CHAF1B,SNRNP70,ZNF280B,CD36,IL6R,DLGAP5,PRKG1,MAP2K3,EPHA4,EDN1,PCDHGA6,KNL1,SLC7A5,ASPM,VCAN,ZNF92,OAS1,TRAF3,OAS2,ZNF117,ZNF554,GPLD1,OTULINL,PRIM2,ZBTB8A,UHRF1,RGS16,EGFR,AURKB,SKA1,CDC45,GPNMB,ORC1,PMAIP1,ZNF665,GABRE,CPA4,EGR1,JUN,RRM2,ATAD5,VDR,GDF15,FANCA,KLF4,SORL1,ASS1,CDK6,MYO5C,FAT1,NFE2L3,CNTN1,AUNIP,CPVL,ZBTB8B,ZNF774,SPC25,F2RL3
NCOA3	570	Q9Y6Q9	555.8	ARCHS4 Coexpression,790;Enrichr Queries,1046;ReMap ChIP-seq,204;GTEx Coexpression,183	DCLRE1B,PI4K2B,ZNF572,KLHL36,IRS1,DGKA,IRS2,TTF2,IKZF2,MKI67,ABCA12,CELSR2,MILR1,ZFYVE26,MT2A,CCND2,SALL4,SLC16A6,CPNE3,FBXO5,SAMD12,SH3GLB2,UNC13C,BORA,ZGRF1,KRT7,WDR76,CCNE2,MTHFD2,BTK,DPEP2,TRIM14,NUPR1,PRR11,SDC4,FBXO43,ARPP19,BCL2L12,HELZ2,C5,BRIP1,TSPAN8,ANKH,STC2,PLCG2,LPXN,PMAIP1,THEM4,FAM83B,EGR1,JUN,MTERF3,GADD45B,FANCA,FANCB,BRI3BP,FAM111B,BMP4,CDK6,TBXAS1,MYO5C,SASS6,SNAI1,FAT1,CDK1,B…
INSM1	571	Q01101	556.3	ARCHS4 Coexpression,402;Enrichr Queries,332;GTEx Coexpression,935	RAB3B,ROBO2,PTPRU,PCSK1,TENM3,CHD7,GRIK3,TNC,ATP2A3,IRS2,TSPAN11,ELAVL2,ROBO1,GPR173,NPPC,PCLO,CCND2,HEY1,KIF5C,MCF2L,ENPP2,NEFM,CA8,EID2B,RALGPS1,EPHA4,ADGRV1,FOXD1,IGFBP5,EBF1,SOX11,MANEAL,KSR2,PROX1,SSTR2,CBFA2T3,ADRA2A,MAPK8IP1,ARL4C,VCAN,FAM222A,MAF,RASA4,GPM6A,ICA1L,NRXN1,RGS16,LEF1,LPL,PKMYT1,AURKB,NHLH2,PARD6A,RASD1,IGFBPL1,TMEM169,PLAGL1,SPOCK2,NAALAD2,NPTX2,TUB,EGR1,JUN,EGR3,RRM2,SYT1,P…
ZNF711	572	Q9Y462	556.7	ARCHS4 Coexpression,96;Enrichr Queries,269;GTEx Coexpression,1305	TOP2A,ROBO2,CSRNP3,SYCP2,CHD7,COL12A1,TNC,ABAT,MCM10,SLC35F1,KIF11,MKI67,HS6ST2,NUDT3,ELAVL2,ROBO1,TAF7L,RPS6KA6,CCND2,HEY1,EXO1,ENPP2,PHGDH,PRND,EDIL3,POLE,VAV3,EPHA4,HELLS,EPHA7,RFC3,ADGRV1,IGFBP5,COL25A1,SLC6A15,KCNK13,FBXO17,KIF24,SOX11,MYO7A,ANK3,PROX1,ASPM,MMS22L,SFRP1,VCAN,ESPL1,DEPDC1,DSG2,DSC3,GPM6A,PRKAA2,DNAH8,SEMA3A,LEF1,LPL,DBF4B,WDR62,PCDH19,FAM169A,IQGAP3,AURKB,FLRT3,PLAGL1,NCR3LG1…
PRDM13	573	Q9H4Q3	557.3	ARCHS4 Coexpression,882;Enrichr Queries,762;GTEx Coexpression,28	PRDM8,PI4K2B,ZWILCH,CCNF,HJURP,BUB1B,TTF2,PRDM1,IKZF2,MKI67,IFI44L,IL4I1,NPPC,CCND2,EDNRB,EME1,CHEK1,PCLAF,FBXO5,PDGFRA,EPHA7,BORA,ZGRF1,SLC6A15,EBF1,SOX11,ESCO2,HASPIN,WDR76,SGO1,DEPDC1B,HOXB8,HOXB6,ASF1B,BLM,TEDC2,PARPBP,NTM,CDCA8,NCAPG,HMMR,NCAPH,SKA1,PCDH17,RASGRP3,RAD51AP1,ORC6,ORC1,PLCG2,LPXN,PMAIP1,CEP72,NPTX2,CDT1,EGR1,STIL,EGR3,XRCC2,FANCB,POU2F2,BRI3BP,ZWINT,FAM111B,DHFR,LIN28B,UBE2S,UB…
BACH1	574	O14867	557.5	Literature ChIP-seq,4;ARCHS4 Coexpression,730;ENCODE ChIP-seq,27;Enrichr Queries,1010;ReMap ChIP-seq,208;GTEx Coexpression,1366	ABAT,TMEM97,ABCA12,FGFRL1,NAA80,TMEM88,PLCE1,SAMD12,TMEM8B,WDR74,ARMC9,SOX11,WDR76,EML5,MTHFD2,DAAM2,GPLD1,HOXB6,EXD2,CDCA5,WDR62,SKA3,SLC5A3,NCAPH,EPB41L5,GRIN2A,CRACR2B,RDH10,PRKAR2A,JUN,GSTM2,DHFR,SULT1B1,SNAI2,CEP85,CDC42SE2,SNX10,LRRC2,LFNG,CHAF1B,IMPA2,B3GALT2,HEY2,NEFM,TK1,HELLS,SLC2A12,COPZ2,MANEAL,SLC39A14,OAF,INCENP,PLEKHO2,ANGPTL4,ZNF233,PTAFR,METTL21A,WDR24,CENPA,EGFR,RECQL4,SLC17A9,C…
NFE4	575	Q86UQ8	558.0	GTEx Coexpression,558	OLAH,GCA,UBXN2B,PPM1M,PTAFR,LAPTM5,NPL,ARHGAP25,MILR1,GPR141,TLR1,BST1,B3GNT8,FAM151B,TBXAS1,C3AR1,DPEP2,FLOT2,HPSE,EVI2B,TLR5,MXD3
ZFP57	576	Q9NU63	558.7	ARCHS4 Coexpression,1200;Enrichr Queries,166;GTEx Coexpression,310	TOP2A,COLGALT2,ITGB3,PLEKHB1,COL12A1,TNC,SLC2A1,PLAT,LDLRAD4,PRDM1,MKI67,RCSD1,ICAM1,NAA80,NPPC,PAIP2B,MT2A,CCND2,ENPP2,MYBL2,EDIL3,ZNF883,CEP55,METTL17,EPHA4,PDGFRA,EDN1,GPR37,PAQR4,IGFBP5,LANCL1,ARAP2,TMC7,SOX11,CBFA2T3,RAB33A,ADAM19,ACTA2,SLC7A5,FAM222A,SFRP1,VCAN,TRAPPC6A,PSRC1,DAAM2,ADAM12,TRIM14,ANGPTL4,NUPR1,SLC27A3,UHRF1,RGS16,LPL,THBS2,AURKB,RASGRP3,CCNB1,SH3TC2,SLC17A9,PLAGL1,MVB12B,MAP…
ZFP42	577	Q96MM3	558.8	Literature ChIP-seq,148;ARCHS4 Coexpression,114;Enrichr Queries,372;GTEx Coexpression,1601	EXOC3L1,ANKRD37,TLNRD1,GLDC,ZWILCH,DSCC1,DGKA,BUB1B,PRDM1,AQP3,MT2A,ZFYVE26,SALL4,CHEK1,OIP5,NEK2,KIF21B,EPHA4,PDGFRA,SLC30A3,SLC6A15,SOX11,DKK1,SGO2,SFRP1,ANOS1,KIF20A,PRR11,HOXB6,ABCG2,IGSF8,PARPBP,TCF7,HMMR,ADRB2,SKA3,RPAP1,ACAT2,PCDH17,OAZ3,CCNB1,SCUBE1,ORC1,STC2,AMDHD2,MAP7,PMAIP1,MOV10L1,LPXN,SCAP,KCNN2,NPTX2,ECT2,PLK4,EGR1,ACD,SLC37A2,FZD5,UBE2C,LRRN2,B3GALT4,RASSF7,CDC6,CORO2B,ACADSB,ZWIN…
ZNF713	578	Q8N859	559.3	ARCHS4 Coexpression,628;Enrichr Queries,813;GTEx Coexpression,237	COLGALT2,FAM13C,DIS3L,PLEKHB1,CHD7,MPV17L,ABAT,FOXM1,BRCA2,NUDT3,IFI44L,DUSP10,HYKK,HEY1,ZNF843,NCKAP5,MCF2L2,PCDHGA6,GPR37,PAQR4,LANCL1,TNFRSF19,TMC7,ANK3,FAM222A,VCAN,CTDSP2,DMC1,IRF7,ULK2,ZNF117,ZNF554,RNFT2,EXD2,ZBTB8A,GDPD1,FBXO48,ADRB2,FAM169A,LYPD5,METTL21A,AURKB,RASGRP3,GK5,GPNMB,CDH20,MVB12B,MAP7,MBP,ZNF665,MFAP3L,CPA4,ACBD7,MPP2,EGR1,JUN,EGR3,GADD45B,SPRYD4,ZNF382,PLEKHA2,GDF15,NEK5,XRC…
ZNF157	579	P51786	560.0	ARCHS4 Coexpression,798;Enrichr Queries,288;GTEx Coexpression,594	PTPRU,PTPRR,GALNT13,WWC1,CHD7,MPV17L,IRS2,PCSK5,LRRC2,IFI44L,OASL,NPPC,RPS6KA6,PAIP2B,PCLO,HYKK,KIF5C,MCF2L,RAVER2,DNMT3B,DLGAP1,ZNF843,CD36,LARGE1,MCF2L2,GARNL3,ZNF483,EDN1,PCDHGA6,CHST7,ADGRV1,KCND2,IGFBP5,WNT9B,KSR2,ANK3,KNL1,EML5,TIAM1,RNF144B,VCAN,MAF,DMC1,ZNF554,RNFT2,ZBTB8A,ICA1L,NRXN1,RGS16,FBXO48,GPR83,CACNA1C,PKMYT1,LYPD5,CXXC4,FUT1,AURKB,RASGRP3,ABLIM1,IGFBPL1,SPOCK2,CHN2,PMAIP1,NPTX2,…
RELA	580	Q04206	560.5	Literature ChIP-seq,36;ARCHS4 Coexpression,1488;ENCODE ChIP-seq,51;Enrichr Queries,1214;ReMap ChIP-seq,138;GTEx Coexpression,436	LPGAT1,ARL6IP1,ABAT,ICAM1,FAM110A,IL4I1,TMEM88,PLCE1,SAMD12,SLC34A2,FNBP1,WDR74,KRT7,ESCO2,SYTL3,MTHFD2,PAPPA,HSBP1L1,BTK,PLA1A,NYAP1,SDC4,CDCA3,GYPC,CDCA5,PPP1R35,PDGFB,SAMSN1,GRIN2A,CRACR2B,RDH10,MAP7,ZNF823,KCNN2,KCNN4,SNX8,EGR1,CDT1,JUN,EGR3,GADD45B,ST8SIA1,RAB3IP,PNMA8A,PARP15,BRI3BP,SLC16A13,TNFSF4,SNAI1,ITGBL1,APOBEC3B,CSRNP3,SNX10,RCSD1,BRCA2,CTSS,KHK,JPH4,LFNG,KCNT2,CTSL,TNKS1BP1,TK1,CLI…
L3MBTL1	581	Q9Y468	561.5	ARCHS4 Coexpression,577;GTEx Coexpression,546	RNFT2,ZBTB8A,NYAP1,ICA1L,MPV17L,METTL21A,GK5,GPR173,APOL4,PCLO,HYKK,SNRNP70,SPOCK2,MCF2L,ZNF665,MCF2L2,EID2B,RALGPS1,EYS,SCAI,TUB,SBSPON,ACBD7,MPP2,ACD,PCDHGA6,ZNF382,PNMA8A,SEMA4F,KSR2,STXBP5L,GPR137C,EML5,SLC4A8,SULT1B1,ARHGEF9,REEP2,SFT2D2,ZBTB8B,ZNF774,MYORG,F2RL3
HES5	582	Q5TA89	562.3	ARCHS4 Coexpression,1064;Enrichr Queries,404;GTEx Coexpression,219	THRA,CD82,GRIK3,TNC,SLC2A1,ABAT,SLC35F1,PRDM1,TSPAN11,ICAM1,LFNG,NPPC,GPR173,CYP26B1,CCND2,EDNRB,HEY1,PLAU,CHCHD6,HEY2,BOC,BAALC,TNR,PHGDH,KIF21B,MCF2L2,NCKAP5,FOXD1,IGFBP5,PRKCB,EBF1,RNF208,SOX11,SFRP1,ALDH5A1,SLC9A6,TRAF3,ALDOC,NUPR1,RNFT2,RTN4R,GPM6A,ADCYAP1R1,NYAP1,LEF1,PDGFB,LRP4,AURKB,RASD1,CDH20,ERBB4,OLFML3,GPC5,CSMD3,ATP6V0E2,NPTX2,STOX1,WASF3,HES4,ACBD7,EGR1,JUN,EGR3,RASL10A,GADD45B,IRX…
NPAS1	583	Q99742	562.7	ARCHS4 Coexpression,842;Enrichr Queries,454;GTEx Coexpression,392	RAB3B,PTPRU,RAB3A,CD82,ATP2A3,TNC,SLC2A1,IRS2,ABCA12,CHTF18,CELSR2,NKPD1,RGS4,NPPC,SYDE1,MT2A,CYP26B1,CCND2,CHAF1A,POF1B,PLAU,CHCHD6,PHGDH,MYBL2,ZNF385A,SEMA6B,LYNX1,CAMK1D,FOXD1,SLC30A3,IGFBP5,TESC,ELMOD1,RNF208,CBFA2T3,CLDN11,SLC7A5,ALDH1A3,FAM234B,SFRP1,SAPCD2,ADORA2B,INCENP,CTDSP2,ALDOC,ANGPTL4,RTN4R,LEF1,LRP4,CABP1,LYPD5,PKMYT1,AURKB,FSTL3,SRM,RECQL4,BCL2L12,TMEM201,STC2,E2F1,NPTX2,CPA4,HES4…
SIX5	584	Q8N196	562.8	ARCHS4 Coexpression,951;ENCODE ChIP-seq,103;Enrichr Queries,873;ReMap ChIP-seq,249;GTEx Coexpression,638	RAB3C,TOR2A,IRS1,TUSC2,PLEKHB1,TONSL,BUB1B,IRS2,SPINT2,ANTXR2,FGFRL1,NAA80,TM7SF2,SYDE2,ARHGAP44,CHCHD4,MFSD13A,SYDE1,NPPC,HYKK,CCND2,TMEM88,SALL4,CHCHD6,HCFC1R1,KIF21B,CDON,SH3GLB2,PCYT2,IGFBP5,CEP131,WDR74,ARID5A,KRT7,ESCO2,PASK,ORAI3,MYADM,ZNF558,HOXB8,ZNF554,HOXB6,TEDC1,ZBTB8A,DNMT1,CDCA3,SDC4,CDCA5,PPP1R35,CDCA8,HTRA2,FBXO48,PKMYT1,FUT1,IQGAP3,ARPP19,IGSF9,DNAJC28,BCL2L12,CRACR2B,RACGAP1,RDH…
ZNF540	585	Q8NDQ6	563.0	ARCHS4 Coexpression,813;Enrichr Queries,509;GTEx Coexpression,367	PTPRU,RAB3C,CNTNAP1,SYNM,CSRNP3,FAM13C,RASGRF2,LDLRAD4,IFI44L,JPH4,ARHGAP44,GPR173,PCLO,KIF5C,MCF2L,HEY2,DLGAP1,CTSF,MCF2L2,EID2B,RALGPS1,GARNL3,EPHA4,ZNF483,KCND2,PEG3,PRKCB,EBF1,KSR2,ANK3,ALDH5A1,CDH12,ZNF117,STEAP2,RNFT2,GPM6A,NYAP1,ICA1L,NRXN1,PDE1A,TSHZ2,NALCN,JAKMIP2,GPNMB,SPOCK2,CHN2,CSMD3,ATP6V0E2,SCN3B,LONRF2,SCAI,CPA4,TUB,MPP2,EGR1,ZNF382,SYT1,ATRNL1,ST8SIA1,PNMA8A,SEMA4F,RAB27B,SORBS2,…
MAX	586	P61244	563.2	ARCHS4 Coexpression,411;ENCODE ChIP-seq,18;Enrichr Queries,1257;ReMap ChIP-seq,110;GTEx Coexpression,1020	PI4K2B,PGAP2,ACSM3,ARL6IP1,TONSL,FGFRL1,ICAM1,NAA80,ZDHHC4,FAM110A,HYKK,TMEM88,RAVER2,PCLAF,PDK3,DPF3,CPNE3,ZNF843,PIP4K2C,GTSE1,XYLB,PAQR4,PAQR5,PRKCB,SLC6A15,HPCAL1,WDR74,ARMC9,KNL1,HLA-F,PASK,GCAT,WDR76,DEPDC1B,TEP1,BTK,TRIM14,HOXB8,KIF20B,HOXB6,CETP,CDCA2,CDCA3,PPP1R35,CDCA5,PDGFB,IQGAP3,SLC5A3,SKA1,EPB41L5,CRACR2B,SEC14L1,RACGAP1,FLRT3,PRKAR2A,TSPAN4,PLCG2,KCNN4,PPARGC1B,PLK4,NAA50,CDT1,EGR1…
ARNTL	587	O00327	563.8	ARCHS4 Coexpression,320;Enrichr Queries,580;ReMap ChIP-seq,170;GTEx Coexpression,1185	IRS1,TNC,PLAT,IRS2,SPINT2,TMEM140,AQP3,ZDHHC4,ICAM1,DOCK10,MT2A,CCND2,PLAU,CHCHD6,PCLAF,MAP3K8,IL6R,XYLB,GUCY1A2,SLC6A15,CLEC11A,WDR74,ARID5A,KRT7,TAP1,MAF,MTHFD2,SFRP5,DPEP2,CARS2,CARD11,CDKL1,RTN4R,SEH1L,SDC4,LPL,TNFRSF11B,TMTC1,WDR62,ADRB2,SAMSN1,ACAT2,SEC14L1,MED30,ANKH,EIF4EBP2,SCAP,LPXN,A2M,SNX8,EGR1,DNAH11,JUN,EGR3,GADD45B,SLC52A2,PYHIN1,FANCA,CDC6,ARHGAP25,NR4A1,NFE2L3,CNTN1,BCL2,ECHDC3,C…
ZNF366	588	Q8N895	564.0	ARCHS4 Coexpression,1009;Enrichr Queries,423;GTEx Coexpression,260	DOCK6,SPAAR,CD82,GALNT15,ITGB3,PRDM1,IFI44L,ICAM1,DOCK10,DOCK11,EDNRB,HEY1,GM2A,TMEM88,SLCO2B1,C3AR1,ENPP2,ACP5,CD36,CLIC2,MCF2L2,CMKLR1,HAVCR2,PDGFRA,ITGA1,EBF1,ABCC9,PDCD1LG2,RENBP,DCN,ADAM19,ACTA2,VCAN,OAS2,INCENP,SLC9A9,ARHGEF6,PLA1A,RBM47,FGL2,TSHZ2,PDGFB,PKD1L1,LPL,FBXO48,PCDH12,DEPP1,AURKB,FBLN5,RASGRP3,HLX,TSPAN4,EIF4EBP2,SLIT2,A2M,ZNF665,CPA4,EGR1,SLC37A2,ZNF382,HTR1F,LAPTM5,FANCA,IGF1,K…
FOXD4L5	589	Q5VV16	564.3	ARCHS4 Coexpression,874;Enrichr Queries,750;GTEx Coexpression,69	ROBO2,SPAAR,TENM3,GALNT15,RASGRF2,TRIL,PDE3B,GRIK3,IRS2,DOC2B,PRDM1,PCSK5,CDH8,SPRED2,EDNRB,CCND2,HYKK,HEY1,SPEG,PGM5,CD36,MCF2L2,EYS,MAP2K3,PDGFRA,FOXD1,MMD,SOX11,ABCC9,KIF22,PROX1,SSTR2,ADRA2A,UTS2B,ZNF92,FOLH1,RASA4,SLC29A4,ANGPTL4,SFT2D2,MGLL,SHC4,ACSS3,NTM,NRXN1,LPL,TMTC1,SLCO5A1,PCDH19,METTL21A,AGPAT2,AURKB,APOL4,RDH10,ATOH8,EIF4EBP2,CSMD3,GABRE,MEST,ACBD7,EGR1,BCHE,GSTM2,FOXF1,KCNJ12,GDF15…
MAFK	590	O60675	564.6	ARCHS4 Coexpression,1333;ENCODE ChIP-seq,22;Enrichr Queries,593;ReMap ChIP-seq,215;GTEx Coexpression,660	TLNRD1,ARL6IP1,PLEKHB1,TMEM97,MKI67,NUDT3,ICAM1,MILR1,IL4I1,MTBP,MT2A,CHEK1,PDK3,ZNF843,FBXO5,MYOZ2,PRKCB,WDR74,CACNA2D2,ANK3,KNL1,HASPIN,GCAT,NEIL3,ULK2,MGARP,OTULINL,GPM6A,LXN,SDC4,GYPC,PPP1R35,EIF5A2,PDGFB,SLCO5A1,PCDH12,WDR62,IQGAP3,CD79B,BRIP1,STC2,PLCG2,TSPAN4,CEP72,KCNN4,SNX8,GSTM4,CDT1,EGR1,JUN,SNAPIN,GADD45B,MTERF3,LRRN2,LIF,PARP16,IGF1,BRI3BP,ZWINT,ANLN,PRXL2C,NOSTRIN,CDC42SE2,SYNM,TECR…
PLAGL1	591	Q9UM63	565.3	ARCHS4 Coexpression,485;Enrichr Queries,363;GTEx Coexpression,848	RAB3B,PCSK1,TENM3,IRS1,TUSC2,COL12A1,KCNC4,TNC,SLC2A1,ATP2A3,PLAT,IRS2,MKI67,NUDT3,ROBO1,THBD,MT2A,CCND2,EDNRB,ENPP2,TNKS1BP1,KIF21B,METTL17,CDON,TPD52,EPHA4,PDGFRA,PEG3,IGFBP5,EBF1,TENT5A,SSTR1,TMEM170B,ASRGL1,DCN,ARL4C,ACTA2,SFRP1,VCAN,FAM222A,ALDH5A1,MAF,LOX,IGDCC4,RASA4,CTDSP2,SFT2D2,PFDN6,MGLL,ITGA9,RGS16,LPL,CACNA1C,METTL21A,CXXC4,EGFR,AURKB,FBLN5,SLC7A2,MAPK9,CDH20,SLIT2,MEST,FZD1,EGR1,JUN…
FOXD2	592	O60548	566.3	ARCHS4 Coexpression,608;Enrichr Queries,250;GTEx Coexpression,841	PTPRU,ITGB4,WIPF3,SLC2A1,PRDM1,NPPC,THBD,CYP26B1,RPS6KA6,KIF19,CCND2,MPZ,SALL4,HEY2,PLCE1,RRP15,SBSPON,PDGFRA,EDN1,FOXD1,IGFBP5,EBF1,SHROOM3,SOX11,PROX1,BTN3A2,DKK1,PARD3B,ALDH1A3,SFRP1,VCAN,MAF,B3GNT7,FANCD2,SFRP5,CTDSP2,ADAM12,VWA1,HOXB6,GPLD1,CDKL1,SHC4,GPM6A,ZBTB8A,DHH,RGS16,LEF1,IQGAP3,AURKB,SCUBE1,TSPAN8,TBXA2R,HLX,PRKAR2A,ATOH8,SCN7A,E2F2,PMAIP1,CLSPN,CPA4,E2F8,HES4,FZD1,EGR1,CDT1,JUN,CDKN…
GLIS3	593	Q8NEA6	566.7	ARCHS4 Coexpression,519;Enrichr Queries,243;GTEx Coexpression,938	RAB3B,SNED1,PCSK1,TENM3,TENM4,IRS1,ITGB3,WWC1,TECR,COL12A1,TNC,PLAT,IRS2,PRDM1,ANTXR2,SIPA1L2,RCSD1,PCSK5,SLC4A4,FGFRL1,ICAM1,ROBO1,SPRED2,PLAU,SALL4,PLCE1,PRKG1,CDON,EPHA4,PDGFRA,EDN1,IGFBP5,TNFRSF12A,P3H2,EBF1,SHROOM3,GFRA1,SLC39A14,PARD3B,ARL4C,ADAM19,VCAN,CDCP1,LOX,PAPPA,ADAM12,COL8A1,NUPR1,TLR5,CFAP97,KLHL14,SDC4,SEMA3D,SEMA3A,SGMS2,THBS2,EGFR,AURKB,FBLN5,ERICH5,SH3BP4,SLIT2,BEND7,PPARGC1B,E…
MSX1	594	P28360	567.3	ARCHS4 Coexpression,1202;Enrichr Queries,110;GTEx Coexpression,390	SPAAR,GALNT15,COL12A1,PMCH,TNC,SLC2A1,IRS2,PRDM1,SYDE1,SPRED2,ADAMTS2,EDNRA,MT2A,CYP26B1,RPS6KA6,CCND2,EDNRB,HEY1,PLAU,HEY2,ENPP2,PCLAF,PLCE1,CD36,CLIC2,EPHA4,PDGFRA,EDN1,FOXD1,TNFRSF12A,IGFBP5,EBF1,PDCD1LG2,TENT5A,DKK1,ADRA2A,DCN,ARL4C,ACTA2,SFRP1,VCAN,LOX,ANGPTL4,ZNF554,GPLD1,CDKL1,ZBTB8A,SDC4,LEF1,LPL,FBLN1,THBS2,EGFR,AURKB,PLAC9,APOL4,CLEC3B,RASD1,SCUBE1,GPNMB,STC2,TSPAN4,PMAIP1,SLIT2,EGR1,JU…
HOXB3	595	P14651	567.7	ARCHS4 Coexpression,1244;Enrichr Queries,264;GTEx Coexpression,195	SYNM,COL12A1,TNC,HIF3A,PRDM1,OLFML2A,ANTXR2,TSPAN11,FGFRL1,SYDE2,LFNG,SYDE1,CYP26B1,CCND2,HEY1,PLAU,SNRNP70,BOC,TNKS1BP1,PGM5,POLE,PRKG1,EPHA4,PDGFRA,EPHA7,EDN1,FOXD1,IGFBP5,ITGA1,EBF1,GFRA1,SOX11,DKK1,DCN,ARL4C,ADAM19,ACTA2,ALDH1A3,GIGYF1,SFRP1,VCAN,MAF,CTDSP2,ADAM12,MYADM,COL4A6,PLEKHO1,HOXB8,HOXB6,CCDC69,SEMA3A,FGL2,LEF1,CACNA1C,AURKB,CLMP,PLAGL1,STC2,SH3BP4,MEST,CPA4,BCHE,EGR1,JUN,EGR3,IRX5,F…
ARID3B	596	Q8IVW6	568.0	ARCHS4 Coexpression,347;GTEx Coexpression,789	TOR2A,GLDC,PPP1R35,FIGNL2,BUB1B,SAMSN1,CXCL16,LMNB1,CECR2,CHAF1A,ORC1,AMDHD2,SALL4,CHEK1,POC1A,DNMT3B,EIF4EBP2,BEND4,PHGDH,MYBL2,BUB1,GINS1,ZBTB39,HELLS,LAPTM5,FANCA,ARID3A,ACVR2B,SYTL3,TICRR,FMNL1,LIN28B,FRAS1,THEMIS2,FANCD2,BTK,TACC3,ANOS1,LRRN1,RCOR2,TDGF1,CARD11,ASF1B
CASZ1	597	Q86V15	568.0	ARCHS4 Coexpression,686;Enrichr Queries,474;GTEx Coexpression,544	PTPRU,TENM4,CHD7,IRS2,PRDM1,ABCA12,SIPA1L2,AQP3,NKPD1,MYOM3,FAM110A,LFNG,CCND2,DUSP10,POF1B,MCF2L,TNKS1BP1,SPEG,CFAP45,NKX3-1,VAV3,EPHA4,SH3GLB2,IGFBP5,TNFRSF19,ARHGEF19,EBF1,SHROOM3,KAZN,ANK3,PROX1,CBFA2T3,ARL4C,SLC7A5,VCAN,MAF,TXLNB,TRAF3,CTDSP2,IRF6,SMTNL2,RBM24,DSC3,ZNF750,COL17A1,RBM47,TUFT1,GPR87,CACNA1C,LYPD5,EGFR,AURKB,ABLIM1,ALS2CL,CRACR2B,PMAIP1,FAM83B,CNNM4,CPA4,EGR1,JUN,EGR3,IRX5,GADD…
ZNF114	598	Q8NC26	569.3	ARCHS4 Coexpression,930;Enrichr Queries,44;GTEx Coexpression,734	RAB3B,LPGAT1,GLDC,IRS1,TNC,MKI67,FGFRL1,IFI44L,ICAM1,CDC20,HYKK,PLAU,SALL4,SLC16A6,NEK2,ZNF843,IL6R,KRT7,UNC5C,IPCEF1,KNSTRN,DKK1,DEPDC1B,MELK,LOX,KIF20A,ZNF554,DGKI,DSC3,CEMIP,ZBTB8A,KLHL14,CDCA7,FBXO48,HMMR,FUT1,ACAT2,SKA1,STC2,PMAIP1,KCNN4,ZNF665,CPA4,EGR1,CDT1,AFAP1L2,JUN,SYT1,GADD45B,UBE2C,FANCA,LIF,SLC4A11,CORO2A,FHDC1,LRP1B,NDC80,FAM111B,ANLN,LIN28B,BCL2,CNTN1,CDK1,SNAI2,ZBTB8B,ZNF774,TOP2…
ZNF670	599	Q9BS34	570.0	ARCHS4 Coexpression,1121;Enrichr Queries,19	ERCC6L,DSCC1,GMNN,RTKN2,HJURP,TMEM97,MKI67,CDC20,CHCHD4,PTTG1,CHEK1,PCLAF,NEK2,MAP3K8,OIP5,FBXO5,ZGRF1,SGO1,SGO2,DEPDC1B,ZNF92,MELK,CCNE2,KIF20A,KIF20B,BLM,CDCA2,PARPBP,CDCA3,CDCA5,CDCA7,CDCA8,NCAPG,HMMR,NCAPH,SKA1,ACAT2,RAD51AP1,CCNB2,CCNB1,ORC6,PMAIP1,CLSPN,ECT2,PLK4,FANCI,EGR1,CDT1,JUN,STIL,CCDC138,GADD45B,DDIAS,UBE2C,PLK1,FANCA,GGH,CDC6,NDC80,ZWINT,FAM111B,ANLN,TPX2,KIF18A,DIAPH3,KIF4A,UBE2T,…
MIXL1	600	Q9H2W2	571.0	ARCHS4 Coexpression,1251;Enrichr Queries,422;GTEx Coexpression,40	IRS1,DSCC1,CCNF,WIPF3,HJURP,PRDM1,MKI67,IFI44L,RGS4,IL4I1,MTBP,NPPC,RPS6KA6,CCND2,EME1,PCLAF,ZNF843,FBXO5,EPHA4,PDGFRA,BORA,IGFBP5,ZGRF1,EBF1,SOX11,ESCO2,HASPIN,DKK1,WDR76,SGO1,DEPDC1B,MAF,BTK,APLNR,GPLD1,BLM,DNMT1,TEDC2,ZBTB8A,COL13A1,NCAPG,CDCA8,SLCO5A1,NCAPH,SKA1,RAD51AP1,CD79B,ORC6,ORC1,PLCG2,LPXN,ALX1,NPTX2,ZNF665,CDT1,EGR1,STIL,JUN,EGR3,FOXF1,XRCC2,FANCA,POU2F2,BRI3BP,FANCG,ZWINT,FAM111B,KI…
TBP	601	P20226	571.2	Literature ChIP-seq,143;ARCHS4 Coexpression,1402;ENCODE ChIP-seq,38;ReMap ChIP-seq,251;GTEx Coexpression,1022	PI4K2B,LPGAT1,TLNRD1,PGAP2,TONSL,ICAM1,NAA80,IL4I1,MT2A,TMEM88,PDK3,CPNE3,PIP4K2C,GTSE1,XYLB,PAQR4,CLEC11A,WDR74,HPCAL1,ARMC9,EBF1,ESCO2,HASPIN,PASK,GCAT,SFRP1,ARC,ORAI3,ANOS1,PRR16,BTK,TRIM14,COL8A1,CDCA2,CDCA3,SDC4,COL13A1,PPP1R35,CDCA5,EIF5A2,PDGFB,PIK3R4,STC1,WDR62,PCDH19,SKA1,CRACR2B,TSPAN4,KCNN4,PPARGC1B,APOBEC3C,CDT1,ACD,SNAPIN,ZNF382,PARP16,GRIN2D,SLC16A13,NFATC4,GKAP1,MYO5C,SASS6,ECHDC3,…
EMX2	602	Q04743	571.3	ARCHS4 Coexpression,936;Enrichr Queries,369;GTEx Coexpression,409	KCNG1,SPON1,THRA,COL12A1,TNC,RERG,HAPLN1,ARHGAP44,NPPC,CYP26B1,RPS6KA6,CCND2,EDNRB,HEY1,KIF5C,HEY2,ENPP2,BAALC,SAMD12,MCF2L2,PAMR1,GUCY1A2,PDGFRA,EDN1,FOXD1,IGFBP5,TRPC4,EBF1,SOX11,GFRA1,PROX1,BTN3A2,DKK1,DCN,PCDHGA9,ALDH1A3,SFRP1,VCAN,MAF,LOX,ADAM12,TMEM9,ANGPTL4,GPLD1,CDKL1,GPM6A,ADCYAP1R1,ZBTB8A,SDC4,LEF1,LRP4,LPL,THBS2,AURKB,SCUBE1,GPNMB,CDH20,GPC5,SLIT2,SLC25A23,NPTX2,LONRF2,STOX1,WASF3,TUB,…
SOX5	603	P35711	571.3	ARCHS4 Coexpression,48;Enrichr Queries,112;GTEx Coexpression,1554	ROBO2,TENM3,THRB,CSRNP3,TENM4,CHD7,TNC,GRIK3,XYLT1,IRS2,SLC35F1,PRDM1,TTC29,SLC4A4,NUDT3,ROBO1,DOCK10,PCLO,CCND2,EDNRB,KCNT2,CRTAC1,LRRTM2,ENPP2,TMEM108,DLGAP1,EDIL3,NCKAP5,PRKG1,LRRCC1,CDON,EPHA4,PDGFRA,GUCY1A2,EPHA7,PCYT2,ADGRV1,IGFBP5,PEG3,SLC6A15,EBF1,UNC5C,SOX11,ANK3,PROX1,PARD3B,TIAM1,SFRP1,VCAN,ARHGEF9,MAF,DGKI,RNFT2,PPM1L,SEMA3A,NTM,NRXN1,PDE1A,TSHZ2,LEF1,SLCO5A1,CACNA1C,EGFR,AURKB,JAKMIP…
ZNF281	604	Q9Y2X9	571.3	ARCHS4 Coexpression,29;Enrichr Queries,1250;GTEx Coexpression,435	DCLRE1B,TOP2A,ERCC6L,UBXN2B,ZWILCH,DSCC1,GMNN,SLC2A1,CGAS,BUB1B,IRS2,TMEM97,LMNB1,CKS1B,MILR1,DUSP10,CHAF1A,SALL4,CHEK1,DNMT3B,FBXO5,DLGAP5,RRP15,ZBTB39,HELLS,RFC3,ITGA4,DKK1,TLR1,SLC7A5,VCAN,SFRP1,MTHFD2,TRAF3,PAPPA,CTDSP2,DEPDC1,ANOS1,KIF20B,CARS2,CDCA2,PARPBP,NCAPG,TTK,HMMR,SKA3,SAMSN1,AURKB,AURKA,RAD51AP1,CECR2,CCNB1,PMAIP1,ECT2,LDLR,BUB1,GINS1,EGR1,CENPU,JUN,RRM2,GADD45B,DDIAS,ARID3A,FANCB,C…
FOXE3	605	Q13461	572.7	ARCHS4 Coexpression,152;Enrichr Queries,1037;GTEx Coexpression,529	RYR2,ITGB4,KCNC4,NCAPG2,SLC2A1,GRIK3,TONSL,MCM10,FOXM1,CHTF18,GPR173,NPPC,KIF19,CHAF1A,EXO1,SNRNP70,MPZ,MYBL2,CTSF,CCHCR1,POLE,SBSPON,RFC5,PDGFRA,NOM1,FOXD1,TMC7,SOX11,ANK3,EBF4,PROX1,ADRA2A,MAPK8IP1,ESPL1,SFRP5,MCM4,HOXB8,HOXB6,SHC4,IGSF8,BLM,DHH,NRXN1,CDCA5,LEF1,IQGAP3,AURKB,NCAPH,JAKMIP2,RECQL4,NHLH2,CNNM1,SH3TC2,HLX,RAD54L,ALX1,NPTX2,HES2,BUB1,FANCI,CENPU,JUN,EGR3,IRX5,SPAG5,FOXF1,IRX3,FANCA,…
VSX2	606	P58304	572.7	ARCHS4 Coexpression,478;Enrichr Queries,1125;GTEx Coexpression,115	PRDM8,ROBO2,GALNT13,ARL6IP1,THRA,ANKRD33,PLEKHB1,CHD7,GRIK3,PRDM1,DOC2B,CDH8,ELAVL2,NPPC,LRRTM2,KIF21B,ZNF385A,EYS,SCN1A,SEMA6B,PDGFRA,UNC13C,GPR37,ADGRV1,MMD,LANCL1,EBF1,TMC7,SOX11,PROX1,SLC9A6,RASA4,ULK2,MGARP,HOXB6,RNFT2,LEF1,FAM169A,PCDH19,ARPP19,NALCN,AURKB,IGSF9,JAKMIP2,TCEAL7,NHLH2,CNNM1,ERBB4,CDH20,MVB12B,MAP7,CDH23,MBP,ALX1,CSMD3,NPTX2,TUB,MPP2,EGR1,TIA1,EGR3,DTNB,FOXF1,IRX3,KLF4,CORO2B,…
HOXA6	607	P31267	572.7	ARCHS4 Coexpression,717;Enrichr Queries,518;GTEx Coexpression,483	PCDHGB4,COL12A1,ABAT,PRDM1,HIF3A,CHTF18,ICAM1,LFNG,PANX2,NPPC,CYP26B1,CHAF1A,HEY1,PLAU,PHGDH,POLE,NOM1,PDGFRA,FOXD1,IGFBP5,ITGA4,EBF1,HASPIN,PARD3B,ESPL1,CTDSP2,ADAM12,PRR16,HOXB8,HOXB6,CDKL1,RNFT2,LEF1,PDGFB,CDCA7,NEXN,FAM169A,THBS2,CXXC4,EGFR,AURKB,TMEM201,CLMP,TSPAN8,SLC17A9,OLFML3,HLX,EIF4EBP2,ST8SIA6,CYTL1,SLIT2,ATP6V0E2,NHEJ1,CPA4,PRELID2,EGR1,CDT1,JUN,DUT,EGR3,IRX5,GADD45B,ANGPT1,VDR,FOXF1…
PRDM9	608	Q9NQV7	573.0	ARCHS4 Coexpression,28;Enrichr Queries,377;GTEx Coexpression,1314	IRS1,COL12A1,TONSL,SAYSD1,IRS2,PRDM1,MKI67,DOCK10,NPPC,EPHA4,SOX11,HASPIN,MAF,MTHFD2,HOXB6,GYPC,CDCA5,LPL,NCAPG,WDR62,PKMYT1,IQGAP3,PRKAR2A,MOV10L1,CPA4,FANCI,EGR1,CDT1,JUN,GADD45B,FANCA,IGF1,ZFHX4,LRP1B,DHFR,NR4A1,LIN28B,KIF18B,DIAPH3,BCL2,FAT3,PTPRU,THRB,SYCP2,TENM4,CELF1,MCM8,NCAPG2,MCM10,HIF3A,KIF11,BRCA1,CHTF18,ROBO1,LMNB1,TAF7L,PIDD1,DUSP10,CHAF1A,HEY1,EXO1,DLGAP1,PHGDH,MYBL2,CD36,CCHCR1,PO…
ATF1	609	P18846	573.6	ARCHS4 Coexpression,337;ENCODE ChIP-seq,93;Enrichr Queries,965;ReMap ChIP-seq,193;GTEx Coexpression,1280	PI4K2B,TONSL,TMEM97,ANTXR2,TXNDC16,ICAM1,NAA80,ZDHHC4,CDC20,MTBP,ZFYVE26,C3AR1,PCLAF,PDK3,ZNF843,GTSE1,TMEM8B,WDR74,GCAT,MAPK8IP1,DEPDC1B,IFI27,MTHFD2,ORAI3,ZNF714,HOXB8,KIF20B,HOXB6,EXD2,NYAP1,CDCA3,CDCA5,PPP1R35,PIK3R4,ARPP19,IQGAP3,SAMSN1,BRIP1,CRACR2B,SEC14L1,RACGAP1,PRKAR2A,NHEJ1,NAA50,APOBEC3C,CDT1,EGR1,JUN,MTERF3,GADD45B,PLK1,PNMA8A,IGF1,CDC6,ZWINT,TPX2,LPAR5,STAR,FAT1,SASS6,APOBEC3B,TOP2A…
ZNF618	610	Q5T7W0	573.7	ARCHS4 Coexpression,665;Enrichr Queries,356;GTEx Coexpression,700	SNED1,TENM3,TENM4,IRS1,PCDHGB4,CHD7,COL12A1,TNC,MKI67,TSPAN11,LMNB1,ROBO1,DOCK10,SYDE1,GPR173,RPS6KA6,KIF5C,BOC,VSTM4,CDON,VAV3,EPHA4,PCDHGA6,CAMK1D,IGFBP5,PCDHGA2,FBXO17,STIMATE,ANK3,TENT5A,SLC7A5,TIAM1,VCAN,OAS1,TRAF3,CTDSP2,COL4A6,COL8A1,DNMT1,UHRF1,SEMA3A,CDCA7,GREB1L,FBLN5,EGFR,SLC7A2,AURKB,CECR2,ABLIM1,OLFML3,CLMN,MVB12B,PMAIP1,SLIT2,ZNF665,PPARGC1B,HES4,FZD1,EGR1,TIA1,JUN,ANGPT1,GDF15,SAMD…
HOXB5	611	P09067	573.7	ARCHS4 Coexpression,649;Enrichr Queries,326;GTEx Coexpression,746	ECM1,IRS1,COL12A1,TNC,PRDM1,ANTXR2,VSIG10,RGS4,SYDE1,EDNRA,CCND2,HEY1,PLAU,ANPEP,BDKRB2,NEFM,FAM3D,EPHA4,PDGFRA,EDN1,FOXD1,IGFBP5,PAQR5,GFRA1,DKK1,DCN,ACTA2,SFRP1,VCAN,MAF,B3GNT7,LOX,TEP1,OAF,CTDSP2,TRNP1,DSG2,HOXB8,HOXB6,PDE9A,COL13A1,REP15,CCDC68,LEF1,NEXN,FBLN1,ABO,AURKB,TSPAN8,FLRT3,OLFML3,HLX,STC2,GPC1,TSPAN4,SH3BP4,SLIT2,PPARGC1B,CPA4,PRELID2,EGR1,JUN,FZD5,FOXF1,VDR,GDF15,LUM,IRX3,G0S2,SEMA…
NEUROD4	612	Q9HD90	575.0	ARCHS4 Coexpression,204;Enrichr Queries,333;GTEx Coexpression,1188	RAB3B,PRDM8,ROBO2,PTPRU,PCSK1,RAB3C,CSRNP3,TENM4,PCDHGB4,PLEKHB1,CHD7,GRIK3,TNC,SPINT2,PRDM1,CDH8,ELAVL2,HAPLN1,ROBO1,GPR173,NPPC,EDNRB,TNR,NEFM,KIF21B,NCKAP5,EYS,EPHA4,BATF3,ADGRV1,SLC6A15,EBF1,SOX11,GFRA1,KSR2,PROX1,MYO7A,SSTR2,DCN,SFRP1,BIRC5,GPM6A,ADCYAP1R1,NRXN1,CRYBA4,PKMYT1,FAM169A,AURKB,IGSF9,NHLH2,STRIP2,RASD1,IGFBPL1,TMEM169,ERBB4,CDH20,PLAGL1,CHN2,CDH23,NAALAD2,NPTX2,CPA4,TUB,EGR1,MPP2…
GLIS2	613	Q9BZE0	578.3	ARCHS4 Coexpression,561;Enrichr Queries,769;GTEx Coexpression,405	IRS1,ITGB3,COL12A1,TNC,SLC2A1,FGFRL1,ICAM1,SYDE1,ADAMTS2,CASP12,PLAU,TNKS1BP1,PIM3,VSTM4,SMIM10,PRKG1,CMKLR1,PDGFRA,TNFRSF12A,IGFBP5,PCDHGA2,ITGA1,ACTA2,ARL4C,RCN3,VCAN,LOX,TRAF3,CTDSP2,ITGA8,MYADM,VWA1,ANGPTL4,TRABD2B,MGLL,ITGA9,YAP1,IER5L,PDGFB,THBS2,FBLN5,AURKB,FSTL3,RECQL4,IGFBPL1,TBXA2R,GPC1,TSPAN4,SH3BP4,FZD1,PPP1R14A,EGR1,JUN,GADD45B,GDF15,FANCA,SSC5D,KLF4,PODN,KAZALD1,KLF2,NFATC4,NR4A1,AX…
TFEB	614	P19484	579.0	Literature ChIP-seq,160;ARCHS4 Coexpression,615;Enrichr Queries,920;GTEx Coexpression,621	GPSM2,CD82,PGAP2,CELF1,DOCK8,GMNN,ATP2A3,IRS2,PRDM1,RCSD1,TMEM140,FOXM1,NAGPA,CTSS,IL27RA,ICAM1,OASL,LFNG,NPPC,MT2A,ZFYVE26,CHAF1A,PSTPIP2,FLOT2,PIP4K2C,IL6R,ZNF367,FNBP1,TAP1,CBFA2T3,TLR1,SGO1,SLC7A5,AIM2,MAF,B3GNT8,TRAF3,CTDSP2,BTK,DPEP2,IRF7,DEPDC1,PLEKHO1,PLEKHO2,MGLL,ABCG1,MCM2,SDC4,RGS14,PPM1M,CCDC69,SHMT1,PTAFR,EIF5A2,PDGFB,NLRC5,HTRA2,AURKB,CCNB1,GPNMB,AMDHD2,PLCG2,SLC38A7,EGR1,JUN,CDKN2B…
DLX6	615	P56179	580.3	ARCHS4 Coexpression,782;Enrichr Queries,648;GTEx Coexpression,311	ROBO2,CSRNP3,THRA,FAM13C,GRIK3,CDH8,ELAVL2,HAPLN1,JPH4,NPPC,CYP26B1,RPS6KA6,HEY1,KIF5C,LRRTM2,RAB2B,FOXD1,IGFBP5,MMD,PRKCB,SLC6A15,DCAKD,ELMOD1,EBF1,SOX11,GFRA1,PROX1,DKK1,CIT,ARL4D,ARHGEF9,SFRP1,MAF,ASPHD2,SCN4B,GPLD1,CDKL1,RGS14,NRXN1,PDE1A,LEF1,LPL,SLCO5A1,ARPP19,PCDH17,AURKB,JAKMIP2,STRIP2,CNNM1,TMEM169,ERBB4,OTOF,GPC5,ALX1,CSMD3,SLIT2,SLC25A23,NPTX2,VAT1L,KCNF1,EGR1,EGR3,IRX5,MMAB,RAB3IP,PNM…
NPAS2	616	Q99743	581.0	ARCHS4 Coexpression,403;Enrichr Queries,235;GTEx Coexpression,1105	ECM1,CNTNAP1,CRYBG1,IRS1,ITGB3,DOCK8,COL12A1,TNC,PLAT,IRS2,MKI67,RCSD1,AQP3,SLC4A4,ICAM1,RGS4,NPPC,MTBP,SYDE1,MT2A,CCND2,IMPA2,PLAU,EPHA4,LYNX1,EDN1,IGFBP5,MYH15,ITGA1,ANK3,SLC39A14,ARL4C,ADAM19,BACE2,ALDH1A3,SFRP1,VCAN,CDCP1,LOX,TRAF3,OAF,CTDSP2,TRNP1,BTK,IRF6,ANGPTL4,MGLL,ZBTB8A,HLF,SDC4,COL13A1,GPR87,SEMA3A,STC1,LPL,THBS2,IQGAP3,FUT1,EGFR,AURKB,RASGRP3,RMND5B,GPNMB,STC2,GPC1,CLCA2,HES2,GSTM4,E…
RARA	617	P10276	581.2	Literature ChIP-seq,98;ARCHS4 Coexpression,948;Enrichr Queries,806;ReMap ChIP-seq,171;GTEx Coexpression,883	GLDC,TONSL,NAA80,ICAM1,MILR1,TMEM88,C3AR1,CPNE3,PAQR4,HPCAL1,WDR74,ARMC9,KRT7,MYO7A,KNSTRN,GCAT,PLA1A,ZBTB8A,NYAP1,SEH1L,SDC4,PPP1R35,PDGFB,GRIN2A,CRACR2B,SEC14L1,TSPAN8,TSPAN4,PLCG2,NHEJ1,NAA50,CDT1,EGR1,JUN,EGR3,GADD45B,FZD5,DTNB,IFFO2,PARP16,CDC6,GDF6,BST1,SNAI2,RCOR2,PCSK1,PTPRR,RCSD1,CTSS,MYOM3,LFNG,PANX2,CHAF1B,DLGAP1,CTSF,GARNL3,LRRCC1,RMI2,FOXD1,TNFRSF12A,MANEAL,PROX1,RENBP,CBFA2T3,TLR1,S…
POU2AF1	618	Q16633	581.5	ARCHS4 Coexpression,1117;GTEx Coexpression,46	ZMYND15,PI4K2B,TTF2,IKZF2,BRCA2,MKI67,PCSK5,IFI44L,CDH8,LMNB1,IL4I1,EME1,EXO1,PCLAF,MYBL2,FBXO5,HELLS,RFC3,BORA,RFC4,ITGA4,ZGRF1,FNBP1,ESCO2,KSR2,HASPIN,HLA-F,WDR76,SGO1,SLFN13,DEPDC1B,OAS1,KIFC1,TRAF3,FANCD2,OAS2,BTK,MTFR2,NUPR1,MCM2,RNFT2,RBM47,NCAPG,AKAP4,CENPA,AURKB,SKA1,IGSF9,RAD51AP1,CD79B,ORC6,ORC1,TIFA,PLCG2,LPXN,PMAIP1,BUB1,CDT1,GINS2,POLQ,STIL,RRM2,ATAD5,XRCC2,GINS4,POU2F2,PARP15,ZWINT,…
HOXB1	619	P14653	581.7	ARCHS4 Coexpression,295;Enrichr Queries,761;GTEx Coexpression,689	ECM1,CRYBG1,TENM3,TENM4,DGKA,TECR,CHD7,GMNN,PRDM1,TMEM97,CTSV,TTC29,AQP3,HS6ST2,NPPC,CCND2,TMEM88,SALL4,BOC,VAV3,PDGFRA,EDN1,EPHA7,FOXD1,TNFRSF19,EBF1,SOX11,PROX1,DKK1,ARL4D,CDCP1,MAF,ESPL1,APLNR,SMS,IRF6,HOXB8,HOXB6,ZNF750,SEMA3D,GPR87,LEF1,GREB1L,FIGNL2,AURKB,CECR2,ALS2CL,IGFBPL1,CLCA2,ALX1,HES2,MEST,FAM83B,EGR1,GINS2,JUN,EGR3,IRX5,GADD45B,FOXF1,GDF15,IRX3,GRHL3,KLF4,ACVR2B,KLF2,ZWINT,BMP4,LIN2…
ZNF470	620	Q6ECI4	582.0	ARCHS4 Coexpression,367;Enrichr Queries,988;GTEx Coexpression,391	GALNT13,MPV17L,XYLT1,IRS2,LDLRAD4,IFI44L,ICAM1,ADAMTS4,GPR173,CHAF1B,HYKK,KIF5C,PIM3,MCF2L2,ZNF883,EID2B,EYS,GARNL3,ZIK1,PCDHGA6,SLC6A15,ABCC9,ANK3,VCAN,GJD3,ULK2,ZNF117,SFT2D2,ZNF554,ZNF233,SHC4,RNFT2,ZBTB8A,ICA1L,NTM,FAM169A,LYPD5,METTL21A,NALCN,SLC5A3,AURKB,JAKMIP2,GK5,TCEAL7,APOL4,STC2,BEND4,PMAIP1,NPTX2,ZNF665,WASF3,CPA4,ACBD7,MPP2,EGR1,JUN,ZNF382,FANCA,CDC42BPA,FHDC1,KLF4,CORO2B,SORL1,ACVR2…
NRF1	621	Q14494	583.4	ARCHS4 Coexpression,373;ENCODE ChIP-seq,63;Enrichr Queries,939;ReMap ChIP-seq,121;GTEx Coexpression,1421	PI4K2B,CCNF,TONSL,ANTXR2,FGFRL1,CCDC102B,ICAM1,NAA80,CDC20,IL4I1,TMEM88,PLCE1,DPF3,ZNF843,CPNE3,FBXO5,GTSE1,TMEM8B,CDON,PAQR4,SLC6A15,WDR74,HASPIN,PASK,GCAT,EML5,SFRP1,ORAI3,CDCA3,DHH,PPP1R35,CDCA8,LYPD5,SKA3,SLC5A3,NCAPH,SKA1,BRIP1,CRACR2B,RACGAP1,ANKH,PRKAR2A,TSPAN4,SCAP,SCN3B,PPARGC1B,CDT1,EGR1,ACD,JUN,GADD45B,PNMA8A,CDC6,BRI3BP,PHETA1,TPX2,CDC42SE2,TOP2A,DHRS11,CSRNP3,TECR,KIF11,BRCA1,RCSD1,K…
RARG	622	P13631	583.5	Literature ChIP-seq,142;ARCHS4 Coexpression,1143;Enrichr Queries,771;GTEx Coexpression,278	PTPRU,CRYBG1,THRA,ITGB4,IRS1,DGKA,PLEKHB1,SLC2A1,PRDM1,ABCA12,OLFML2A,AQP3,NKPD1,ICAM1,FAM110A,LFNG,SYDE1,PIDD1,CCND2,POF1B,PLAU,TNKS1BP1,BAALC,NEK2,VAV3,PDGFRA,SH3GLB2,IGFBP5,TNFRSF12A,ARHGEF19,TIRAP,ARL4C,ADAM19,SLC7A5,CDCP1,DOK4,TRAF3,CTDSP2,IRF6,NUPR1,FAM20A,MGLL,DSC3,ZNF750,COL17A1,YAP1,SDC4,PPM1L,TUFT1,GPR87,PDGFB,TNFRSF11B,LYPD5,AURKB,ALS2CL,GPC1,CLCA2,HES2,LDLR,FAM83B,CPA4,CDKN2D,EGR1,JUN…
DBP	623	Q10586	585.0	ARCHS4 Coexpression,757;Enrichr Queries,621;GTEx Coexpression,377	THRA,TECR,MPV17L,SLC2A1,IRS2,CELSR2,ICAM1,JPH4,ARHGAP44,MFSD13A,NPPC,THBD,MT2A,RPS6KA6,PCLO,CCND2,ENPP2,PIM3,MCF2L2,ZNF385A,SH3GLB2,CAMK1D,IGFBP5,ELMOD1,WDR74,RNF208,BTN3A2,DCN,ACTA2,FAM234B,TRAF3,CTDSP2,IRF7,ASPHD2,ALDOC,ANGPTL4,NUPR1,ZNF554,PLPP2,MGLL,CDKL1,RTN4R,IGSF8,ZBTB8A,NYAP1,SDC4,RGS16,LRP4,LPL,METTL21A,AURKB,GOLGA7B,SCUBE2,SCUBE1,GPNMB,SPOCK2,GPC1,TSPAN4,ATP6V0E2,ZNF665,EGR1,JUN,GADD45B…
SOX18	624	P35713	585.7	ARCHS4 Coexpression,902;Enrichr Queries,634;GTEx Coexpression,221	DOCK6,EXOC3L1,SPAAR,TLNRD1,HHIP,TNC,ICAM1,THBD,ESM1,CCND2,EDNRB,HEY1,TMEM88,ENPP2,TNKS1BP1,CD36,CLIC2,SEMA6B,PDGFRA,EDN1,IGFBP5,EBF1,DCN,ACTA2,BACE2,IFI27,LOX,IRF7,APLNR,VWA1,ANGPTL4,MGLL,TNXB,PDGFB,PKD1L1,LPL,PCDH12,AGPAT2,SLC5A4,AURKB,RASGRP3,PLAC9,CLEC3B,RASD1,SEC14L1,OLFML3,HLX,TSPAN4,EGR1,JUN,GADD45B,GDF15,LUM,IRX3,LAPTM5,G0S2,PODN,KLF4,BMX,TMEM273,LYVE1,KLF2,BMP4,NR4A1,MAPK11,PRXL2C,FGF18,N…
ZNF689	625	C0HLU2	586.0	ARCHS4 Coexpression,10;Enrichr Queries,437;GTEx Coexpression,1311	DCLRE1B,GMNN,FBXO25,TNC,HJURP,BUB1B,SAYSD1,IRS2,PRDM1,TMEM97,ICAM1,PLAU,SALL4,CHEK1,MAP3K8,OIP5,FBXO5,PCYT2,ESCO2,PASK,PIMREG,DEPDC1B,MELK,KIF20B,CARD11,BLM,DNMT1,CDCA2,PARPBP,CDCA5,PDGFB,CDCA8,NCAPG,WDR62,SKA3,NCAPH,ACAT2,HELZ2,RAD51AP1,CCNB2,BRIP1,CCNB1,ORC1,LPXN,EGR1,CDT1,JUN,GADD45B,CCDC138,VDR,DDIAS,UBE2C,PLK1,FANCA,LIF,CDC6,ZWINT,DHFR,TPX2,CDK6,GKAP1,KIF4A,UBE2T,SASS6,TDGF1,SYCP2,MCM10,KIF1…
STAT5B	626	P51692	586.3	ARCHS4 Coexpression,385;Enrichr Queries,963;ReMap ChIP-seq,242;GTEx Coexpression,755	DCLRE1B,PRDM8,TLNRD1,UBXN2B,TUSC2,TONSL,TNC,IRS2,PRDM1,ICAM1,NAA80,TM7SF2,MILR1,CCND2,TMEM88,PLAU,ZNF843,IL6R,PRKCB,ARID5A,TAP1,HASPIN,MAF,MTHFD2,SLFN14,ORAI3,MAPKAPK2,DPEP2,CARD11,DNMT1,GYPC,PPP1R35,TCF7,NCAPH,CRACR2B,SEC14L1,CEP70,EGR1,JUN,SNAPIN,GADD45B,VDR,FANCA,BMX,ARHGAP25,FANCG,BST1,TPX2,CDK6,GPR183,TBXAS1,BCL2,MXD3,TOP2A,THRA,CELF1,DOCK8,SLC2A1,ATP2A3,BRCA1,FOXM1,CTSS,KHK,LMNB1,SPRED3,LFN…
MYOD1	627	P15172	587.4	ARCHS4 Coexpression,939;ENCODE ChIP-seq,16;Enrichr Queries,976;ReMap ChIP-seq,70;GTEx Coexpression,936	RAB3A,UBE2D4,CD82,IRS1,TRIL,PLEKHB1,TNC,PLAT,OLFML2A,ANTXR2,FGFRL1,TM7SF2,FAM110A,MILR1,DOCK10,NPPC,CCND2,TMEM88,PLAU,HCFC1R1,BAALC,PIM3,SAMD12,VSTM4,TPD52,IGFBP5,HPCAL1,EBF1,ARID5A,KRT7,SOX11,MYO7A,MOB3C,TIAM1,MAF,TXLNB,LOX,ORAI3,MAPKAPK2,SLC9A9,MYADM,DPEP1,NUPR1,ASF1B,ABCG2,TEDC1,SDC4,PDGFB,CHRD,HTRA2,LPL,TMTC1,RAD51AP1,CRACR2B,PRKAR2A,AMDHD2,STC2,CEP70,TSPAN4,CEP72,KCNN4,ECT2,NHEJ1,CPA4,MFAP3L…
TRAFD1	628	O14545	587.7	ARCHS4 Coexpression,472;Enrichr Queries,743;GTEx Coexpression,548	CD82,DGKA,SLC2A1,SNX10,IRS2,TMEM140,CTSS,IFI44L,LMNB1,ICAM1,OASL,FAM110A,NPPC,MT2A,GM2A,FLOT2,MAP3K8,RMI2,ARID5A,TAP1,TENT5A,TLR1,OAS1,FANCD2,MTHFD2,TRAF3,OAS2,CTDSP2,BTK,IRF7,DPEP2,CMPK2,PLEKHO1,PLEKHO2,ASF1B,SDC4,RGS14,FGL2,PTAFR,NLRC5,AURKB,HELZ2,E2F2,PMAIP1,APOBEC3C,EGR1,JUN,GADD45B,GCA,GDF15,LIMK2,IL10RA,B3GALT4,LAPTM5,FANCA,ARID3A,SOD2,ARHGAP25,PSMB9,TMPPE,FMNL1,THEMIS2,AXL,TACC3,EVI2B,MXD3
NR6A1	629	Q15406	588.0	ARCHS4 Coexpression,24;Enrichr Queries,360;GTEx Coexpression,1380	GLDC,ZWILCH,WWC1,GMNN,BUB1B,SAYSD1,IRS2,PRDM1,TMEM97,CCND2,KIF5C,SALL4,CHEK1,OIP5,EPHA4,IGFBP5,EBF1,ANK3,PIMREG,TIAM1,SFRP1,DEPDC1B,MAF,ANOS1,KIF20B,BLM,PARPBP,WDR62,PKMYT1,SKA3,ACAT2,SKA1,RAD51AP1,CCNB2,CCNB1,ORC1,MOV10L1,PMAIP1,PPARGC1B,EGR1,JUN,FZD5,CCDC138,FANCA,CDC6,ZFHX4,NR4A1,LIN28B,CDK6,LRRN1,TDGF1,THRB,SYCP2,CHD7,SLC2A1,BRCA2,ELAVL2,VSIG10,CKS1B,TAF7L,DNMT3B,MYBL2,CCHCR1,DLGAP5,RRP15,VAV…
TFAP2D	630	Q7Z6R9	588.0	ARCHS4 Coexpression,550;Enrichr Queries,757;GTEx Coexpression,457	PRDM8,ROBO2,THRB,TENM4,SH2D4A,SYCP2,KCNC4,SLC35F1,PRDM1,NUDT3,CDH8,ELAVL2,ROBO1,NPPC,CYP26B1,EDNRB,PTTG1,KIF5C,CHEK1,TNR,KIF21B,NCKAP5,DLGAP5,SEMA6B,UNC13C,EPHA7,CAMK1D,GPR37,SLC30A3,MMD,EBF1,RNF208,SOX11,ESCO2,SGO1,KCNQ1,CDH12,CFAP58,ULK2,GPM6A,DNMT1,UHRF1,NTM,NRXN1,TROAP,PCDH19,CXXC4,PCDH17,AURKB,AURKA,NHLH2,TCEAL7,GRIN2A,PRKAR2A,ALX1,CSMD3,SLC25A23,SCN3B,NPTX2,CCDC184,STOX1,CPA4,ACBD7,EGR1,MPP…
ZKSCAN1	631	P17029	588.2	ARCHS4 Coexpression,536;ENCODE ChIP-seq,52;Enrichr Queries,1283;ReMap ChIP-seq,173;GTEx Coexpression,897	RAB3B,EXOC3L1,TUSC2,MPV17L,TONSL,ABAT,SPINT2,LDLRAD4,CMIP,ICAM1,NAA80,TM7SF2,SYDE2,CHCHD4,DOCK10,CCND2,EME1,TMEM88,MPZ,HCFC1R1,PIM3,CPNE3,XYLB,MAP2K3,SEMA6B,PCYT2,PAQR4,CEP131,HPCAL1,SOX11,ANK3,TMEM170B,CCNE2,HSBP1L1,ORAI3,ULK2,TRIM14,PLPP2,STEAP2,ABCG2,TEDC1,DNMT1,ZBTB8A,SDC4,GYPC,PPP1R35,BOD1L1,PKMYT1,SKA3,FUT1,IGSF9,BCL2L12,C5,CRACR2B,TBXA2R,TSPAN4,PLCG2,MAP3K21,THEM4,CLSPN,KCNN4,EGR1,CDT1,JUN…
CEBPZ	632	Q03701	589.6	ARCHS4 Coexpression,55;ENCODE ChIP-seq,78;Enrichr Queries,1239;ReMap ChIP-seq,152;GTEx Coexpression,1424	DCLRE1B,EXOC3L1,ERCC6L,RAB3A,ACSM3,ZWILCH,DSCC1,CCNF,GMNN,BUB1B,TXNDC16,CMIP,ICAM1,TM7SF2,CDC20,SYDE2,PAIP2B,HYKK,SALL4,CHEK1,PCLAF,TMEM8B,NOM1,CEP131,WDR74,PASK,ASRGL1,MTHFD2,ZNF714,KIF20B,CARS2,PRR11,ZNF554,ASF1B,TEDC1,BLM,DNMT1,CDCA2,CDCA3,DHH,CDCA5,TROAP,NCAPG,HMMR,SKA3,ACAT2,BCL2L12,RAD51AP1,CCNB1,MED30,ORC1,PRKAR2A,ZNF823,CLSPN,SCAI,NAA50,EGR1,JUN,UBE2C,SLC52A2,XRCC2,RASSF7,FANCB,CDC6,ANKHD…
ZNF117	633	Q03924	589.7	ARCHS4 Coexpression,737;Enrichr Queries,903;GTEx Coexpression,129	SPAAR,TUSC2,PDE3B,ANTXR2,SIPA1L2,AQP3,IFI44L,DOCK11,MAP3K8,CD36,TK1,VSTM4,VAV3,EDN1,IGFBP5,TNFRSF12A,MMD,EBF1,SOX11,MYO7A,ANK3,TENT5A,TMEM170B,ADRA2A,ARL4C,VCAN,ZNF92,OAS2,MGARP,SFT2D2,GRAMD1C,ACSS3,LXN,ERV3-1,TSHZ2,BOD1L1,LPL,AGPAT2,DEPP1,AURKB,SRM,GPNMB,PLAGL1,COBLL1,TSPAN4,PMAIP1,GABRE,MEST,CPA4,EGR1,JUN,TIA1,CDKN2C,GDF15,SLC52A2,FANCA,G0S2,KLF4,LYVE1,SORL1,GPR137C,SULT1B1,KITLG,FABP4,CDK6,GPA…
ZNF200	634	P98182	590.0	ARCHS4 Coexpression,425;Enrichr Queries,825;GTEx Coexpression,520	ZMYND15,TOR2A,SYCP2,CCNF,MPV17L,SAYSD1,IRS2,BRCA1,PRDM1,CXCL16,LMNB1,HYKK,IL6R,MCF2L2,CFAP45,EYS,EPHA4,EDN1,KIF24,YOD1,ABCC9,ARL4C,CCNA2,SLC7A5,VCAN,TRAF3,CTDSP2,CFAP58,IRF7,BIRC5,KIF2C,SFT2D2,ZNF554,ASF1B,SHC4,RNFT2,ZBTB8A,DNAH8,PPP1R35,FBXO48,WDR62,HMMR,PKMYT1,METTL21A,CENPA,AURKB,AURKA,GK5,APOL4,BRIP1,RACGAP1,AMDHD2,POC1A,MOV10L1,PMAIP1,ZNF665,LDLR,ACBD7,EGR1,JUN,RRM2,GADD45B,SPRYD4,ZNF382,GDF…
TCF23	635	Q7RTU1	591.0	ARCHS4 Coexpression,909;Enrichr Queries,619;GTEx Coexpression,245	KCNG1,ACSM3,MPV17L,TNC,SLC2A1,PLAT,RERG,ADAMTS4,NPPC,EDNRA,MT2A,HYKK,BOC,ZNF843,MCF2L2,CDON,PDGFRA,GUCY1A2,SLC34A2,EDN1,PCDHGA6,IGFBP5,TRPC4,TESC,KRT7,EBF4,ACTA2,ARL4D,BDH1,MTHFD2,DMC1,MYADM,APLNR,ZNF558,MASP1,ANGPTL4,NUPR1,SFT2D2,ZNF554,MGLL,CDKL1,RNFT2,ZBTB8A,RGS16,FGL2,LPL,FBXO48,LYPD5,SLC7A2,AURKB,RASGRP3,RASD1,TSPAN8,OLFML3,E2F2,ZNF665,LONRF2,CPA4,ACBD7,EGR1,TIA1,CDKN2B,SLC37A2,LAMB3,ZNF382,…
ZNF639	636	Q9UID6	592.0	ARCHS4 Coexpression,330;Enrichr Queries,736;ReMap ChIP-seq,265;GTEx Coexpression,1037	DCLRE1B,PGAP2,ZWILCH,TUSC2,GMNN,MPV17L,IRS2,TMEM140,MKI67,CMIP,TM7SF2,CDC20,SYDE1,HYKK,ZNF843,FBXO5,HPCAL1,MTHFD2,SLFN14,ORAI3,MAPKAPK2,HOXB8,CFAP97,ZNF554,ZBTB8A,TEDC2,NYAP1,PPP1R35,FBXO48,LYPD5,FUT1,SKA1,RASGRP3,ORC6,AMDHD2,LPXN,PMAIP1,ECT2,ZNF665,NAA50,ACBD7,EGR1,SLC37A2,JUN,FZD5,ZNF382,NEK5,SLC52A2,PLK1,B3GALT4,FANCA,PARP16,CDC6,ANLN,LPAR5,UBE2T,PRXL2C,CDK1,DHCR7,ZBTB8B,ZNF774,TOP2A,RNPEPL1,C…
ZNF551	637	Q7Z340	592.0	ARCHS4 Coexpression,855;Enrichr Queries,60;GTEx Coexpression,861	TOP2A,ERCC6L,CELF1,DSCC1,CHD7,NCAPG2,MPV17L,KIF14,BUB1B,MCM10,IRS2,KIF11,BRCA1,TTF2,BRCA2,MKI67,LMNB1,CDC20,MTBP,NPPC,PCLO,SNRNP70,MCF2L,SALL4,CHEK1,PCLAF,DNMT3B,DLGAP5,ZIK1,HELLS,RFC3,ARL4C,CCNA2,EML5,TIAM1,SLC7A5,MMS22L,GJD3,CCNE2,TRAF3,CTDSP2,BIRC5,MCM4,KIF20A,MCM6,KIF20B,CDCA7,CDCA8,NCAPG,DBF4B,FAM169A,AURKB,AURKA,CCNB2,CECR2,ABLIM1,CCNB1,RACGAP1,NCR3LG1,TSPAN4,PMAIP1,BEND4,CLSPN,ECT2,BUB1,PP…
NFIL3	638	Q16649	593.0	ARCHS4 Coexpression,678;Enrichr Queries,371;GTEx Coexpression,730	TOP2A,TNC,SLC2A1,IRS2,PRDM1,TMEM140,CTSS,ICAM1,CXCL16,THBD,MT2A,CCND2,DUSP10,PLAU,CCRL2,PDK3,MAP3K8,PIM3,PHGDH,SAMD12,IL6R,RALGPS1,MAP2K3,TPD52,TNFRSF12A,ARID5A,TENT5A,TLR1,SLC7A5,VCAN,MTHFD2,TRAF3,CTDSP2,IRF7,DPEP2,MYADM,ANGPTL4,NUPR1,PLEKHO2,EXD2,SDC4,RGS16,FGL2,PTAFR,HTRA2,SAMSN1,AURKB,MED30,GPNMB,HLX,STC2,PMAIP1,LDLR,EGR1,JUN,EGR3,RRM2,GADD45B,GCA,GDF15,LIMK2,LIF,LAPTM5,G0S2,BMX,SOD2,KLF4,KLF…
ZNF121	639	P58317	593.0	ARCHS4 Coexpression,903;Enrichr Queries,265;GTEx Coexpression,611	TOP2A,CRYBG1,PGAP2,DGKA,CHD7,MPV17L,KIF14,BUB1B,KIF11,BRCA2,MKI67,AQP3,VSIG10,LMNB1,RPS6KA6,CHAF1A,ZNF280B,SALL4,CHEK1,PIM3,DLGAP5,RRP15,VAV3,HELLS,MARS2,ARHGEF19,WDR74,YOD1,KNL1,SLC7A5,ASPM,MMS22L,DEPDC1B,CDCP1,ZNF92,GJD3,MTHFD2,TRAF3,ZNF714,MCM4,KIF2C,IRF6,MCM6,KIF20B,DSC3,ZNF750,DNMT1,ZBTB8A,TUFT1,GPR87,CDCA7,MALT1,AURKB,SKA1,ALS2CL,STC2,PMAIP1,ECT2,HES2,LDLR,BUB1,FAM83B,GINS1,EGR1,JUN,RRM2,AT…
SKOR1	640	P84550	595.0	ARCHS4 Coexpression,758;GTEx Coexpression,432	RTN4R,PTPRR,DNMT1,NYAP1,COL13A1,SH2D4A,UHRF1,CHD7,CHRD,GPR83,AURKA,GOLGA7B,NHLH2,ABLIM1,PCLO,PTTG1,SPOCK2,CHN2,NCR3LG1,MCF2L,NEFM,KIF21B,CA8,DLGAP5,GARNL3,UNC13C,KCND2,ZNF382,ELMOD1,HPCAL1,ANK3,ADRA2B,STXBP5L,GPR137C,TIAM1,SBK1,UBE2S,CAMK4,MAPKAPK2,CFAP58,ALDOC,CBLN3
GTF2IRD1	641	Q9UHL9	595.5	ARCHS4 Coexpression,144;GTEx Coexpression,1047	USP13,RNFT2,ZBTB8A,PPM1L,RGS14,DOCK8,MPV17L,TONSL,ATP2A3,RPAP1,LYPD5,LRRC2,CTSS,TTN,TMEM201,CHAF1B,HYKK,PRKAR2A,P2RY2,SPEG,ZNF665,MCF2L2,NAA50,ACBD7,PCDHGA6,ITGA4,ZNF382,PRKCB,IL10RA,LAPTM5,TAP1,SPTB,ARHGAP25,KLF2,TMEM233,FMNL1,RASA4,BTK,DPEP2,PLEKHO2,SMTNL2,EVI2B,ZBTB8B,ZNF554,ZNF774,PLPP2,PTPN3
TEF	642	Q10587	596.0	ARCHS4 Coexpression,824;Enrichr Queries,805;GTEx Coexpression,159	PTPRR,CNTNAP1,RAB3A,THRA,PLEKHB1,SLC2A1,IRS2,JPH4,ARHGAP44,NPPC,MT2A,PCLO,CCND2,MCF2L,LRRTM2,ENPP2,PIM3,DLGAP1,EID2B,LYNX1,KCND2,IGFBP5,MAPK8IP1,SLC7A5,FAM234B,MAF,TRAF3,DAAM2,CTDSP2,ALDOC,ANGPTL4,SCN4B,MGLL,RTN4R,IGSF8,GPM6A,NYAP1,SDC4,PELI3,ICA1L,AMIGO1,NTM,NRXN1,LRP4,LPL,SLC7A2,AURKB,GOLGA7B,MAPK9,CNNM1,SPOCK2,TSPAN4,MBP,ATP6V0E2,SLC25A23,LDLR,EGR1,JUN,GADD45B,GDF15,KCNJ12,FANCA,KLF4,CORO2B,SO…
ZHX2	643	Q9Y6X8	596.0	ARCHS4 Coexpression,619;Enrichr Queries,824;ReMap ChIP-seq,61;GTEx Coexpression,880	EXOC3L1,TLNRD1,DGKD,UBE2D4,CD82,IRS1,TUSC2,TONSL,XYLT1,IRS2,PRDM1,OLFML2A,FGFRL1,CMIP,CXCL16,ICAM1,NAA80,TM7SF2,CCND2,TMEM88,HCFC1R1,PIM3,TMOD1,PCYT2,PAQR4,IGFBP5,FNBP1,WDR74,TAP1,ANK3,GCAT,MAF,TXLNB,ORAI3,HSBP1L1,MAPKAPK2,MYADM,NUPR1,CARD11,ASF1B,TEDC1,SDC4,TCF7,HTRA2,PKMYT1,CD79B,CRACR2B,AMDHD2,STC2,TSPAN4,CDT1,EGR1,JUN,FZD5,GADD45B,SLC52A2,RASSF7,FANCA,SLC4A11,TMEM233,TPX2,CDK6,BCL2,NFKBIE,RCO…
ZNF667	644	Q5HYK9	597.0	ARCHS4 Coexpression,719;Enrichr Queries,715;GTEx Coexpression,357	PTPRU,CSRNP3,THRB,TENM4,MPV17L,IRS2,ROBO1,JPH4,ARHGAP44,GPR173,PCLO,CCND2,EDNRB,HYKK,HEY1,KIF5C,CD36,MCF2L2,EID2B,EYS,ZIK1,ZNF483,PCDHGA6,PEG3,IGFBP5,ELMOD1,SOX11,ABCC9,MANEAL,KSR2,SFRP1,VCAN,ADAM12,ANGPTL4,ZNF554,RNFT2,SHC4,ZBTB8A,NYAP1,ICA1L,NRXN1,TMTC1,FAM169A,CXXC4,NALCN,EGFR,AURKB,JAKMIP2,GK5,APOL4,DZANK1,STC2,NAALAD2,SCN3B,ZNF665,MEST,CPA4,TUB,ACBD7,EGR1,JUN,SYT1,ZNF382,GDF15,FANCA,PNMA8A,S…
USF1	645	P22415	597.6	ARCHS4 Coexpression,1055;ENCODE ChIP-seq,77;Enrichr Queries,853;ReMap ChIP-seq,183;GTEx Coexpression,820	PI4K2B,TONSL,TXNDC16,IL27RA,ICAM1,ZFYVE26,TMEM88,PDK3,KIF21B,PIP4K2C,XYLB,PAQR5,SLC6A15,WDR74,ARMC9,KRT7,ESCO2,HLA-F,PIMREG,GCAT,MTHFD2,ORAI3,HOXB8,PLPP2,HOXB6,EXD2,CDCA3,DHH,CDCA5,PPP1R35,SHMT1,EIF5A2,PDGFB,CD1D,IGSF9,CRACR2B,SEC14L1,RACGAP1,STC2,TSPAN4,PLCG2,MAP7,SCAP,ALX1,SNX8,CDT1,EGR1,JUN,SNAPIN,GADD45B,MTERF3,PLK1,LIF,PARP16,SLC16A13,NFATC4,ANLN,TPX2,SNAI1,NMT2,LRRN1,TECR,BRCA1,BRCA2,CTSS,K…
TBX21	646	Q9UL17	598.5	ARCHS4 Coexpression,525;Enrichr Queries,604;ReMap ChIP-seq,52;GTEx Coexpression,1213	PRDM1,TMEM140,IL27RA,ICAM1,IL4I1,CCND2,PTTG1,TMEM88,PIM3,MAP3K8,IL6R,CMKLR1,FNBP1,PRKCB,WDR74,ARID5A,TAP1,HASPIN,SYTL3,ADAM19,MAF,MTHFD2,MAPKAPK2,DPEP2,CMPK2,CARD11,CETP,DNMT1,PPP1R35,TCF7,ADRB2,NCAPH,CD79B,PLCG2,PMAIP1,MBP,KCNN4,CPA4,EGR1,JUN,EGR3,GADD45B,PYHIN1,CDC6,POU2F2,ARHGAP25,PARP15,SLC16A13,LRFN3,NR4A1,GPR183,BCL2,NFKBIE,CDC42SE2,PLEKHF1,B4GALT1,RNPEPL1,ITGB3,DOCK8,SLC2A1,ATP2A3,RCSD1,CT…
ZNF229	647	Q9UJW7	600.0	ARCHS4 Coexpression,968;Enrichr Queries,232	ROBO2,ZNF572,RYR2,ITGB4,RASGRF2,DOCK8,COL12A1,TNC,OLFML2A,ANTXR2,SIPA1L2,PCSK5,IFI44L,CDH8,ROBO1,PCLO,EDNRB,KIF5C,NCKAP5,ZNF883,ZIK1,CDON,EPHA7,ADGRV1,PEG3,IGFBP5,TAP1,SOX11,GFRA1,ANK3,SFRP1,VCAN,CFAP58,ZNF117,ZNF233,SHC4,TRABD,TNXB,SEMA3A,NRXN1,TMTC1,AURKB,JAKMIP2,GPNMB,CPA4,EGR1,DNAH11,ZNF382,GDF15,IL10RA,FANCA,LAPTM5,SORBS2,PLXDC2,LRP1B,FMNL1,FRAS1,NOVA1,QPCT,ASXL3,FAT1,SASS6,FAT3,NES,ZFP28
ZFAT	648	Q9P243	603.0	ARCHS4 Coexpression,947;Enrichr Queries,823;GTEx Coexpression,39	IRS1,WWC1,BUB1B,XYLT1,IRS2,TTF2,PRDM1,IKZF2,MKI67,IFI44L,CMIP,IL4I1,EME1,PCLAF,OIP5,FBXO5,LARGE1,BORA,ZGRF1,FNBP1,ESCO2,ANK3,HASPIN,WDR76,SGO1,TIAM1,DEPDC1B,FANCD2,PAPPA,ADAM12,BTK,ASF1B,CDCA8,NCAPG,HMMR,NCAPH,SKA1,BCL2L12,RAD51AP1,ORC6,ORC1,COBLL1,PLCG2,LPXN,PMAIP1,APOBEC3C,FANCI,CDT1,EGR1,STIL,XRCC2,FANCA,POU2F2,FHDC1,FAM111B,CDK6,UBE2T,SASS6,FAT1,BCL2,FAT3,NFKBIE,CRYBG1,TENM4,MCM8,DOCK8,CHD7,B…
CUX2	649	O14529	604.0	ARCHS4 Coexpression,679;Enrichr Queries,154;GTEx Coexpression,979	RYR2,RAB3C,CSRNP3,RAB3A,TENM4,GLDC,IRS1,WWC1,GRIK3,ABAT,IRS2,SIPA1L2,ELAVL2,ROBO1,RGS4,JPH4,NADK2,NPPC,PCLO,KIF5C,MCF2L,ENPP2,DLGAP1,KIF21B,EPHA4,LYNX1,CAMK1D,PRKCB,DCXR,EBF1,ZFP92,KAZN,SOX11,GFRA1,ANK3,PROX1,CBFA2T3,MAPK8IP1,ARL4C,TIAM1,SFRP1,VCAN,ARHGEF9,MAF,BDH1,MGLL,PDE9A,PON3,GPM6A,NYAP1,HAAO,NTM,NRXN1,LPL,HSD17B6,CABP1,CACNA1C,AURKB,C5,CDH23,NPTX2,SCN3B,GABBR2,EGR1,MPP2,JUN,EGR3,SYT1,PNMA8A…
ZBTB12	650	Q9Y330	604.7	ARCHS4 Coexpression,1051;Enrichr Queries,68;GTEx Coexpression,695	TOP2A,IRS1,PCDHGB4,DSCC1,NCAPG2,TONSL,SLC2A1,IRS2,FOXM1,BRCA2,MKI67,CHTF18,LMNB1,CDC20,LFNG,NPPC,CHAF1A,CCND2,SNRNP70,ZNF843,PHGDH,MYBL2,TK1,POLE,TCF19,HELLS,PCDHGA6,CLEC11A,SOX11,PIMREG,CIT,ARL4C,CCNA2,SLC7A5,GIGYF1,VCAN,KIFC1,TRAF3,INCENP,PAPPA,CTDSP2,BIRC5,KIF20A,MCM6,NUPR1,PRIM2,TNXB,SDC4,UHRF1,RGS16,CDCA7,CDCA8,AURKB,RECQL4,OLFML3,E2F1,E2F2,RAD54L,MEST,E2F8,EGR1,CDT1,JUN,MPP3,RRM2,GADD45B,UB…
KLF13	651	Q9Y2Y9	605.3	ARCHS4 Coexpression,418;Enrichr Queries,1116;ReMap ChIP-seq,277;GTEx Coexpression,610	RAB3A,DGKD,TUSC2,TONSL,IRS2,FGFRL1,ICAM1,IL27RA,NAA80,TM7SF2,MFSD13A,ZFYVE26,CCND2,TMEM88,HCFC1R1,PIM3,IL6R,SH3GLB2,PCYT2,PAQR4,FNBP1,HPCAL1,TAP1,ANK3,TIAM1,MAF,MAPKAPK2,CARD11,OTULINL,RTN4R,TEDC2,NYAP1,SDC4,PPP1R35,TCF7,PKMYT1,FUT1,BCL2L12,CRACR2B,TSPAN4,NAALAD2,CDT1,EGR1,JUN,GADD45B,SLC52A2,B3GALT4,SSC5D,NR4A1,OCLN,CDK6,LPAR5,NFE2L3,NFKBIE,RNPEPL1,DOCK8,CHD7,TECR,SLC2A1,ATP2A3,CTSS,KHK,CKS1B,LF…
STAT2	652	P52630	605.6	ARCHS4 Coexpression,621;ENCODE ChIP-seq,66;Enrichr Queries,718;ReMap ChIP-seq,103;GTEx Coexpression,1520	PI4K2B,TUSC2,PLAT,ANTXR2,TMEM140,IFI44L,ICAM1,CXCL16,CHCHD4,IL4I1,NPPC,MT2A,CCND2,MAP3K8,IL6R,ZBTB39,PRKCB,ARID5A,TAP1,SLFN13,IFI27,SLFN14,MAPKAPK2,TRIM14,CMPK2,NUPR1,PLA1A,GYPC,DHH,HELZ2,ORC1,STC2,PLCG2,ST8SIA6,CYTL1,APOBEC3C,EGR1,TIA1,JUN,GADD45B,LRRN2,TRAPPC4,PARP15,ARHGAP25,ANLN,GPR182,NOSTRIN,APOBEC3B,CNTNAP1,ITGB3,DOCK8,SLC2A1,BRCA2,CTSS,CKS1B,OASL,CASP9,DNMT3B,ACP5,FLOT2,SLC37A4,METTL17,RM…
TLX3	653	O43711	606.3	ARCHS4 Coexpression,389;Enrichr Queries,863;GTEx Coexpression,567	PTPRR,CHD7,GRIK3,DOC2B,ELAVL2,JPH4,NPPC,PCLO,CCND2,KIF5C,MCF2L,NEFM,PDGFRA,FOXD1,KCND2,HPCAL1,EBF1,SOX11,GFRA1,ANK3,PROX1,MANEAL,CBFA2T3,MAPK8IP1,TIAM1,SFRP1,INCENP,HOXB8,HOXB6,RTN4R,NYAP1,COL13A1,LEF1,IER5L,GPR83,PKMYT1,EGFR,AURKB,GOLGA7B,RECQL4,NHLH2,ABLIM1,TMEM201,IGFBPL1,RASD1,HLX,SPOCK2,CHN2,E2F1,ALX1,SLIT2,NPTX2,HES4,EGR1,CDT1,JUN,EGR3,ZNF382,IRX5,CDKN2A,GDF15,IRX3,KLF4,POU2F2,POU4F1,STXBP5…
ZHX3	654	Q9H4I2	607.0	ARCHS4 Coexpression,515;Enrichr Queries,994;GTEx Coexpression,312	SYNM,CNTNAP1,PGAP2,THRA,IRS1,PLEKHB1,COL12A1,TNC,IRS2,HIF3A,ANTXR2,SYDE1,MT2A,CCND2,BAALC,TNKS1BP1,SPEG,PIM3,PGM5,PAMR1,SNTA1,EPHA4,PDGFRA,EPHA7,LYNX1,GPR37,IGFBP5,ITGA1,ARMC9,TAP1,ANK3,PCDHGA9,MAPK8IP1,VCAN,DAAM2,TRAF3,CTDSP2,COL4A6,MGLL,TRABD,HLF,SDC4,NLRC5,ATP10A,TMTC1,EGFR,AURKB,ABLIM1,COBLL1,GPC1,MBP,SLC25A23,WASF3,PPP1R14A,EGR1,JUN,LIMK2,SAMD4A,FANCA,PLEKHA3,CDC42BPA,KLF4,CORO2B,LRP1B,HIPK2…
NRL	655	P54845	607.7	ARCHS4 Coexpression,363;Enrichr Queries,673;GTEx Coexpression,787	PTPRU,THRB,RAB3A,UBE2D4,IRS1,TUSC2,RASGRF2,ANKRD33,DIS3L,CHD7,PLEKHB1,IRS2,PRDM1,DOC2B,NUDT3,ADAL,DTWD2,NPPC,CCND2,KIF5C,HEY2,TMEM108,DPF3,MYBL2,ZNF385A,EYS,SNTA1,UNC13C,GPR37,CAMK1D,SLC30A3,PAQR4,EBF1,SOX11,MYO7A,PROX1,COQ10A,FAM222A,ARHGEF9,ALDH5A1,TRAF3,IRF7,MGARP,PFDN6,RGS16,AMIGO1,FAM169A,PTS,DNAJC28,EGFR,AURKB,NFS1,STAT4,PLCG2,CDH23,THEM4,HES2,WASF3,VAT1L,CPA4,TUB,EGR1,JUN,SNAPIN,EGR3,GADD4…
ZNF91	656	Q05481	609.0	ARCHS4 Coexpression,574;Enrichr Queries,868;GTEx Coexpression,385	TOP2A,ROBO2,RAB3C,PTPRR,CSRNP3,CELF1,CHD7,IRS2,MKI67,NUDT3,LMNB1,ARHGAP44,MT2A,PCLO,CCND2,MCF2L,RAVER2,PBK,DLGAP1,MCF2L2,RALGPS1,EYS,GUCY1A2,ZNF483,KCND2,IGFBP5,SOX11,ANK3,ARL4C,CCNA2,ACTA2,EML5,TIAM1,SLC7A5,ASPM,VCAN,ARHGEF9,TRAF3,CTDSP2,ZNF117,PLEKHO2,MCM6,NRXN1,AURKB,ABLIM1,GPNMB,CHN2,NCR3LG1,MEST,CNNM4,CPA4,EGR1,JUN,RRM2,ZNF382,GDF15,ATRNL1,RAB3IP,SEMA4G,PNMA2,ACVR2B,SORL1,STXBP5L,GPR137C,SLC…
ZKSCAN3	657	Q9BRR0	609.3	ARCHS4 Coexpression,240;Enrichr Queries,1222;GTEx Coexpression,366	ZNF572,CHD7,MPV17L,SLC2A1,IRS2,CDH8,JPH4,ADAMTS4,CCND2,HYKK,KIF5C,LRRTM2,BAALC,ZNF843,MCF2L2,EYS,SEMA6B,PCDHGA6,ABCC9,ANK3,TENT5A,ASRGL1,TIRAP,TRAF3,CTDSP2,ZNF558,SFT2D2,ZNF554,MCM2,RNFT2,ZBTB8A,NYAP1,PIK3R4,FBXO48,FAM169A,METTL21A,AURKB,RASGRP3,GK5,ABLIM1,CNNM1,ORC6,ERBB4,SPOCK2,PLAGL1,CSMD3,ZNF665,ATP6V0E2,ACBD7,EGR1,TRMT10B,JUN,TIA1,SPRYD4,ZNF382,NEK5,FANCA,PARP16,KLF4,CORO2B,SORL1,PARP15,KLF2…
CSRNP1	658	Q96S65	610.0	ARCHS4 Coexpression,186;GTEx Coexpression,1034	TRABD,EXD2,DOCK8,SAMSN1,CTSS,CXCL16,ICAM1,HELZ2,THBD,HLX,CCRL2,MAP3K8,PIM3,IL6R,HAVCR2,MAP2K3,JUN,EGR3,GADD45B,PYHIN1,IL10RA,ARID5A,LAPTM5,TAP1,KLF4,SYTL3,KLF2,NR4A1,FMNL1,THEMIS2,KCNQ1,GPR183,MAPKAPK2,SNAI1,MYADM,IRF7,PLEKHO2,NFKBIE
POU4F3	659	Q15319	610.0	ARCHS4 Coexpression,398;Enrichr Queries,858;GTEx Coexpression,574	PCSK1,SYNM,TRIL,GRIK3,ELAVL2,LMNB1,NPPC,CYP26B1,CASP12,KIF19,HEY2,PDK3,NEFM,MYBL2,SMIM10,EDIL3,PRKG1,ZNF385A,PDGFRA,FOXD1,PEG3,TESC,EBF1,STIMATE,SOX11,GFRA1,PROX1,MANEAL,PASK,ADRA2B,ADRA2A,PARD3B,ACTA2,ARHGEF9,CCNE2,MTHFD2,CFAP97,TRABD2B,YAP1,NTM,NRXN1,LEF1,ATP10A,PCDH17,AURKB,GRIN2A,IGFBPL1,MED30,TBXA2R,HLX,CDH23,E2F1,E2F2,ALX1,NPTX2,LONRF2,CPA4,PPP1R14A,EGR1,EGR3,CDKN2C,KLHL26,FOXF1,IRX3,PLXDC2…
AKNA	660	Q7Z591	611.0	ARCHS4 Coexpression,495;Enrichr Queries,512;GTEx Coexpression,826	CD82,DOCK8,ATP2A3,RCSD1,CTSS,IL27RA,ICAM1,LFNG,DOCK10,DOCK11,CCND2,FLOT2,KIF21B,IL6R,HAVCR2,ITGA4,FNBP1,PRKCB,ARID5A,TAP1,BTN3A2,HLA-F,SYTL3,PARP8,ARL4C,ADAM19,SLC7A5,MTHFD2,TRAF3,CTDSP2,BTK,DPEP2,CARD11,RGS14,PPM1M,CCDC69,TCF7,PTAFR,NLRC5,SAMSN1,AURKB,PLCG2,LPXN,PMAIP1,EGR1,JUN,SEMA4D,GDF15,IL10RA,PYHIN1,LAPTM5,FANCA,KLF4,POU2F2,ARHGAP25,SORL1,KLF2,FMNL1,THEMIS2,BCL2,CD69,EVI2B
PLSCR1	661	O15162	613.0	ARCHS4 Coexpression,272;GTEx Coexpression,954	PTAFR,CGAS,SNX10,SAMSN1,CTSS,IFI44L,CXCL16,ICAM1,OASL,MILR1,HELZ2,HLX,CTSL,PSTPIP2,CCRL2,C3AR1,MAP3K8,HAVCR2,HGF,IL10RA,ARID5A,LAPTM5,TAP1,BMX,SOD2,TLR1,BST1,RNF144B,TEF,IFI27,THEMIS2,OAS1,OAS2,TBXAS1,IRF7,CMPK2,PLEKHO2
ZNF43	662	P17038	613.0	ARCHS4 Coexpression,1157;Enrichr Queries,418;GTEx Coexpression,264	ZNF572,SYCP2,ZWILCH,MPV17L,TNC,JADE3,ABAT,MKI67,IFI44L,KIF15,ROBO1,CCND2,HYKK,SNRNP70,NUF2,ENPP2,EDIL3,MCF2L2,ZIK1,VAV3,EPHA4,HELLS,RFC3,IGFBP5,ZGRF1,SOX11,ANK3,TENT5A,MMS22L,SGO2,ASPM,VCAN,ZNF92,MELK,FANCD2,TRAF3,CTDSP2,KIF2C,ZNF117,MCM6,KIF20B,RNFT2,ZBTB8A,PRKAA2,LPL,TTK,DBF4B,FBXO43,AURKB,SKA1,FLRT3,BEND4,SLIT2,ZNF665,BUB1,CPA4,PLK4,FANCI,GINS1,EGR1,TIA1,JUN,RRM2,CCDC138,GCA,SYT1,ZNF382,FANCA,…
MYF5	663	P13349	613.0	ARCHS4 Coexpression,193;Enrichr Queries,582;GTEx Coexpression,1064	PTPRR,ECM1,UBE2D4,COL12A1,TNC,PRDM1,MKI67,LRRC2,HAPLN1,CCDC102B,NPPC,MT2A,DUSP10,B3GALT2,HEY2,TCF19,EDN1,PEG3,IGFBP5,COL25A1,EBF1,SOX11,PROX1,PDCD1LG2,SPTB,DKK1,DCN,ACTA2,ADAM19,MAF,MELK,TXLNB,LOX,RASA4,PRR16,BIRC5,SMTNL2,RBM24,MT1E,USP13,PRKAA2,NTM,LEF1,LPL,NEXN,TMTC1,AURKB,SKA1,TTN,TSPAN8,ERBB4,OLFML3,PRKAR2A,STC2,ATOH8,XIRP2,ALX1,NPTX2,CPA4,NAA50,EGR1,JUN,EGR3,LUM,IRX3,IGF1,KLF4,ZWINT,SUGCT,BM…
HOXB13	664	Q92826	613.8	ARCHS4 Coexpression,1048;Enrichr Queries,609;ReMap ChIP-seq,164;GTEx Coexpression,634	PRDM8,RAB3B,GLDC,RTKN2,TNC,MYRFL,ABAT,MKI67,TXNDC16,IFI44L,CDH8,TM7SF2,NPPC,EDNRA,ANPEP,PCLAF,SAMD12,TPD52,PDGFRA,IGFBP5,FNBP1,P3H2,WDR74,YOD1,EBF4,DKK1,ASRGL1,EML5,SFRP1,FOLH1,SMS,NUPR1,HOXB8,STEAP1,STEAP2,CFAP97,HOXB6,PDE9A,CDKL1,CDCA2,LXN,LPL,ADRB2,IGSF9,SCUBE2,ANKH,TSPAN8,COBLL1,SCAP,KCNN2,CPA4,EGR1,JUN,DTNB,TGFB3,FOXF1,DHCR24,BMP4,NR4A1,SULT1B1,PARP11,CXCL11,THRB,SH2D4A,DIS3L,KCNC4,RCSD1,TTC…
TBX2	665	Q13207	614.0	ARCHS4 Coexpression,1392;Enrichr Queries,180;GTEx Coexpression,270	DOCK6,IRS1,RTKN2,COL12A1,TNC,PLAT,ARHGAP6,CELSR2,CCDC102B,SLC6A4,ICAM1,SYDE1,THBD,EDNRA,CASP12,EDNRB,HEY1,HEY2,NCKAP5,EDIL3,CMKLR1,PDGFRA,EDN1,BATF3,IGFBP5,HGF,ITGA1,EBF1,KAZN,DCN,ARL4C,ACTA2,ALDH1A3,SFRP1,MAF,LOX,SLC27A3,SFT2D2,TRABD2B,MGLL,CDCA3,CCDC68,LEF1,FBLN1,PCDH12,THBS2,SLC5A4,PCDH17,FBLN5,EGFR,AURKB,TBXA2R,OLFML3,HLX,TSPAN4,SLIT2,A2M,MEST,FZD1,EGR1,JUN,EGR3,ANGPT1,GADD45B,LUM,FOXF1,GDF15…
ADNP2	666	Q6IQ32	614.3	ARCHS4 Coexpression,20;Enrichr Queries,957;GTEx Coexpression,866	UBE2D4,TUSC2,DSCC1,BUB1B,IRS2,JADE3,NUDT3,CCND2,SALL4,PIM3,ZBTB39,HASPIN,MTHFD2,KIF20B,DSC3,COL17A1,CDCA2,CDCA5,NCAPG,HMMR,NCAPH,BRIP1,SEC14L1,ORC1,PMAIP1,FAM83B,PLK4,NAA50,FANCI,EGR1,JUN,STIL,GADD45B,FANCA,CDC6,DHFR,NR4A1,TPX2,CDK6,KIF4A,NABP2,FAT1,BCL2,TDGF1,ARHGAP11A,CHD7,NCAPG2,SLC2A1,MCM10,CTSV,KIF11,FOXM1,LMNB1,SPRED2,DUSP10,CHAF1A,EXO1,DNMT3B,MYBL2,DLGAP5,RALGPS2,HELLS,RFC3,LANCL1,KIF23,CC…
DUXA	667	A6NLW8	615.3	ARCHS4 Coexpression,1178;Enrichr Queries,527;GTEx Coexpression,141	ROBO2,RYR2,CD82,PRDM1,HIF3A,LRRC2,SYDE1,RPS6KA6,CASP12,PCLO,CCND2,HEY2,ZNF385D,CD36,FBXO5,SMIM10,VSTM4,NCKAP5,PRKG1,CMKLR1,ZIK1,SLC34A2,EPHA7,CAMK1D,PEG3,KREMEN1,ARAP2,COPZ2,STIMATE,ABCC9,ACTA2,ARL4D,VCAN,CCNE1,ADAM12,ITGA8,CFAP58,COL8A1,CCDC190,CFAP97,ZNF554,TRABD2B,YAP1,NTM,LEF1,TNFRSF11B,ATP10A,METTL21A,CENPA,FBLN5,AURKB,CCNB1,IGFBPL1,TBXA2R,CDH23,CYTL1,ALX1,CSMD3,ZNF665,CPA4,PPP1R14A,EGR1,JUN…
CRX	668	O43186	615.5	Literature ChIP-seq,71;ARCHS4 Coexpression,826;Enrichr Queries,679;GTEx Coexpression,886	PECR,ANKRD33,TUSC2,MPV17L,TNC,PRDM1,APEH,NPPC,HYKK,ZNF843,LARGE1,STK32B,XYLB,EYS,EBF1,STIMATE,SOX11,CDC25C,TRAIP,NEIL3,PRR16,ZNF554,PRR11,OTULINL,IGSF8,GPM6A,ZBTB8A,SHMT1,LPL,FBXO48,HTRA2,IQGAP3,IGSF9,C5,PRKAR2A,THEM4,SCAP,KCNN2,ZNF665,PPARGC1B,CPA4,ACBD7,EGR1,PRELID2,JUN,SNAPIN,ZNF382,FAM78B,VDR,PLK1,FANCA,IGF1,ACADSB,ESR2,ANKHD1,NR4A1,REEP2,SNAI1,FAT3,ZBTB8B,ZNF774,CDC42SE2,THRB,SLC2A1,BRCA1,HI…
ZBTB8A	669	Q96BR9	615.5	ARCHS4 Coexpression,458;GTEx Coexpression,773	YAP1,RNFT2,MPV17L,FBXO48,TMTC1,HIF3A,LYPD5,METTL21A,ARHGAP6,FUT1,RASGRP3,GK5,ADAMTS4,SYDE1,HYKK,ORC6,TSPAN4,ZNF843,KIF21B,ZNF665,MCF2L2,CDKN2D,ACBD7,PCDHGA6,SPRYD4,ZNF382,NEK5,EBF1,COPZ2,ABCC9,PODN,PARD3B,AXL,PRXL2C,DMC1,AMOTL2,CFAP97,ZBTB8B,ZNF554,ZNF774,SPC25
NFIC	670	P08651	617.2	ARCHS4 Coexpression,969;ENCODE ChIP-seq,24;Enrichr Queries,1158;ReMap ChIP-seq,81;GTEx Coexpression,854	UBE2D4,WWC1,TRIL,TNC,XYLT1,PLAT,IRS2,PRDM1,ABCA12,ANTXR2,TXNDC16,IFI44L,FGFRL1,ICAM1,NPPC,SYDE1,MT2A,HYKK,CCND2,PLAU,HCFC1R1,CMKLR1,CDON,TMOD1,MAP2K3,SH3GLB2,IGFBP5,FNBP1,IL11RA,P3H2,WDR74,KRT7,ANK3,SYTL3,GCAT,ADAM19,PAPPA,PLA1A,TEDC1,SEH1L,SDC4,CDCA3,TCF7,PDGFB,RPAP1,IGSF9,RASGRP3,CRACR2B,PRKAR2A,TSPAN4,PMAIP1,MBP,KCNN4,APOB,CPA4,EGR1,JUN,AFAP1L2,GADD45B,LIF,FANCA,SSC5D,CDC6,GPR137C,TMEM233,NR4A…
MXD1	671	Q05195	618.0	ARCHS4 Coexpression,467;Enrichr Queries,564;GTEx Coexpression,823	DOCK8,SLC2A1,IRS2,PRDM1,CTSS,CXCL16,ICAM1,OASL,LFNG,MT2A,CCND2,DUSP10,SLC16A6,FLOT2,MAP3K8,IL6R,EDN1,TENT5A,SYTL3,TLR1,SLC7A5,VCAN,B3GNT8,MTHFD2,TRAF3,OAS2,CTDSP2,IRF7,DPEP2,CMPK2,NUPR1,PLEKHO2,RBM47,SDC4,RGS14,FGL2,PTAFR,NPL,SAMSN1,AURKB,HELZ2,SEC14L1,PMAIP1,LDLR,CDKN2D,EGR1,JUN,GADD45B,GCA,SEMA4D,GDF15,PYHIN1,LIMK2,LAPTM5,G0S2,SOD2,KLF4,ARHGAP25,SORL1,KLF2,GPR141,BST1,NR4A1,FMNL1,THEMIS2,TBXAS1…
SCML4	672	Q8N228	619.0	ARCHS4 Coexpression,783;Enrichr Queries,195;GTEx Coexpression,879	DGKA,DOCK8,PDE3B,TNC,XYLT1,IRS2,PRDM1,RCSD1,MKI67,CTSS,IL27RA,DOCK10,NPPC,CCND2,KIF21B,VAV3,EPHA4,ITGA4,PRKCB,EBF1,TAP1,ANK3,IPCEF1,SYTL3,PARP8,ARL4C,ADAM19,VCAN,MAF,AIM2,TRAF3,CTDSP2,DPEP2,CARD11,OTULINL,NRXN1,RGS16,TCF7,FGL2,LEF1,NLRC5,CD1D,AURKB,ABLIM1,SPOCK2,CHN2,STAT4,LPXN,EGR1,JUN,EGR3,SEMA4D,ST8SIA1,IL10RA,PYHIN1,LAPTM5,FANCA,KLF4,ARHGAP25,SORL1,KLF2,PSMB9,FMNL1,THEMIS2,CAMK4,TBXAS1,BCL2,C…
NFYA	673	P23511	619.0	ARCHS4 Coexpression,1516;ENCODE ChIP-seq,6;Enrichr Queries,889;ReMap ChIP-seq,80;GTEx Coexpression,604	PGAP2,ACSM3,ARL6IP1,CCNF,ABAT,TMEM97,AQP3,TXNDC16,IL27RA,NAA80,CDC20,FAM110A,ZFYVE26,HYKK,TMEM88,PCLAF,GTSE1,TMEM8B,WDR74,KNL1,ESCO2,PASK,GCAT,DEPDC1B,MTHFD2,ORAI3,ZNF714,HOXB8,KIF20B,PRR11,HOXB6,ASF1B,OTULINL,CDCA2,CDCA3,DHH,PPP1R35,SHMT1,EIF5A2,CDCA8,WDR62,BRIP1,STRIP2,RACGAP1,CEP70,ZNF823,MOV10L1,SCAI,PLK4,CDT1,EGR1,JUN,ACD,SNAPIN,GADD45B,PLK1,CDC6,PHETA1,ZWINT,TPX2,FAT1,IGSF9B,CEP85,ZBTB8B,TO…
JUND	674	P17535	619.2	Literature ChIP-seq,46;ARCHS4 Coexpression,1036;ENCODE ChIP-seq,39;Enrichr Queries,1227;ReMap ChIP-seq,224;GTEx Coexpression,1143	PGAP2,TRIL,COL12A1,TONSL,ABCA12,ANTXR2,SLC4A4,NAA80,MT2A,VSIG1,TMEM88,PLCE1,XYLB,FNBP1,HPCAL1,WDR74,KRT7,DKK1,UTS2B,SFRP1,TEP1,PRR16,KIF20B,SDC4,PPP1R35,TMTC1,RPAP1,NCAPH,NHLH2,CRACR2B,RACGAP1,TSPAN8,PRKAR2A,RDH10,TSPAN4,ZNF823,SCAP,KCNN4,EGR1,CDT1,PRELID2,JUN,EGR3,MTERF3,GADD45B,COL24A1,SLC35E4,IL31RA,PNMA8A,PARP16,IGF1,PARP15,GPR137C,TPX2,BST1,GPR183,MYO5C,GPR182,ITGBL1,SNAI2,APOBEC3B,TECR,HIF3…
ZNF274	675	Q96GC6	620.2	Literature ChIP-seq,144;ARCHS4 Coexpression,1350;ENCODE ChIP-seq,110;Enrichr Queries,923;ReMap ChIP-seq,144;GTEx Coexpression,1050	ZNF572,PI4K2B,ARL6IP1,UBE2D4,IRS1,ZWILCH,DGKA,MPV17L,IRS2,CDH8,NUDT3,FGFRL1,IL27RA,ICAM1,SYDE2,PLAU,ANPEP,BAALC,OIP5,LARGE1,CMKLR1,NOM1,WDR74,ARMC9,YOD1,KNL1,MTHFD2,ZNF558,CMPK2,ZNF554,CFAP97,STEAP2,ASF1B,DNMT1,GYPC,ERV3-1,LYPD5,SKA3,ABO,RASGRP3,BRIP1,STC2,ZNF823,PMAIP1,CLSPN,ZNF665,KCNF1,EGR1,CDT1,JUN,SNAPIN,ZNF382,GADD45B,MTERF3,LRRN2,XRCC2,FANCA,POU2F2,ANKHD1,NR4A1,ANLN,TPX2,CDK6,LPAR5,REEP2,N…
DMRTA2	676	Q96SC8	620.7	ARCHS4 Coexpression,483;Enrichr Queries,613;GTEx Coexpression,766	PRDM8,PTPRU,ECM1,CRYBG1,TENM4,TECR,CHD7,GRIK3,SPINT2,AQP3,TSPAN11,ELAVL2,NPPC,GPR173,CYP26B1,CCND2,HEY1,KIF5C,NEFM,PDGFRA,FOXD1,IGFBP5,EBF1,SOX11,PROX1,ADRA2A,SLC7A5,ARL4D,SFRP1,CDCP1,ESPL1,COL4A6,RNFT2,GPM6A,ZBTB8A,LEF1,CXXC4,PCDH17,AURKB,JAKMIP2,RMND5B,NHLH2,TCEAL7,TMEM169,ORC6,HLX,CHN2,CLCA2,SLIT2,NPTX2,HES2,CCDC184,EGR1,JUN,MPP3,EGR3,IRX5,CDKN2A,FOXF1,GDF15,IRX3,GRHL3,KLF4,POU2F2,ZFHX4,POU4F1…
MYRF	677	Q9Y2G1	621.0	ARCHS4 Coexpression,791;GTEx Coexpression,451	IGSF8,COLGALT2,CNTNAP1,NYAP1,RAB3A,THRA,HHIP,PLEKHB1,JPH4,PAIP2B,SH3TC2,VSIG1,MCF2L,MVB12B,ENPP2,MAP7,MBP,SLC25A23,EDIL3,SH3GLB2,LYNX1,GPR37,PAQR4,SEMA4D,DTNB,LANCL1,TMC7,SSTR1,SEMA4G,MOB3B,HIPK2,MAPK8IP1,ANLN,FAM222A,PSRC1,TEF,PPP2R2C,DAAM2,VWA1
TET3	678	O43151	621.0	ARCHS4 Coexpression,1126;ReMap ChIP-seq,297;GTEx Coexpression,440	COL17A1,DNMT1,CRYBG1,PGAP2,TUFT1,CELF1,UHRF1,GPR87,DGKA,DOCK8,LYPD5,ABCA12,IKZF2,NKPD1,LMNB1,FAM110A,POF1B,GM2A,ZNF385A,FAM83B,CPA4,VAV3,FNBP1,TNFRSF19,ARHGEF19,IFFO2,KLF4,TICRR,GIGYF1,FMNL1,ABCB10,INCENP,TRAF3,TACC3,IRF6,CENPP,DSC3,ZNF750,NECTIN1
MTF1	679	Q01538	621.5	ARCHS4 Coexpression,445;GTEx Coexpression,798	UBXN2B,PTAFR,CGAS,SNX10,NPL,SAMSN1,CTSS,ICAM1,IL4I1,CTSL,PSTPIP2,HLX,CCRL2,SLC16A6,E2F2,PIM3,IL6R,IL10RA,LAPTM5,TAP1,ARID3A,SOD2,GPR141,TLR1,BST1,RNF144B,FMNL1,B3GNT8,FAM151B,OAS1,OAS2,TBXAS1,TACC3,IRF7,CMPK2,HPSE,PLEKHO2,EVI2B,NFKBIE,MXD3
ZNF248	680	Q8NDW4	621.7	ARCHS4 Coexpression,187;Enrichr Queries,942;GTEx Coexpression,736	ROBO2,RAB3C,CNTNAP1,PTPRR,CSRNP3,RAB3A,FAM13C,IRS2,IKZF2,MKI67,SIPA1L2,NUDT3,ELAVL2,ROBO1,GPR173,PCLO,CCND2,SNRNP70,KIF5C,MCF2L,DLGAP1,MYBL1,EID2B,RALGPS1,RALGPS2,GARNL3,EPHA4,KCND2,SOX11,KSR2,ANK3,DKK1,ARL4C,EML5,SLC7A5,VCAN,ARHGEF9,MAF,ALDH5A1,TRAF3,CTDSP2,MGLL,GPM6A,ICA1L,PDE1A,AMIGO1,NRXN1,CXXC4,AURKB,TCEAL7,ABLIM1,TMEM169,CHN2,SCN3B,EGR1,JUN,ZNF382,GADD45B,PLCL2,SAMD4A,PNMA8A,PNMA2,KLF4,SORL…
IRX3	681	P78415	621.7	ARCHS4 Coexpression,1068;Enrichr Queries,309;GTEx Coexpression,488	PTPRU,PGAP2,IRS1,WWC1,TNC,SLC2A1,IRS2,ABCA12,NKPD1,FAM110A,THBD,MT2A,CCND2,POF1B,HEY1,TNKS1BP1,CFAP45,VAV3,EPHA4,PDGFRA,SH3GLB2,EDN1,TNFRSF12A,IGFBP5,TNFRSF19,ARHGEF19,EBF1,SHROOM3,TENT5A,DKK1,DCN,ARL4C,ACTA2,SLC7A5,SFRP1,VCAN,MAF,LOX,SAPCD2,CTDSP2,VWA1,IRF6,NUPR1,DSC3,ZNF750,COL17A1,TUFT1,GPR87,LEF1,IER5L,LPL,FBLN1,LYPD5,THBS2,EGFR,AURKB,RECQL4,CRACR2B,GPNMB,FLRT3,STC2,P2RY2,SLIT2,MEST,FAM83B,CP…
SETBP1	682	Q9Y6X0	622.0	ARCHS4 Coexpression,487;Enrichr Queries,534;GTEx Coexpression,845	ROBO2,CSRNP3,TENM4,IRS1,CHD7,TNC,XYLT1,IRS2,SLC35F1,PRDM1,ANTXR2,ARHGAP6,SLC4A4,RERG,NUDT3,ELAVL2,ROBO1,SYDE1,EDNRA,CASP12,CCND2,KIF5C,BOC,ENPP2,SPEG,PGM5,PRKG1,CDON,EPHA4,PDGFRA,EPHA7,IGFBP5,PRKCB,ITGA1,EBF1,SOX11,ANK3,PARD3B,ACTA2,ARL4C,VCAN,MAF,TRAF3,MYADM,TRABD2B,YAP1,ZBTB8A,TSHZ2,SLCO5A1,CACNA1C,CXXC4,EGFR,AURKB,JAKMIP2,ABLIM1,SLIT2,TUB,EGR1,JUN,TIA1,ATRNL1,ST8SIA1,ARHGEF39,SORBS2,IGF1,PNMA2…
FOXB1	683	Q99853	624.3	ARCHS4 Coexpression,810;Enrichr Queries,792;GTEx Coexpression,271	RAB3C,PTPRU,ARL6IP1,TENM4,PLEKHB1,GRIK3,SNX10,PRDM1,TMEM97,SLC6A3,ELAVL2,NPPC,PAIP2B,CCND2,SALL4,PCLAF,BAALC,TNR,NEFM,GTSE1,PDGFRA,HELLS,EPHA7,ADGRV1,FOXD1,DCAKD,MYH15,EBF1,SOX11,GFRA1,SHISA3,PROX1,ASRGL1,ADRA2A,ENKUR,SFRP1,PSRC1,FANCD2,HOXB8,HOXB6,CDKL1,RNFT2,ADCYAP1R1,LEF1,GREB1L,FAM169A,CXXC4,AURKB,RAD51AP1,TCEAL7,NHLH2,CECR2,SCUBE1,STC2,MVB12B,MAP7,PMAIP1,NAALAD2,MBP,NPTX2,VAT1L,WASF3,TUB,EGR…
ZNF208	684	O43345	625.3	ARCHS4 Coexpression,1049;Enrichr Queries,190;GTEx Coexpression,637	RYR2,SPON1,CHD7,MPV17L,HIF3A,PCSK5,SLC4A4,IFI44L,CDH8,SYDE2,CCND2,PCLO,EDNRB,HYKK,KIF5C,PGM5,ZNF843,MYOZ2,EDIL3,NCKAP5,MCF2L2,ZIK1,EPHA4,PDGFRA,ZNF483,PCDHGA6,ADGRV1,PEG3,IGFBP5,GFRA1,EBF4,ANK3,DCN,TBC1D2,VCAN,PAPPA,PKP2,ZNF117,ZNF554,ITGA9,RNFT2,ZBTB8A,SEMA3A,NRXN1,TSHZ2,SLC41A1,LRP4,CACNA1C,METTL21A,AURKB,FBLN5,TTN,PLN,ERBB4,NPTX2,ZNF665,MEST,CORIN,CPA4,ACBD7,EGR1,MPP2,DNAH11,ZNF382,ATRNL1,ST8S…
NACC2	685	Q96BF6	625.5	ARCHS4 Coexpression,911;GTEx Coexpression,340	IGSF8,ADCYAP1R1,COLGALT2,CNTNAP1,NYAP1,THRA,PLEKHB1,LDLRAD4,JAKMIP2,JPH4,PANX2,CDH20,GPC1,MVB12B,BAALC,TNR,GPC5,MBP,SLC25A23,STOX1,WASF3,ACBD7,MPP2,LYNX1,CABLES1,CORO2B,HIPK2,MAPK8IP1,MAPK11,PSRC1,PPP2R2C,TEF,DAAM2,ALDOC,ZNF853,ASB1
DUX4	686	Q9UBX2	625.5	ARCHS4 Coexpression,1128;ReMap ChIP-seq,123	TOP2A,HHIP,PDE3B,SNX10,PCSK5,CTSS,KHK,TM7SF2,ADAL,ADAMTS4,PANX2,ZFYVE26,HEY1,PTTG1,SLCO2B1,HEY2,TMEM108,NEK2,EYS,PLA2G12A,PCYT2,TRPC4,SLC6A15,HGF,SLC2A12,LANCL1,KIF24,TENT5A,PROX1,PHKA2,SPTB,CCNA2,ACTA2,BACE2,SGO2,PRR16,LANCL3,PLEKHO2,SFT2D2,LTF,TRABD,CDCA2,FGL2,FBXO48,TMTC1,HMMR,LIN9,METTL21A,NTS,THBS2,EGFR,ACAT2,RASGRP3,TMEM26,PLN,ERBB4,NCR3LG1,POC1A,CLSPN,ECT2,CTNNAL1,BUB1,PPARGC1B,PLK4,SLC14A…
MSGN1	687	A6NI15	625.7	ARCHS4 Coexpression,769;Enrichr Queries,669;GTEx Coexpression,439	KCNG1,ECM1,CRYBG1,CD82,TENM4,IRS1,GMNN,IRS2,PRDM1,ISM1,AQP3,HS6ST2,LFNG,SPRED2,DUSP10,ANPEP,SALL4,HEY2,CPNE3,FAM3D,EPHA4,PDGFRA,EDN1,EBF1,P3H2,DKK1,CCNA2,SGO1,ALDH1A3,CDCP1,MAF,ESPL1,INCENP,SMS,DEPDC1,APLNR,IRF6,HOXB6,ZNF750,RBM47,GPR87,HAAO,LEF1,PDGFB,ADRB2,CD1D,PCDH19,NTS,AURKB,SKA1,P2RY1,CLCA2,ZNF823,CDH23,KCNN4,HES2,MEST,CBR3,CPA4,EGR1,CDKN2B,JUN,ANGPT1,ST8SIA1,GDF15,RAB27B,GRHL3,KLF4,PLEKHA7…
NFXL1	688	Q6ZNB6	627.0	ARCHS4 Coexpression,1226;Enrichr Queries,537;GTEx Coexpression,118	TOP2A,USP37,KLHL36,ZWILCH,NCAPG2,CHD7,PDE3B,SNX10,IRS2,BRCA1,BRCA2,MKI67,LMNB1,DUSP10,CCND2,SNRNP70,CHEK1,LRRTM2,MAP3K8,PHGDH,CD36,DLGAP5,ZIK1,HELLS,SH3GLB2,ITGA4,KNL1,TENT5A,CDC25C,DKK1,MMS22L,SGO2,SLC7A5,VCAN,MTHFD2,TRAF3,CTDSP2,MAPKAPK2,MCM4,MCM6,MGLL,RBM47,CDCA2,UHRF1,NCAPG,TTK,AURKB,CCNB2,BRIP1,CDC45,POC1A,TSPAN4,PMAIP1,ECT2,SLC25A23,FANCI,EGR1,JUN,RRM2,GCA,GADD45B,DDIAS,GDF15,ATAD2,FANCA,AR…
PITX2	689	Q99697	628.0	ARCHS4 Coexpression,448;Enrichr Queries,407;GTEx Coexpression,1029	UBE2D4,HHIP,COL12A1,TNC,PRDM1,LRRC2,HAPLN1,ROBO1,MYOM3,CHAF1B,CYP26B1,CCND2,EDNRB,ENPP2,SPEG,EPHA4,PDGFRA,FOXD1,IGFBP5,SLC6A15,EBF1,P3H2,SOX11,SPTB,DKK1,DCN,ARL4C,ACTA2,SFRP1,VCAN,MAF,TXLNB,LOX,IGDCC4,RASA4,COL4A6,MGARP,SMTNL2,RBM24,USP13,LEF1,NEXN,NTS,EGFR,PCDH17,AURKB,TTN,TMEM201,FLRT3,PRKAR2A,PLAGL1,STC2,XIRP2,SLIT2,MEST,NAA50,EGR1,JUN,CDKN2B,IRX5,GDF15,LUM,KCNJ12,IRX3,LAPTM5,SLC4A11,KLF4,ZFHX…
RFX4	690	Q33E94	628.7	ARCHS4 Coexpression,264;Enrichr Queries,355;GTEx Coexpression,1267	RYR2,SPON1,COLGALT2,TENM4,TRIL,CHD7,GRIK3,TNC,SAYSD1,ABAT,SLC35F1,TTC29,SLC4A4,TSPAN11,ELAVL2,ROBO1,NPPC,CCND2,EDNRB,HEY1,BOC,BAALC,DLGAP1,NEFM,NCKAP5,EPHA4,PDGFRA,EPHA7,PCYT2,ADGRV1,IGFBP5,TNFRSF19,EBF1,KIF24,SOX11,GFRA1,ANK3,PROX1,PARD3B,VCAN,PSRC1,IGDCC4,MASP1,RNFT2,GPM6A,ADCYAP1R1,DNAH8,NTM,NRXN1,LEF1,LRP4,WDR62,CXXC4,EGFR,PCDH17,AURKB,JAKMIP2,MOV10L1,NPTX2,WASF3,RIBC2,EGR1,GABBR2,MPP2,BCHE,S…
NR2E1	691	Q9Y466	629.7	ARCHS4 Coexpression,818;Enrichr Queries,674;GTEx Coexpression,397	SPON1,THRA,TENM4,TRIL,DGKA,CHD7,GRIK3,ABAT,SLC35F1,PRDM1,ELAVL2,HS6ST2,NPPC,CCND2,EDNRB,HEY1,HEY2,LRRTM2,BAALC,TNR,NEFM,MCF2L2,EPHA4,PDGFRA,UNC13C,ADGRV1,GPR37,IGFBP5,KCND2,DCAKD,EBF1,RNF208,SOX11,PROX1,ASRGL1,MOB3B,CIT,SFRP1,ALDH5A1,PSRC1,TRAF3,CFAP58,ALDOC,GPM6A,ADCYAP1R1,LEF1,LRP4,EGFR,PCDH17,AURKB,CDH20,ERBB4,GPC5,SLIT2,SLC25A23,NPTX2,ATP6V0E2,STOX1,WASF3,ACBD7,KCNF1,EGR1,BCHE,JUN,EGR3,RASL10…
NFIX	692	Q14938	631.0	ARCHS4 Coexpression,703;Enrichr Queries,906;GTEx Coexpression,284	CNTNAP1,GALNT13,UBE2D4,THRA,IRS1,PLEKHB1,TNC,IRS2,FGFRL1,CCND2,MCF2L,DPF3,TNKS1BP1,SPEG,SMCO4,GARNL3,SNTA1,PDGFRA,LYNX1,KCND2,IGFBP5,EBF1,ANK3,DCN,PCDHGA9,MAPK8IP1,ACTA2,TIAM1,SLC7A5,VCAN,FOLH1,TRAF3,DAAM2,CTDSP2,SCN4B,MGLL,RTN4R,COL13A1,PELI3,NTM,EGFR,AURKB,GOLGA7B,CECR2,NHLH2,ABLIM1,ANKH,CHN2,GPC1,MBP,SLC25A23,EGR1,JUN,GADD45B,KCNJ12,SAMD4A,FANCA,KLF4,PODN,SORL1,CORO2B,KLF2,STXBP5L,GPR137C,HIPK…
NKX28	693	O15522	632.0	ARCHS4 Coexpression,304;GTEx Coexpression,960	PTPRU,ITGB4,TROAP,WWC1,IER5L,SAYSD1,DBF4B,PKMYT1,FOXM1,IQGAP3,SRM,TAF7L,RMND5B,RECQL4,CDC20,SH3TC2,MOV10L1,GPC5,TK1,CCHCR1,PRND,PPARGC1B,HES4,CDT1,CDKN2A,SLC52A2,KCNK13,PLK1,KIF24,AZIN2,KRT7,CLDN11,SLC7A5,FAM222A,LIN28B,GJD3,KRT18,SAPCD2,UBE2S,INCENP,TRIP13,HOXB6
ZNF311	694	Q5JNZ3	633.0	ARCHS4 Coexpression,623;Enrichr Queries,364;GTEx Coexpression,912	ZNF572,ERCC6L,THRB,IRS1,TUSC2,COL12A1,BUB1B,IRS2,PRDM1,IFI44L,ICAM1,KIF15,NAA80,SYDE1,CHEK1,MYBL2,ZNF883,PDGFRA,HELLS,FOXD1,EBF1,ARMC9,SOX11,TMEM170B,DKK1,CBFA2T3,WDR76,PARD3B,SLC7A5,ALDH1A3,SFRP1,VCAN,FAM234B,MAF,LOX,OAS1,TRAF3,CMPK2,ANGPTL4,CFAP97,TNXB,NTM,TTK,EGFR,AURKB,JAKMIP2,ABLIM1,CDC45,OLFML3,STC2,TSPAN4,SLIT2,ZNF665,BUB1,CPA4,FANCI,EGR1,JUN,STIL,GADD45B,ATAD5,GDF15,LAPTM5,SORBS2,KLF4,NFA…
KCNIP3	695	Q9Y2W7	633.5	ARCHS4 Coexpression,496;GTEx Coexpression,771	IGSF8,CNTNAP1,NYAP1,CSRNP3,RAB3A,THRA,PLEKHB1,SLC35F1,CABP1,RGS4,JPH4,KIF5C,BAALC,TNR,DLGAP1,MBP,SLC25A23,ATP6V0E2,MCF2L2,WASF3,KCNF1,GABBR2,LYNX1,RASL10A,RNF208,SHISAL1,CIT,MAPK8IP1,PPP2R2C,TEF,DAAM2,REEP2,APBA1,CBLN2
TET2	696	Q6N021	634.0	ARCHS4 Coexpression,723;GTEx Coexpression,545	CD82,DGKA,DOCK8,PTAFR,BOD1L1,FGL2,NLRC5,CGAS,SAMSN1,CTSS,FAM110A,DOCK10,DOCK11,PSTPIP2,SLC16A6,IL6R,ITGA4,GCA,SEMA4D,LIMK2,LAPTM5,TAP1,CDC42BPA,PLXDC2,ARHGAP25,SORL1,TMPPE,PARP8,GPR141,TLR1,SULT1B1,TBC1D2,B3GNT8,THEMIS2,TBXAS1,HPSE,EVI2B,SFT2D2,MXD3
TBX15	697	Q96SF7	635.0	ARCHS4 Coexpression,673;Enrichr Queries,299;GTEx Coexpression,933	SYNM,PLEKHF1,UBE2D4,TENM4,IRS1,COL12A1,TNC,PRDM1,LRRC2,ROBO1,MYOM3,THBD,CHAF1B,CYP26B1,ADAMTS2,ENPP2,SPEG,MYOZ2,RRP15,PRKG1,SNTA1,PDGFRA,EDN1,FOXD1,IGFBP5,EBF1,SPTB,DCN,ACTA2,SFRP1,VCAN,MAF,LOX,TXLNB,RASA4,ADAM12,COL8A1,ANGPTL4,SMTNL2,RBM24,USP13,PRKAA2,LPL,NEXN,THBS2,EGFR,AURKB,FBLN5,TTN,TMEM201,CLMP,OLFML3,HLX,PRKAR2A,XIRP2,SLIT2,MEST,CPA4,NAA50,EGR1,JUN,ANGPT1,LUM,KCNJ12,IRX3,SAMD4A,SORBS2,IGF…
ZNF165	698	P49910	635.0	ARCHS4 Coexpression,870;Enrichr Queries,56;ReMap ChIP-seq,54;GTEx Coexpression,1560	FBXO25,IRS2,SPINT2,ICAM1,CDC20,MT2A,PLAU,NEK2,MAP3K8,TPD52,DKK1,DEPDC1B,MTHFD2,KIF20A,MT1E,DSC3,SDC4,CDCA5,HMMR,CCNB1,STC2,MAP7,EIF4EBP2,PMAIP1,ECT2,FAM83B,CPA4,GSTM4,CDT1,EGR1,GSTM2,JUN,EGR3,GADD45B,KLHL26,LIF,NDC80,OCLN,GKAP1,MYO5C,NFE2L3,CNTN1,CDK1,APOBEC3B,KIF14,KIF11,TTC29,VSIG10,LMNB1,OASL,SLC6A4,DUSP10,EXO1,IMPA2,CTSL,NUF2,PBK,TK1,DLGAP5,CEP55,GARNL3,VAV3,EDN1,TNFRSF12A,PEG3,SLC39A11,KIF23…
EN1	699	Q05925	636.0	ARCHS4 Coexpression,353;Enrichr Queries,343;GTEx Coexpression,1212	RAB3C,CSRNP3,COL12A1,TNC,MYRFL,PRDM1,ABCA12,NKPD1,ELAVL2,SLC6A3,ADAL,NPPC,GPR173,CYP26B1,CCND2,POF1B,HEY1,KIF5C,SPEG,RRP15,EPHA4,PDGFRA,FOXD1,IGFBP5,EBF1,SOX11,GFRA1,PROX1,DKK1,ALDH1A3,SFRP1,VCAN,MAF,ADAM12,LANCL3,SMTNL2,COL17A1,GPM6A,ZBTB8A,TUFT1,NTM,TSHZ2,LEF1,PKD1L1,THBS2,CXXC4,EGFR,PCDH17,AURKB,NHLH2,TCEAL7,SERTAD4,HLX,ALX1,SLIT2,NPTX2,SCN3B,CCDC184,NAA50,EGR1,JUN,EGR3,IRX5,CDKN2A,IRX3,IFFO2,…
OLIG3	700	Q7RTU3	636.0	ARCHS4 Coexpression,687;Enrichr Queries,315;GTEx Coexpression,906	PCSK1,CRYBG1,TENM4,GMNN,CHD7,GRIK3,TMEM97,PRDM1,TSPAN11,ELAVL2,LFNG,NPPC,GPR173,CYP26B1,EDNRB,IMPA2,KIF5C,HEY2,BOC,NEFM,VAV3,EPHA4,PDGFRA,EPHA7,ADGRV1,FOXD1,IGFBP5,PRKCB,ARHGEF19,EBF1,UNC5C,SOX11,GFRA1,SHISA3,PROX1,ADRA2A,SFRP1,VCAN,CDCP1,MAF,COL4A6,GPM6A,MVK,GPR87,NTM,NRXN1,LEF1,GREB1L,FIGNL2,CXXC4,PCDH17,AURKB,ERICH5,NHLH2,CECR2,GRIN2A,TMEM169,IGFBPL1,ERBB4,PLAGL1,CLCA2,ALX1,SLIT2,CCDC184,VAT1L…
HMX1	701	Q9NP08	636.3	ARCHS4 Coexpression,254;Enrichr Queries,1154;GTEx Coexpression,501	PTPRU,PLEKHB1,JADE3,NUDT3,ELAVL2,NPPC,PAIP2B,CYP26B1,CHAF1A,HEY1,BAALC,TNR,MYBL2,CCHCR1,LRRC45,FOXD1,DCXR,CEP131,EBF1,RNF208,SOX11,UNC5C,PROX1,MANEAL,ASRGL1,ENKUR,EML5,DOK4,SAPCD2,HOXB6,ADCYAP1R1,PPP1R35,LEF1,PKMYT1,IQGAP3,AURKB,SRM,RECQL4,TCEAL7,TMEM201,CDH20,E2F1,GPC5,ALX1,ATP6V0E2,NPTX2,STOX1,WASF3,HES4,ACBD7,EGR1,CDT1,EGR3,RASL10A,IRX5,FOXF1,CDKN2A,IRX3,CABLES1,KLF4,KAZALD1,POU4F1,HIPK2,HS3ST…
ONECUT1	702	Q9UBC0	636.5	ARCHS4 Coexpression,889;Enrichr Queries,680;ReMap ChIP-seq,84;GTEx Coexpression,893	PECR,IRS1,MPV17L,COL12A1,IRS2,TMEM97,PRDM1,IKZF2,SLC4A4,NUDT3,NPPC,CCND2,KIF5C,XYLB,PDGFRA,EPHA7,IGFBP5,WDR74,EBF1,SOX11,TMEM170B,GCAT,UTS2B,DEPDC1B,MAF,DOK4,PKP2,TSHZ2,PCDH17,EPB41L5,C5,FLRT3,COBLL1,MAP3K21,LPXN,ALX1,A2M,APOB,PRELID2,EGR1,JUN,EGR3,ZNF382,DDIAS,FANCA,DHCR24,IGF1,POU2F2,ZFHX4,ACADSB,NR4A1,CDK6,CSRNP3,B4GALT1,GRIK3,NADK2,EPB41L4B,SPRED2,CYP26B1,ATP7B,DUSP10,HEY2,NEFM,CD36,SLC37A4,C…
ZSCAN10	703	Q96SZ4	637.3	ARCHS4 Coexpression,298;Enrichr Queries,588;GTEx Coexpression,1026	GLDC,DSCC1,CHD7,BUB1B,PRDM1,MYOM3,LMNB1,NPPC,CHAF1B,MT2A,CHAF1A,KIF5C,SALL4,HEY2,DNMT3B,DPF3,MYBL2,PHGDH,HELLS,RMI2,TNFRSF12A,SLC30A3,TESC,ARHGEF19,SPTB,ACTA2,SFRP1,B3GNT7,ANOS1,MCM4,DSG2,SMTNL2,SMPDL3B,RBM47,LEF1,AURKB,BCL2L12,CECR2,TMEM201,OLFML3,CHN2,P2RY2,BEND4,PMAIP1,NPTX2,BUB1,GINS1,EGR1,JUN,FZD5,KCNJ12,GDF15,PLCL2,GRHL3,KLF4,SORL1,ACVR2B,KLF2,TMEM233,NR4A1,LIN28B,SBK1,KRT18,FRAS1,NFE2L3,LR…
ZNF57	704	Q68EA5	638.0	ARCHS4 Coexpression,990;Enrichr Queries,316;GTEx Coexpression,608	PGAP2,SH2D4A,GMNN,IRS2,KIF11,ABCA12,AQP3,NKPD1,CKS1B,FAM110A,MT2A,CHAF1A,POF1B,IMPA2,SNRNP70,PBK,PIM3,DLGAP5,METTL17,VAV3,MAP2K3,HELLS,TNFRSF12A,ARHGEF19,COQ10A,SLC7A5,VCAN,IFI27,OAS1,TRAF3,CTDSP2,CFAP58,IRF6,MTFR2,DSC3,ZNF750,MT1E,COL17A1,OTUB2,PRIM2,TUFT1,UHRF1,GPR87,RGS16,CDCA7,LYPD5,AURKB,ACAT2,AURKA,GPNMB,FLRT3,STC2,ZNF823,PMAIP1,LDLR,FAM83B,CPA4,HES4,EGR1,GINS2,JUN,RRM2,GADD45B,GDF15,IRX3,F…
ZNF835	705	Q9Y2P0	640.3	ARCHS4 Coexpression,831;Enrichr Queries,628;GTEx Coexpression,462	CNTNAP1,PTPRR,TENM4,GLDC,WWC1,MPV17L,CDH8,JPH4,PCLO,HYKK,KIF5C,DLGAP1,ZNF843,ZNF385D,MCF2L2,EID2B,PRKG1,GARNL3,ZIK1,PCDHGA6,ADGRV1,KCND2,PEG3,BHMT2,SOX11,ANK3,SFRP1,VCAN,DMC1,ZNF554,PDE9A,RTN4R,RNFT2,ADCYAP1R1,ZBTB8A,TNXB,PELI3,ICA1L,AMIGO1,NTM,NRXN1,FBXO48,AURKB,MAPK9,DZANK1,MAP7,CDH23,ATP6V0E2,NPTX2,ZNF665,VAT1L,CPA4,ACBD7,MPP2,EGR1,ZNF382,SPRYD4,ST8SIA1,GDF15,SORBS2,CORO2B,SORL1,LRP1B,STXBP5L,…
TAL2	706	Q16559	640.7	ARCHS4 Coexpression,521;Enrichr Queries,129;GTEx Coexpression,1272	UBE2D4,ARL6IP1,FAM13C,ITGB3,COL12A1,CHD7,TNC,PRDM1,MKI67,LRRC2,ICAM1,KIF15,DTWD2,NPPC,MT2A,EDNRB,HEY1,PLAU,B3GALT2,SALL4,CD36,EDIL3,PRND,NCKAP5,EPHA4,EPHA7,EDN1,IGFBP5,EBF1,SOX11,GFRA1,PROX1,CDC25C,DKK1,COQ10A,ARL4C,ACTA2,ASPM,SFRP1,VCAN,FAM234B,TXLNB,LOX,IGDCC4,PAPPA,ADAM12,ANGPTL4,SMTNL2,RBM24,USP13,RGS16,FGL2,LEF1,LPL,SLCO5A1,CXXC4,AURKB,FLRT3,PLAGL1,P2RY1,CEP70,ZNF823,XIRP2,NAALAD2,NPTX2,MEST…
ZNF843	707	Q8N446	641.3	ARCHS4 Coexpression,775;Enrichr Queries,501;GTEx Coexpression,648	EXOC3L2,UBE2D4,CD82,PCDHGB4,DIS3L,MPV17L,IRS2,LRRC2,IFI44L,MYOM3,ICAM1,OASL,ADAL,DTWD2,HYKK,C3AR1,DPF3,SPEG,MCF2L2,RRP15,LYNX1,PCDHGA6,HPCAL1,WNT9B,SPTB,DKK1,ARL4C,CLDN11,TXLNB,TRAF3,CTDSP2,DMC1,IRF7,CMPK2,ANGPTL4,ZNF554,USP13,RNFT2,ZBTB8A,PRKAA2,TNXB,CCDC68,HAAO,FBXO48,C2CD4B,CACNA1C,ADRB2,LYPD5,METTL21A,DEPP1,AURKB,TTN,RASGRP3,TMEM201,RASD1,SPOCK2,CDH23,MOV10L1,OTOF,ZNF665,CPA4,HES4,ACBD7,EGR1,…
SNAI3	708	Q3KNW1	642.3	ARCHS4 Coexpression,584;Enrichr Queries,335;GTEx Coexpression,1008	PLEKHF1,UBXN2B,ATP2A3,RCSD1,CTSS,ICAM1,OASL,LFNG,NPPC,MT2A,CCND2,MCF2L,FLOT2,KIF21B,IL6R,SEMA6B,TNFRSF12A,SLC30A3,PRKCB,TESC,ARID5A,TAP1,MYO7A,CBFA2T3,SYTL3,TLR1,ACTA2,SLC7A5,B3GNT8,TRAF3,DPEP2,IRF7,PLEKHO2,MGLL,TRABD,GYPC,RGS14,PPM1M,RGS16,CCDC69,PTAFR,PDGFB,LPL,ADRB2,AURKB,P2RY6,SPOCK2,STAT4,E2F2,EGR1,JUN,EGR3,LAMB3,GADD45B,VDR,GDF15,IL10RA,LAPTM5,FANCA,G0S2,CORO2A,KLF4,ARHGAP25,KLF2,GPR141,BST…
HMG20B	709	Q9P0W2	642.3	ARCHS4 Coexpression,598;Enrichr Queries,959;GTEx Coexpression,370	TOP2A,RAB3A,GMNN,CHTF18,NUDT3,ICAM1,JPH4,CDC20,SYDE1,MT2A,KIF5C,CTSL,SNRNP70,LRRTM2,SLC16A6,PHGDH,MYBL2,CCHCR1,SH3GLB2,LRRC45,PAQR4,DCXR,CEP131,HPCAL1,MANEAL,TMEM170B,ARL4C,CCNA2,GIGYF1,BACE2,ALDH5A1,MTHFD2,TRAF3,INCENP,CTDSP2,MAPKAPK2,BIRC5,ALDOC,KIF20A,RNFT2,TRABD,DNMT1,NYAP1,AMIGO1,PPP1R35,GDPD1,FAM169A,PKMYT1,AURKB,JAKMIP2,RECQL4,MAPK9,SPOCK2,AMDHD2,TSPAN4,E2F1,E2F2,ATP6V0E2,LDLR,EGR1,JUN,GAD…
HOXB8	710	P17481	642.7	ARCHS4 Coexpression,1145;Enrichr Queries,435;GTEx Coexpression,348	FAM13C,IRS1,ITGB3,PLEKHB1,COL12A1,TNC,PRDM1,FOXM1,FGFRL1,CMIP,LMNB1,NPPC,PAIP2B,CYP26B1,CCND2,HEY1,PLAU,SNRNP70,ENPP2,EDIL3,PDGFRA,GPR37,FOXD1,PAQR4,IGFBP5,LANCL1,EBF1,TMC7,PROX1,DKK1,MOB3B,DCN,TMIGD3,CLDN11,ARL4C,ACTA2,ALDH1A3,FAM222A,SFRP1,VCAN,MAF,LOX,SAPCD2,INCENP,KIFC1,ADAM12,HOXB6,LEF1,AURKB,RASGRP3,RECQL4,RASD1,SH3TC2,HLX,STC2,MVB12B,MAP7,MBP,CPA4,EGR1,JUN,NIPSNAP3A,EGR3,SEMA4D,DTNB,IRX5,F…
SCX	711	Q7RTU7	643.0	ARCHS4 Coexpression,643	FZD1,SH3GLB2,GPM6A,IRX5,GDF15,IL11RA,IRX3,AMIGO1,CEP131,IER5L,CHTF18,ARHGAP6,GRIN2D,RECQL4,GIGYF1,GRIN2A,KIF5C,SNRNP70,GPC1,TNKS1BP1,VWA1,SPEG
RAX	712	O75569	645.3	ARCHS4 Coexpression,509;Enrichr Queries,1200;GTEx Coexpression,227	RAB3B,TENM3,ANKRD33,CHD7,GRIK3,PRDM1,TSPAN11,TM7SF2,GPR173,NPPC,CCND2,EME1,SALL4,BOC,SCN1A,PDGFRA,EPHA4,ZNF483,FOXD1,COL25A1,DCAKD,EBF1,SOX11,PROX1,PIMREG,F3,ARC,SFRP1,SLC9A6,COL4A6,LANCL3,COL8A1,FAM20A,CHST2,HOXB6,ADCYAP1R1,TCF7,LEF1,GREB1L,LRP4,AURKB,CECR2,RASD1,DZANK1,ERBB4,HLX,CDH20,ALX1,SLIT2,NPTX2,LONRF2,WASF3,HES4,EGR1,EGR3,FAM78B,FZD5,FOXF1,CDKN2A,IRX3,ARID3A,POU4F1,ACVR2B,NFATC4,DHFR,LIN…
HOXD9	713	P28356	646.0	ARCHS4 Coexpression,935;Enrichr Queries,545;GTEx Coexpression,458	KCNG1,HP1BP3,COL12A1,TNC,OLFML2A,FOXM1,CHTF18,ARHGAP6,RERG,NPPC,SYDE1,EDNRA,CYP26B1,CCND2,SNRNP70,BOC,PAMR1,POLE,PDGFRA,EDN1,FOXD1,IGFBP5,TRPC4,FBXO17,EBF1,SOX11,GFRA1,EBF4,PROX1,DCN,GIGYF1,SFRP1,MAF,LOX,ADAM12,ZNF558,MASP1,HOXB8,HOXB6,TRABD2B,CDKL1,TSHZ2,LEF1,LPL,IQGAP3,AURKB,RECQL4,OLFML3,HLX,E2F1,ALX1,CPA4,HES4,FZD1,EGR1,GSTM2,TIA1,JUN,EGR3,IRX5,FOXF1,CDKN2A,IRX3,G0S2,SHISAL1,PARP16,SSC5D,KLF4…
HBP1	714	O60381	646.8	ARCHS4 Coexpression,268;Enrichr Queries,1307;ReMap ChIP-seq,43;GTEx Coexpression,969	EXOC3L1,TUSC2,TONSL,ABAT,IRS2,CMIP,NAA80,TM7SF2,ARHGAP44,CDC20,MT2A,TMEM88,HCFC1R1,CCRL2,PIM3,SAMD12,PCYT2,IL11RA,WDR74,TAP1,ORAI3,MYADM,CMPK2,NUPR1,CARS2,TEDC1,NYAP1,CDCA3,SDC4,PPP1R35,CDCA5,HTRA2,PKMYT1,SAMSN1,BRIP1,CRACR2B,MED30,AMDHD2,STC2,TSPAN4,EGR1,JUN,GADD45B,B3GALT4,RASSF7,FANCA,DHCR24,CORO2B,ZWINT,DHFR,TPX2,UBE2S,REEP2,NABP2,NFKBIE,RCOR2,CDC42SE2,CNTNAP1,RNPEPL1,TECR,NCAPG2,TMEM51,SNX10…
NCOA1	715	Q15788	648.3	ARCHS4 Coexpression,587;Enrichr Queries,1194;ReMap ChIP-seq,293;GTEx Coexpression,519	DCLRE1B,TOR2A,SPAAR,DGKA,WIPF3,IRS2,CELSR2,NUDT3,MILR1,MFSD13A,DOCK11,CCND2,KIF5C,SALL4,SLC16A6,TMOD1,EPHA4,PRKCB,WDR74,ANK3,TMEM170B,TIAM1,DEPDC1B,DPEP2,PRR11,ADCYAP1R1,NYAP1,BOD1L1,BRIP1,SEC14L1,CDH20,KCNN4,MFAP3L,ACBD7,EGR1,JUN,VDR,SLC52A2,FANCA,PARP16,LRP1B,CDK6,UBE2T,MYO5C,SNAI1,BCL2,LRRN1,NES,ECM1,B4GALT1,THRA,DOCK8,CHD7,SLC2A1,SLC35F1,CTSS,CKS1B,SLC2A8,ROBO1,JPH4,LRRTM2,FLOT2,TK1,ZNF385A,R…
ZSCAN23	716	Q3MJ62	648.7	ARCHS4 Coexpression,709;Enrichr Queries,185;GTEx Coexpression,1052	PRDM8,ROBO2,ZNF572,RYR2,CSRNP3,GALNT13,TENM4,IRS1,PCDHGB4,FAM13C,DSCC1,CHD7,XYLT1,LDLRAD4,ELAVL2,ROBO1,PCLO,EDNRB,KCNT2,KIF5C,ENPP2,NCKAP5,PRKG1,ZIK1,PDGFRA,GUCY1A2,EPHA4,PCDHGA6,ZNF483,EPHA7,ADGRV1,WDR74,SOX11,GFRA1,ANK3,EBF4,PROX1,PARD3B,PAPPA,PRR16,DGKI,NRXN1,TSHZ2,LEF1,ERV3-1,GREB1L,TMTC1,THBS2,CXXC4,AURKB,TCEAL7,CLMP,TMEM169,IGFBPL1,OLFML3,SLIT2,ZNF665,CPA4,TUB,EGR1,JUN,TIA1,ATRNL1,SORBS2,FA…
SRY	717	Q05066	649.0	Literature ChIP-seq,108;ARCHS4 Coexpression,1295;Enrichr Queries,719;GTEx Coexpression,474	TRIL,TMEM97,ABCA12,MKI67,ANTXR2,SLC4A4,TXNDC16,ICAM1,IL4I1,MT2A,EDNRB,POF1B,TMEM88,CPNE3,PIP4K2C,GTSE1,NCKAP5,CMKLR1,EPHA4,PAQR4,PRKCB,CLEC11A,EBF1,WDR74,KRT7,SOX11,MYO7A,PIMREG,DKK1,SYTL3,MAPK8IP1,ARC,TEP1,PAPPA,KCNQ1,SFRP5,TRIM14,OTULINL,ADCYAP1R1,DHH,PDGFB,PCDH12,LYPD5,SLC5A3,SKA1,SEC14L1,CRACR2B,CEP70,OTOF,ST8SIA6,KCNN2,KCNN4,GSTM4,EGR1,CDT1,JUN,DNAH11,EGR3,FZD5,ST8SIA1,PLK1,RASSF7,LIF,IFFO2,…
ZFP41	718	Q8N8Y5	649.3	ARCHS4 Coexpression,1493;Enrichr Queries,118;GTEx Coexpression,337	TOP2A,RAB3A,KCNC4,CCNF,CHD7,TONSL,SLC2A1,IRS2,BRCA1,MKI67,ELAVL2,LMNB1,NPPC,CCND2,KIF5C,SNRNP70,CHCHD6,MCF2L,PBK,TNKS1BP1,MYBL2,GTSE1,SH3GLB2,LYNX1,IGFBP5,SLC6A15,SOX11,MANEAL,ARL4C,SLC7A5,TIAM1,GIGYF1,FAM234B,CCNE2,ESPL1,TRAF3,INCENP,CTDSP2,BIRC5,ANGPTL4,MCM6,ASF1B,RNFT2,DNMT1,ADCYAP1R1,NYAP1,UHRF1,PELI3,GDPD1,CDCA7,IER5L,FAM169A,AURKB,RECQL4,TCEAL7,PARD6A,CNNM1,GPC1,ATP6V0E2,CCDC184,MEST,GABBR2…
SMYD3	719	Q9H7B4	651.0	ARCHS4 Coexpression,979;GTEx Coexpression,323	DTYMK,RAB3A,TENM3,ACSM3,GMNN,GDPD1,ARHGAP6,ACAT2,CKS1B,MAPK9,CDC45,SNRNP70,SPOCK2,DLGAP1,OIP5,CCDC184,EID2B,SCAI,ZIK1,GABBR2,GINS2,PLA2G12A,KCND2,SYT1,SLC6A15,PNMA8A,SEMA4F,IPCEF1,GP6,MZT1,GCAT,GRIN2D,FAM234B,TRAPPC6A,GLRB,KIF26B,UBE2T,CFAP161,NABP2,CENPN,KCNK2,RCOR2,DGKI
TCF7L1	720	Q9HCS4	651.7	ARCHS4 Coexpression,493;Enrichr Queries,693;GTEx Coexpression,769	TENM4,IRS1,GLDC,TNC,SLC2A1,IRS2,TMEM97,ARHGAP6,SYDE1,CASP12,CCND2,EDNRB,CHAF1A,HEY1,SALL4,BOC,CHEK1,DNMT3B,PCLAF,PHGDH,EPHA4,PDGFRA,HELLS,IGFBP5,ITGA1,EBF1,COPZ2,PIMREG,PARD3B,ARL4C,ACTA2,SFRP1,VCAN,CTDSP2,MYADM,ANOS1,SMPDL3B,MGLL,ITGA9,YAP1,RNFT2,ZBTB8A,TNXB,SDC4,LEF1,FBLN1,EGFR,AURKB,PLAC9,CECR2,OLFML3,TSPAN4,GINS1,EGR1,JUN,GADD45B,GINS4,FANCA,PODN,KLF4,BRI3BP,ACVR2B,NFATC4,BMP4,LIN28B,CDK6,FRA…
AIRE	721	O43918	654.0	ARCHS4 Coexpression,1234;Enrichr Queries,615;GTEx Coexpression,113	PCSK1,RAB3C,CSRNP3,RAB3A,ARL6IP1,CD82,KCNC4,TNC,SNX10,SLC35F1,PRDM1,HIF3A,SLC4A4,ELAVL2,ICAM1,LFNG,TAF7L,MT2A,CCND2,PLAU,LRRTM2,DNMT3B,BAALC,TNR,MAP3K8,PHGDH,SCN1A,PEG3,PRKCB,SOX11,MANEAL,ANK3,ACTA2,GJD3,AIM2,SLC9A6,TRAF3,IRF7,LANCL3,NUPR1,SCN4B,ADCYAP1R1,DNMT1,NYAP1,LEF1,PDGFB,PKD1L1,PCDH19,FAM169A,CXXC4,AURKB,DNAJC28,SKA1,OAZ3,CD79B,TCEAL7,HLX,STAT4,XIRP2,CSMD3,CCDC184,VAT1L,EGR1,JUN,DNAH11,GAD…
OTP	722	Q5XKR4	654.0	ARCHS4 Coexpression,592;Enrichr Queries,1101;GTEx Coexpression,269	RAB3B,PRDM8,PCSK1,RAB3C,CSRNP3,KCNC4,NPY2R,SNX10,PRDM1,ELAVL2,NPPC,GPR173,CYP26B1,KIF5C,KIF21B,EID2B,PDGFRA,FOXD1,PEG3,SLC6A15,EBF1,SOX11,MANEAL,PROX1,SLC9A6,TMEM9,HOXB8,HOXB6,GPM6A,PPM1L,PCDH19,FAM169A,CXXC4,PCDH17,AURKB,NHLH2,TCEAL7,TMEM169,ALX1,CSMD3,SLIT2,NPTX2,SCN3B,CCDC184,VAT1L,KLHL29,ACBD7,EGR3,IRX5,GDF15,IRX3,PNMA8A,PNMA2,ZFHX4,POU4F1,GRIN2D,SBK1,NOVA1,CNTN1,LHX6,APBA1,LRRN1,ZBTB8B
ZBTB39	723	O15060	654.3	ARCHS4 Coexpression,41;Enrichr Queries,1028;GTEx Coexpression,894	ARHGAP11A,ZWILCH,CELF1,IRS1,CHD7,NCAPG2,FBXO25,SLC2A1,BUB1B,SAYSD1,IRS2,KIF11,LMNB1,NPPC,SPRED2,CCND2,CHAF1A,EXO1,SALL4,CHEK1,DNMT3B,NEK2,MYBL2,POLE,DLGAP5,RALGPS2,KIF24,YOD1,KNL1,HASPIN,ARL4C,CCNA2,SGO2,SLC7A5,FANCD2,MTHFD2,TRAF3,INCENP,KIFC1,CTDSP2,MCM4,KIF2C,MCM6,DNMT1,CDCA2,DNAH8,UHRF1,CDCA5,WDR62,PKMYT1,FBXO43,AURKB,NCAPH,CECR2,BRIP1,RACGAP1,ORC1,MOV10L1,EIF4EBP2,BEND4,BUB1,PPARGC1B,FANCI,GI…
BARHL2	724	Q9NY43	655.0	ARCHS4 Coexpression,569;Enrichr Queries,860;GTEx Coexpression,536	PRDM8,PTPRR,RAB3A,TENM4,CHD7,GRIK3,ELAVL2,JPH4,NPPC,CYP26B1,PCLO,KIF5C,MCF2L,NEFM,PDGFRA,FOXD1,KCND2,HPCAL1,EBF1,SOX11,GFRA1,ANK3,PROX1,ADRA2A,MAPK8IP1,TIAM1,MAF,ADAM12,RTN4R,GPM6A,NYAP1,COL13A1,LEF1,GPR83,AURKB,GOLGA7B,NHLH2,TCEAL7,ABLIM1,HLX,ERBB4,SPOCK2,CHN2,ALX1,NPTX2,CCDC184,WASF3,EGR1,MPP3,EGR3,ZNF382,IRX5,IRX3,KLF4,POU2F2,ZFHX4,POU4F1,STXBP5L,GPR137C,SBK1,NOVA1,CAMK4,KIF26B,REEP2,LHX6,CBLN…
MESP1	725	Q9BRJ9	655.0	ARCHS4 Coexpression,659;Enrichr Queries,319;GTEx Coexpression,987	SPON1,UBE2D4,TUSC2,DIS3L,NUDT3,TM7SF2,LFNG,MT2A,CASP12,HEY1,ANPEP,HEY2,NKX3-1,EPHA4,PDGFRA,EDN1,IGFBP5,PAQR4,TESC,DCXR,KRT7,SPTB,DKK1,ACTA2,ALDH1A3,SFRP1,VCAN,LOX,SAPCD2,SLC29A4,VWA1,SFT2D2,STEAP1,STEAP2,PDE9A,COL13A1,SDC4,DHH,PELI3,AMIGO1,LEF1,ADRB2,AURKB,SRM,RMND5B,CRACR2B,RASD1,STC2,E2F2,SCN3B,HES4,EGR1,MPP2,JUN,EGR3,FAM78B,GADD45B,GDF15,CDKN2A,BAD,IRX3,FANCA,G0S2,CORO2A,KLF4,KAZALD1,LRP1B,ASS…
MAZ	726	P56270	655.0	ARCHS4 Coexpression,952;ENCODE ChIP-seq,15;Enrichr Queries,911;ReMap ChIP-seq,140;GTEx Coexpression,1257	CCNF,TONSL,TMEM97,MKI67,ANTXR2,FGFRL1,TXNDC16,ICAM1,NAA80,CDC20,MILR1,MTBP,MT2A,TMEM88,C3AR1,GTSE1,PAQR4,PAQR5,WDR74,YOD1,ANK3,PHKA2,ASRGL1,WDR76,EML5,DEPDC1B,ORAI3,BTK,HOXB8,HOXB6,OTULINL,EXD2,NYAP1,CDCA2,LXN,CDCA3,SDC4,PPP1R35,SHMT1,NCAPH,SKA1,HELZ2,CD79B,STRIP2,CRACR2B,CEP70,TSPAN4,SCAP,KCNN4,NHEJ1,CDT1,EGR1,PRELID2,JUN,AFAP1L2,SNAPIN,GADD45B,PLK1,RASSF7,BRI3BP,ACADSB,GRIN2D,PARP11,CEP85,TOP2A…
ZNF138	727	P52744	655.3	ARCHS4 Coexpression,1444;Enrichr Queries,101;GTEx Coexpression,421	TOP2A,GPSM2,GLDC,CCNF,TECR,BUB1B,KIF11,MKI67,CELSR2,SYDE1,PAIP2B,GM2A,KCNT2,KIF5C,NUF2,DNMT3B,MYBL2,DLGAP5,ZNF883,HELLS,RMI2,PAQR4,ITGA1,LANCL1,ARAP2,SOX11,ANK3,KNL1,CCNA2,ASPM,FAM234B,DEPDC1B,ZNF92,MELK,CTDSP2,ZNF714,CLDN12,MAPKAPK2,MYADM,DEPDC1,MCM4,KIF2C,ZNF117,KIF20B,DSC3,ZNF750,COL17A1,BLM,CDCA7,FBXO48,TTK,HMMR,FAM169A,ARPP19,AURKB,TCEAL7,ABLIM1,CEP70,MAP7,RAD54L,PMAIP1,BUB1,FAM83B,PLK4,FANC…
POU4F2	728	Q12837	655.5	ARCHS4 Coexpression,262;Enrichr Queries,837;ReMap ChIP-seq,240;GTEx Coexpression,1283	PECR,TUSC2,SAYSD1,NAA80,TM7SF2,NPPC,GPR173,EDNRA,EDNRB,PTTG1,TMEM88,KIF5C,NEK2,KIF21B,CDON,EPHA4,PDGFRA,PCYT2,EBF1,SOX11,MOB3B,TIAM1,EML5,SFRP1,MAF,MTHFD2,HOXB8,CARS2,ASF1B,GPM6A,NYAP1,DHH,CDCA8,WDR62,SKA3,NALCN,ACAT2,PCDH17,BCL2L12,NHLH2,ORC1,MOV10L1,ALX1,NPTX2,PLK4,NAA50,FZD1,EGR1,JUN,TIA1,SNAPIN,GADD45B,FOXF1,PNMA8A,GGH,ZFHX4,FANCG,GRIN2D,LIN28B,GKAP1,UBE2T,RCOR2,TOP2A,ROBO2,COLGALT2,CSRNP3,CE…
ZNF717	729	Q9BY31	656.3	ARCHS4 Coexpression,557;Enrichr Queries,382;GTEx Coexpression,1030	ROBO2,SYNM,TENM4,PCDHGB4,DSCC1,CHD7,COL12A1,KCNC4,MPV17L,IRS2,TTF2,BRCA2,MKI67,PCSK5,IFI44L,ROBO1,LFNG,DOCK10,PCLO,HYKK,CHEK1,MACROD2,NCKAP5,MCF2L2,EYS,MAP2K3,SBSPON,NOM1,EPHA4,RFC3,PLA2G12A,BORA,ADGRV1,ABCC9,ANK3,ASPM,MMS22L,UTS2B,NEIL3,VCAN,TRAF3,CTDSP2,SFT2D2,SHC4,PRIM2,TNXB,SEMA3D,SEMA3A,NRXN1,AURKB,ABO,TTN,APOL4,ERBB4,CSMD3,ZNF665,CPA4,EGR1,JUN,DNAH11,GSTM2,ATRNL1,KCNJ12,XRCC2,PLCL2,FANCA,SO…
NR2F6	730	P10588	656.8	ARCHS4 Coexpression,1010;Enrichr Queries,591;ReMap ChIP-seq,134;GTEx Coexpression,892	TUSC2,SPINT2,CXCL16,ICAM1,NAA80,CDC20,SYDE1,MT2A,CCND2,TMEM88,HCFC1R1,PIM3,XYLB,PCYT2,IL11RA,MYO7A,DOK4,HSBP1L1,NUPR1,DNMT1,SDC4,SHMT1,TCF7,HTRA2,LPL,FBLN1,PKMYT1,BCL2L12,CCNB2,CCNB1,STC2,ZNF823,TSPAN4,APOB,EGR1,CDT1,JUN,FZD5,GADD45B,UBE2C,SLC52A2,PLK1,RASSF7,FANCA,SLC4A11,DHCR24,CORO2A,PHETA1,TPX2,NR4A1,CDK6,STAR,UBE2S,CDK1,ZMYND15,DOCK6,TOP2A,PTPRU,SH2D4A,TECR,SLC2A1,TMEM51,VSIG10,CTSS,MYOM3,CK…
CREM	731	Q03060	657.4	Literature ChIP-seq,151;ARCHS4 Coexpression,959;Enrichr Queries,492;ReMap ChIP-seq,105;GTEx Coexpression,1580	PI4K2B,TMEM97,SPINT2,FGFRL1,NAA80,FAM110A,IL4I1,MTBP,TMEM88,C3AR1,CMKLR1,FNBP1,PRKCB,WDR74,SYTL3,EML5,DEPDC1B,MTHFD2,ORAI3,HOXB8,HOXB6,ASF1B,CDCA2,SEH1L,CDCA3,NCAPG,SAMSN1,SLC5A3,ARPP19,NCAPH,OAZ3,EPB41L5,CRACR2B,PRKAR2A,CEP70,MOV10L1,CEP72,PLK4,NAA50,JUN,MTERF3,CDC6,FHDC1,SLC16A13,GRIN2D,PCDHGA12,GPR183,GIPC2,SASS6,FAT1,SNAI1,NMT2,CEP85,CDC42SE2,NCAPG2,DIS3L,HIF3A,HEY1,IMPA2,HEY2,TNKS1BP1,CEP55,…
NR2E3	732	Q9Y5X4	657.5	ARCHS4 Coexpression,627;Enrichr Queries,688	THRB,TENM4,MCM8,PRDM1,SIPA1L2,ISM1,ANTXR2,PCSK5,ELAVL2,MTBP,ZFYVE26,HEY1,HEY2,TMEM108,EYS,EDN1,ADGRV1,FOXD1,EBF1,PROX1,OLFM4,ADRA2A,MAF,LANCL3,ANGPTL4,SFT2D2,PRIM2,NTM,LEF1,METTL21A,EGFR,AURKB,MALT1,TMEM26,STC2,ATOH8,CDH23,ZNF665,HES2,PPARGC1B,CPA4,EGR1,JUN,IRX5,FOXF1,VDR,GDF15,IRX3,TCEANC,GGH,KLF4,PODN,PHETA1,ESR2,NR4A1,FAM151B,KIF26B
BARHL1	733	Q9BZE3	658.0	ARCHS4 Coexpression,412;Enrichr Queries,1128;GTEx Coexpression,434	PTPRU,PTPRR,CNTNAP1,GALNT13,RAB3A,THRA,CHD7,GRIK3,DOC2B,JPH4,NPPC,CYP26B1,PCLO,KIF5C,MCF2L,NEFM,EPHA7,KCND2,HPCAL1,EBF1,SOX11,ANK3,PROX1,CBFA2T3,MAPK8IP1,TIAM1,COL4A6,RTN4R,NYAP1,COL13A1,LEF1,CHRD,GPR83,PKMYT1,AURKB,GOLGA7B,NHLH2,ABLIM1,IGFBPL1,SPOCK2,CHN2,CDH23,MBP,NPTX2,WASF3,EGR1,EGR3,ZNF382,IRX5,LRRN2,KCNJ12,IRX3,PNMA8A,POU2F2,POU4F1,CORO2B,STXBP5L,GPR137C,SBK1,TEF,PPP2R2C,CAMK4,REEP2,LHX6,CB…
HOXB2	734	P14652	658.3	ARCHS4 Coexpression,1352;Enrichr Queries,242;GTEx Coexpression,381	SYNM,TNC,PLAT,PRDM1,ANTXR2,IL27RA,SYDE2,RGS4,SYDE1,MT2A,ADAMTS2,CCND2,HEY1,PLAU,BOC,SPEG,PGM5,SAMD12,EPHA4,PDGFRA,EPHA7,FOXD1,TNFRSF12A,IGFBP5,ITGA1,CLEC11A,ARMC9,EBF1,DCN,ARL4C,ADAM19,ACTA2,ALDH1A3,SFRP1,VCAN,LOX,CTDSP2,ADAM12,MYADM,COL4A6,PLEKHO1,HOXB8,HOXB6,TRABD,CCDC69,SEMA3A,PPP1R35,FGL2,LEF1,CACNA1C,AURKB,CLMP,FLRT3,OLFML3,STC2,PMAIP1,SLIT2,MEST,CPA4,APOBEC3C,BCHE,EGR1,JUN,EGR3,IRX5,GADD45B…
ZSCAN1	735	Q8NBB4	659.3	ARCHS4 Coexpression,875;Enrichr Queries,744;GTEx Coexpression,359	RAB3B,RYR2,CSRNP3,TENM4,IRS1,PCDHGB4,GRIK3,ABAT,SPINT2,CDH8,ELAVL2,TM7SF2,JPH4,ARHGAP44,GPR173,CYP26B1,PCLO,KIF5C,SPEG,NEFM,EID2B,PCDHGA6,PEG3,SOX11,GFRA1,MANEAL,KSR2,CBFA2T3,SLC7A5,TMEM9,RBM24,RNFT2,GPM6A,NYAP1,ICA1L,NTM,NRXN1,CACNA1C,FAM169A,CXXC4,EGFR,AURKB,PCDH17,TCEAL7,PARD6A,TMEM169,DZANK1,SCN3B,ATP6V0E2,NPTX2,CCDC184,MEST,CPA4,TUB,MPP2,EGR1,MPP3,EGR3,CDKN2A,GDF15,IRX3,TRAPPC4,PNMA8A,KLF4,L…
ESRRG	736	P62508	660.0	ARCHS4 Coexpression,387;Enrichr Queries,231;GTEx Coexpression,1362	ROBO2,RYR2,RAB3C,DGKD,THRB,CSRNP3,TENM4,IRS1,SLC4A4,ELAVL2,CDH8,ROBO1,PCLO,EDNRB,VSIG1,ENPP2,DLGAP1,NEFM,CD36,ZNF385D,NCKAP5,MCF2L2,PRKG1,EYS,VAV3,EPHA4,EPHA7,ZNF483,ADGRV1,IGFBP5,SLC2A12,EBF1,SSTR1,ANK3,PROX1,SSTR2,SFRP1,VCAN,ARHGEF9,MAF,KCNQ1,ADAM12,SHC4,RNFT2,GPM6A,REP15,NTM,NRXN1,ICA1L,TSHZ2,SLC41A1,LPL,CACNA1C,CXXC4,PCDH17,AURKB,ERBB4,CHN2,MAP3K21,GCNT4,SLIT2,CSMD3,CORIN,ACBD7,EGR1,MPP2,SYT1…
ZNF112	737	Q9UJU3	662.0	ARCHS4 Coexpression,414;GTEx Coexpression,910	TRABD,ROBO2,CSRNP3,FAM13C,PDE1A,ICA1L,SLC35F1,ELAVL2,CXCL16,ROBO1,TCEAL7,ABLIM1,ADAP2,KCNT2,CHN2,NCR3LG1,ZNF843,ZIK1,SCN1A,PCDHGA6,TIA1,ZNF382,SLC30A3,SLC6A15,LAPTM5,PNMA8A,SOX11,ANK3,PNMA2,ACVR2B,ZFHX4,STXBP5L,EML5,TIAM1,THEMIS2,GLRB,NOVA1,CNTN1,TUBGCP4,ZNF610,CBLN3,FGF12,DGKI
ATF2	738	P15336	664.4	ARCHS4 Coexpression,1277;ENCODE ChIP-seq,101;Enrichr Queries,1373;ReMap ChIP-seq,292;GTEx Coexpression,279	DCLRE1B,RAB3C,GALNT13,ARL6IP1,ZWILCH,IKZF2,TXNDC16,NUDT3,TM7SF2,ZDHHC4,FAM110A,IL4I1,CCND2,EME1,KIF5C,HCFC1R1,OIP5,PAMR1,RAB2B,FNBP1,ZGRF1,WDR74,SOX11,HASPIN,TRAIP,MAF,MTHFD2,FANCD2,ORAI3,KIF20B,STEAP2,EXD2,PDE1A,BOD1L1,EIF5A2,NCAPG,SKA3,NALCN,ARPP19,DNAJC28,BCL2L12,GOLGA7B,BRIP1,CCNB1,SEC14L1,RACGAP1,ORC1,FLRT3,TSPAN4,MAP7,PMAIP1,SCAI,CDT1,EGR1,JUN,TIA1,ACD,STIL,GADD45B,CCDC138,TRAPPC4,XRCC2,B3G…
GTF2B	739	Q00403	664.5	ARCHS4 Coexpression,1378;ENCODE ChIP-seq,70;ReMap ChIP-seq,207;GTEx Coexpression,1003	PI4K2B,PGAP2,TMEM97,NUDT3,NAA80,ZDHHC4,CDC20,HYKK,TMEM88,PCLAF,PDK3,ZNF843,FBXO5,PIP4K2C,WDR74,YOD1,MTHFD2,TEP1,ORAI3,ZNF714,BTK,KIF20B,HOXB6,EXD2,CDCA3,SDC4,CDCA5,PPP1R35,NCAPG,SKA3,RPAP1,SAMSN1,SLC5A3,ARPP19,NCAPH,CRACR2B,CEP70,PLCG2,ZNF823,KCNN4,PPARGC1B,APOBEC3C,FZD1,CDT1,JUN,GADD45B,XRCC2,PLK1,PARP16,ZWINT,BST1,TPX2,STAR,SNAI1,APOBEC3B,CDC42SE2,NCAPG2,KIF14,SNX10,KIF11,BRCA2,KIF15,NUF2,PBK,T…
GTF2IRD2B	740	Q6EKJ0	666.0	ARCHS4 Coexpression,469;Enrichr Queries,876;GTEx Coexpression,653	ARL6IP1,CD82,NCAPG2,MPV17L,SNX12,IRS2,ARHGAP6,ICAM1,LMNB1,LFNG,HYKK,PCLO,CTSK,SPEG,MYBL2,CD36,VSTM4,IL6R,MCF2L2,EBF4,ANK3,CCNA2,SLC7A5,RNF144B,TRAF3,INCENP,KIFC1,CTDSP2,ORAI3,ZNF558,ZNF117,NUPR1,RNFT2,ZBTB8A,TEDC2,CDCA5,HMMR,SLC7A2,DEPP1,AURKB,NCAPH,GK5,CNNM1,RACGAP1,STC2,ATOH8,ZNF665,CPA4,ACBD7,EGR1,GSTM2,TRMT10B,TIA1,JUN,GADD45B,ZNF382,GDF15,FANCA,PARP16,SORBS2,PLXDC2,KLF4,BRI3BP,NFATC4,ANLN,TP…
KLF7	741	O75840	668.3	ARCHS4 Coexpression,544;Enrichr Queries,819;GTEx Coexpression,642	ROBO2,CSRNP3,TENM4,IRS1,TECR,TNC,SLC2A1,IRS2,PRDM1,APEH,ANTXR2,NUDT3,ELAVL2,ICAM1,ROBO1,SYDE1,DOCK11,CCND2,DUSP10,KIF5C,MAP3K8,KIF21B,TK1,ZNF883,EPHA4,EDN1,IGFBP5,ITGA1,EBF1,SOX11,MANEAL,PARD3B,ARL4C,ADAM19,SLC7A5,VCAN,TRAF3,CTDSP2,MYADM,GRAMD1C,ZBTB8A,SDC4,ERV3-1,TMTC1,EGFR,AURKB,JAKMIP2,TCEAL7,NFS1,TMEM169,IGFBPL1,HLX,TSPAN4,LDLR,CCDC184,EGR1,JUN,GADD45B,GDF15,SAMD4A,LIF,KLF4,ZFHX4,KLF2,ZWINT,H…
ZNF286A	742	Q9HBT8	668.7	ARCHS4 Coexpression,554;Enrichr Queries,520;GTEx Coexpression,932	RAB3B,TOP2A,CNTNAP1,RNPEPL1,CHD7,TNC,MCM10,IRS2,SLC35F1,TMEM97,KIF11,BRCA1,BRCA2,MKI67,NUDT3,VSIG10,LMNB1,MTBP,GPR173,CCND2,KIF5C,SALL4,PHGDH,DLGAP5,RRP15,ZIK1,HELLS,PCDHGA6,RFC4,KCND2,SLC6A15,SOX11,EML5,SLC7A5,MMS22L,VCAN,FAM234B,GJD3,IGDCC4,TRAF3,CTDSP2,ZNF714,BIRC5,RNFT2,PARPBP,SEMA3A,NCAPG,FAM169A,AURKB,ACAT2,ABLIM1,ZNF665,ECT2,GINS1,EGR1,JUN,TIA1,ZNF382,CCDC138,GDF15,FANCA,CDC6,ACVR2B,NR4A1,…
ELK3	743	P41970	670.0	Literature ChIP-seq,114;ARCHS4 Coexpression,885;Enrichr Queries,913;GTEx Coexpression,768	PRDM8,CSF3,TOR2A,RAB3A,IRS1,TUSC2,ANKRD33,COL12A1,RTKN2,TNC,PLAT,PRDM1,ANTXR2,TMEM140,MKI67,AQP3,CMIP,ICAM1,SYDE1,MT2A,CCND2,PLAU,TMEM88,CHEK1,PIM3,KIF21B,EPHA4,PDGFRA,CLEC11A,EBF1,HPCAL1,WDR74,P3H2,ARID5A,TAP1,ENKUR,ADAM19,MAF,LOX,DOK4,CCNE1,SLFN14,ADAM12,ORAI3,MAPKAPK2,MYADM,DPEP1,STEAP1,SLC27A3,KIF20B,HOXB8,HOXB6,CETP,DNMT1,SDC4,COL13A1,GYPC,DHH,PDGFB,CDCA8,FUT1,PCDH17,TMEM26,CRACR2B,ORC1,TBXA…
DRGX	744	A6NNA5	670.3	ARCHS4 Coexpression,696;Enrichr Queries,1104;GTEx Coexpression,211	ROBO2,RAB3C,RYR2,RAB3A,KCNC4,GRIK3,PRDM1,CDH8,ELAVL2,RGS4,NPPC,CYP26B1,KIF19,CRTAC1,DLGAP1,NEFM,ZNF385A,SCN1A,PEG3,EBF1,SOX11,GFRA1,PROX1,MANEAL,CBFA2T3,ADRA2B,ADRA2A,FAM234B,FAM222A,ARHGEF9,HOXB8,RNFT2,NTM,NRXN1,LEF1,CABP1,ARPP19,PTS,TCEAL7,NHLH2,IGFBPL1,E2F1,MBP,ALX1,NPTX2,SCN3B,CCDC184,LONRF2,GABBR2,EGR3,CDKN2C,SYT1,DTNB,FAM78B,ATRNL1,BRPF3,PNMA8A,DHCR24,CORO2A,POU4F1,TPBGL,HS3ST2,GLRB,PPP2R2C…
ZNF804B	745	A4D1E1	671.0	ARCHS4 Coexpression,1129;Enrichr Queries,152;GTEx Coexpression,732	ROBO2,PTPRU,RYR2,PTPRR,THRB,CSRNP3,TENM4,ISM1,FGFRL1,CDH8,HS6ST3,ROBO1,PCLO,SALL4,TMEM108,TNR,DLGAP1,ZNF385D,MACROD2,EDIL3,NCKAP5,PRKG1,EYS,UNC13C,GUCY1A2,EPHA7,ADGRV1,KCND2,KRT7,UNC5C,ANK3,IPCEF1,KNSTRN,ARHGEF9,SLC9A6,ADAM12,HSBP1L1,TFF3,CDH12,NUPR1,DGKI,KLHL14,SEMA3D,SEMA3A,NTM,NRXN1,CACNA1C,PCDH19,NALCN,EGFR,EPB41L5,APOL4,GRIN2A,ERBB4,CHN2,XIRP2,GPC5,CSMD3,SLIT2,BEND7,GABBR2,MPP2,AFAP1L2,DNAH1…
TGIF1	746	Q15583	671.3	ARCHS4 Coexpression,1096;Enrichr Queries,635;GTEx Coexpression,283	TOP2A,RAB3A,B4GALT1,THRA,TNC,SLC2A1,IRS2,PRDM1,MKI67,ICAM1,CKS1B,JPH4,MT2A,DUSP10,KIF5C,PLAU,SALL4,LRRTM2,DNMT3B,TNKS1BP1,MAP3K8,EID2B,HELLS,EDN1,TNFRSF12A,PRKCB,RNF208,MANEAL,ARL4C,SLC7A5,ARHGEF9,VCAN,MTHFD2,TRAF3,CTDSP2,SMS,ANGPTL4,NUPR1,STEAP1,RNFT2,NYAP1,SDC4,ICA1L,AMIGO1,GDPD1,FAM169A,CXXC4,NALCN,AURKB,JAKMIP2,MAPK9,PARD6A,STC2,PMAIP1,ATP6V0E2,LDLR,MPP2,EGR1,JUN,RRM2,GADD45B,GDF15,LIF,PNMA8A…
VENTX	747	O95231	671.7	ARCHS4 Coexpression,724;Enrichr Queries,798;GTEx Coexpression,493	MPV17L,PRDM1,ICAM1,MILR1,ADAMTS4,THBD,HYKK,PLAU,ANPEP,SALL4,HEY2,C3AR1,FLOT2,ZNF843,CD36,MCF2L2,PCDHGA6,TNFRSF12A,TESC,KCNK13,RENBP,TLR1,RCN3,VCAN,KCNQ1,DMC1,DPEP2,PLEKHO2,TLR5,ZNF554,RNFT2,RBM47,ZBTB8A,PPM1M,PTAFR,LEF1,FBXO48,NPL,CD1D,METTL21A,AURKB,RASGRP3,ADAP2,OLFML3,HLX,ZNF665,CPA4,ACBD7,PPP1R14A,EGR1,JUN,SLC37A2,EGR3,GCA,ZNF382,FOXF1,NEK5,LAPTM5,BMX,PLXDC2,KLF4,ARHGAP25,KLF2,GPR141,BST1,FMN…
STAT6	748	P42226	671.8	Literature ChIP-seq,102;ARCHS4 Coexpression,799;Enrichr Queries,1189;GTEx Coexpression,597	CD82,DOCK8,CHD7,PDE3B,SLC2A1,ATP2A3,SNX10,SPINT2,PRDM1,NUDT3,CTSS,LRRC2,ICAM1,LFNG,CCND2,KIF5C,FLOT2,IL6R,DLGAP5,VAV3,ADGRV1,ARID5A,TAP1,SYTL3,PARD3B,TIAM1,ALDH5A1,MAF,CDCP1,TEP1,TRAF3,CTDSP2,IRF7,DPEP2,PLEKHO2,CARD11,PDE9A,RNFT2,NYAP1,SDC4,RGS14,ICA1L,AMIGO1,PTAFR,FGL2,LEF1,NLRC5,ATP10A,HMMR,FAM169A,NALCN,EGFR,AURKB,JAKMIP2,RASGRP3,MAPK9,PARD6A,SEC14L1,PLN,ERBB4,STAT4,ATP6V0E2,LDLR,WASF3,MPP2,EG…
ETV6	749	P41212	672.0	ARCHS4 Coexpression,438;Enrichr Queries,1002;ReMap ChIP-seq,230;GTEx Coexpression,1018	DCLRE1B,EXOC3L2,TLNRD1,CD82,IRS2,PRDM1,NUDT3,CMIP,ICAM1,MILR1,DOCK10,DOCK11,CCND2,TMEM88,SALL4,SLC16A6,PDK3,DPF3,MAP3K8,IL6R,FNBP1,PRKCB,ARID5A,HPCAL1,TAP1,ADAM19,MAF,TEP1,MAPKAPK2,BTK,DPEP1,TRIM14,CFAP97,EXD2,NYAP1,GYPC,SDC4,PPP1R35,ABO,MED30,PMAIP1,ST8SIA6,KCNN4,EGR1,JUN,GADD45B,B3GALT4,FANCA,GP6,CDK6,GPR183,TBXAS1,SNAI1,BCL2,NFKBIE,CDC42SE2,DOCK8,DIS3L,CHD7,SLC2A1,ATP2A3,RCSD1,CTSS,LMNB1,SPRED…
ZBTB33	750	Q86T24	672.2	ARCHS4 Coexpression,1501;ENCODE ChIP-seq,112;Enrichr Queries,1345;ReMap ChIP-seq,284;GTEx Coexpression,119	DCLRE1B,PI4K2B,GALNT13,CD82,ARL6IP1,ZWILCH,CCNF,BUB1B,IRS2,IKZF2,ABCA12,ZDHHC4,TM7SF2,CEP128,CDC20,DOCK11,CCND2,POF1B,TMEM88,HCFC1R1,CPNE3,GEN1,ZBTB39,CLEC11A,WDR74,KRT7,YOD1,ESCO2,HASPIN,GCAT,ORAI3,DSC3,COL17A1,CDCA3,GPR87,PPP1R35,TROAP,BOD1L1,FBXO48,NCAPG,CACNA1C,SKA3,BCL2L12,BRIP1,CRACR2B,RACGAP1,AMDHD2,TSPAN4,PMAIP1,LPXN,FAM83B,CPA4,NAA50,EGR1,JUN,GADD45B,B3GALT4,GGH,RAB27B,PARP16,CDC6,BRI3BP…
FOXH1	751	O75593	672.3	ARCHS4 Coexpression,1001;Enrichr Queries,436;GTEx Coexpression,580	CCNF,TONSL,SPINT2,PRDM1,FOXM1,TM7SF2,LFNG,NPPC,CCND2,KIF5C,SALL4,DNMT3B,FAM3D,MYBL2,SOX11,SLC7A5,SFRP1,DOK4,B3GNT7,CCNE1,CTDSP2,ANOS1,BIRC5,DSG2,HOXB6,PDE9A,RBM47,REP15,CDCA5,TCF7,LEF1,ZDHHC23,SKA3,ABO,AURKB,RECQL4,CECR2,TSPAN8,STC2,PMAIP1,CNNM4,PRELID2,EGR1,CDT1,JUN,FZD5,GADD45B,MTERF3,VDR,GDF15,SLC52A2,PLK1,RASSF7,FANCA,ARID3A,SEMA4G,CDC6,CORO2A,KLF4,BRI3BP,ACVR2B,KLF2,NFATC4,BMP4,SULT1B1,NR4A1…
HES4	752	Q9HCC6	673.7	ARCHS4 Coexpression,1043;Enrichr Queries,476;GTEx Coexpression,502	ANKRD37,IRS2,CHTF18,IFI44L,ICAM1,OASL,CDC20,SYDE1,EDNRA,MT2A,PLAU,HEY2,HCFC1R1,BOC,PLCE1,SPEG,PIM3,MAP3K8,PHGDH,SMIM10,CCHCR1,PRKG1,EDN1,TNFRSF12A,CEP131,TENT5A,ACTA2,SLC7A5,VCAN,IFI27,OAS1,TRAF3,OAS2,IRF7,CMPK2,ANGPTL4,NUPR1,TRABD2B,MT1E,RTN4R,SDC4,PPP1R35,IER5L,ATP10A,CACNA1C,PKMYT1,AURKB,SRM,HELZ2,BCL2L12,PLAC9,PLN,IGFBPL1,TBXA2R,STC2,PMAIP1,LDLR,CPA4,PPP1R14A,EGR1,CDT1,JUN,GADD45B,KLHL26,GDF1…
SOHLH1	753	Q5JUK2	674.0	ARCHS4 Coexpression,932;Enrichr Queries,739;GTEx Coexpression,351	PCSK1,ECM1,CNTNAP1,RAB3A,SYCP2,BRCA1,CHTF18,ELAVL2,RGS4,JPH4,TAF7L,PANX2,NPPC,KIF5C,CHCHD6,DLGAP1,NEFM,MCF2L2,LYNX1,SLC30A3,TESC,RNF208,CIT,TRAIP,MAPK8IP1,TIAM1,AIM2,FANCD2,NOS1AP,SCN4B,RNFT2,NYAP1,SDC4,CDCA8,CABP1,AURKB,GRIN2A,CNNM1,RASD1,STAT4,MBP,CLSPN,SCN3B,NPTX2,SLC25A23,CCDC184,HES2,FANCI,GABBR2,EGR1,RASL10A,SYT1,LAMB3,ATRNL1,GDF15,FANCA,IGF1,FANCB,STXBP5L,HS3ST2,MAPK11,RAD51,PPP2R2C,UBE2T,…
TSHZ1	754	Q6ZSZ6	674.7	ARCHS4 Coexpression,712;Enrichr Queries,587;GTEx Coexpression,725	CNTNAP1,TENM4,CD82,THRA,IRS1,CHD7,SLC2A1,IRS2,ABAT,PRDM1,APEH,MKI67,ANTXR2,SIPA1L2,ROBO1,CKS1B,JPH4,CCND2,KIF5C,MCF2L,SMCO4,CDON,EPHA4,PDGFRA,PCDHGA6,IGFBP5,FBXO17,EBF1,ANK3,TENT5A,SSTR1,DCN,PCDHGA9,MAPK8IP1,ARL4C,EML5,ARMCX1,VCAN,FAM222A,ARHGEF9,MAF,TRAF3,RASA4,CTDSP2,SMS,HOXB8,MGLL,HLF,NYAP1,ICA1L,TSHZ2,AURKB,PLAGL1,SPOCK2,FZD1,EGR1,JUN,CDKN2C,ST8SIA1,SSC5D,CDC42BPA,KLF4,SORL1,ZFHX4,CORO2B,KLF2…
ZNF789	755	Q5FWF6	674.7	ARCHS4 Coexpression,579;Enrichr Queries,73;GTEx Coexpression,1372	HP1BP3,MPV17L,HJURP,MCM10,KIF11,BRCA1,PRDM1,CHTF18,BRCA2,MKI67,LMNB1,CDC20,MILR1,PIDD1,CHAF1B,HYKK,EME1,SNRNP70,MYBL2,MCF2L2,RALGPS1,CEP55,EYS,HELLS,RFC3,PCDHGA6,RFC4,ESCO2,KNL1,TRAIP,GIGYF1,ASPM,VCAN,CCNE2,FANCD2,CTDSP2,DMC1,MCM4,KIF20A,MCM6,KIF20B,SFT2D2,ZNF554,MCM2,RBM47,ZBTB8A,CDCA3,CDCA5,TROAP,NCAPG,HMMR,SKA3,LYPD5,METTL21A,FUT1,AURKB,AURKA,PSMC3IP,GK5,CCNB1,ORC6,E2F2,PMAIP1,ZNF665,LDLR,FANC…
GSX1	756	Q9H4S2	675.0	ARCHS4 Coexpression,647;Enrichr Queries,1201;GTEx Coexpression,177	PCSK1,RAB3C,CSRNP3,ARL6IP1,KCNC4,CHD7,GRIK3,ABAT,TMEM97,ELAVL2,NPPC,CYP26B1,LRRTM2,TNR,NEFM,LARGE1,NCKAP5,EID2B,PDGFRA,FOXD1,PEG3,EBF1,SOX11,MANEAL,PROX1,SFRP1,VCAN,ARC,SLC9A6,TMEM9,HOXB6,ADCYAP1R1,NYAP1,PCDH19,FAM169A,CXXC4,EGFR,AURKB,TCEAL7,CSMD3,NPTX2,ATP6V0E2,CCDC184,ZNF620,VAT1L,EGR1,KCNF1,BCHE,TIA1,EGR3,FOXF1,IRX3,PNMA8A,PNMA2,FAM104B,POU4F1,TTC39A,GRIN2D,NOVA1,SMOC1,REEP2,LHX6,APBA1,ZBTB8B
JAZF1	757	Q86VZ6	675.3	ARCHS4 Coexpression,718;Enrichr Queries,804;GTEx Coexpression,504	WWC1,TNC,ATP2A3,IRS2,PRDM1,ANTXR2,RERG,CTSS,ICAM1,ROBO1,DOCK10,CCND2,SPEG,PGM5,MAP3K8,CD36,SMIM10,IL6R,TMOD1,CAMK1D,PRKCB,ITGA1,EBF1,YOD1,SPTB,ACTA2,ARL4C,ADAM19,TLR1,ARMCX1,VCAN,MAF,TRAF3,SLFN14,MYADM,DPEP2,CFAP58,PLEKHO1,MGARP,MGLL,GYPC,CCDC69,FGL2,NEXN,LPL,CACNA1C,AURKB,OLFML3,CHN2,SLC36A4,PPP1R14A,EGR1,JUN,GADD45B,GCA,PLCL2,SAMD4A,PLEKHA3,SORBS2,PLXDC2,KLF4,FHDC1,SORL1,PLEKHA7,ZWINT,OCLN,FMNL…
STAT4	758	Q14765	675.5	Literature ChIP-seq,122;ARCHS4 Coexpression,1016;Enrichr Queries,666;GTEx Coexpression,898	TLNRD1,CD82,DGKA,CCNF,RTKN2,TNC,TONSL,PRDM1,IFI44L,CXCL16,ICAM1,IL27RA,DOCK10,CDC20,MT2A,ZFYVE26,CCND2,PLAU,MAP3K8,KIF21B,SEMA6B,PAQR4,PRKCB,FBXO17,ARID5A,TAP1,PASK,SYTL3,ADAM19,MOB3C,UTS2B,MAF,IFI27,NUPR1,CARD11,IGSF8,DNMT1,SDC4,GYPC,TCF7,SLC41A1,SAMSN1,NCAPH,ADAP2,AMDHD2,LPXN,KCNN4,CPA4,EGR1,JUN,GADD45B,ST8SIA1,PYHIN1,TRAPPC4,LIF,CDC6,ARHGAP25,TPX2,PARP11,CXCL11,GKAP1,GPR183,TBXAS1,BCL2,RNF182,…
MAFA	759	Q8NHW3	675.7	ARCHS4 Coexpression,439;Enrichr Queries,590;GTEx Coexpression,998	RAB3B,PTPRU,PCSK1,SYNM,UBE2D4,ATP2A3,IRS2,PRDM1,LRRC2,MYOM3,LFNG,NPPC,CHAF1B,MT2A,HEY1,SPEG,SNTA1,TMOD1,TPD52,SLC30A3,IGFBP5,TESC,SPTB,CBFA2T3,ADRA2A,ARL4C,FAM222A,MAF,TXLNB,RASA4,SMTNL2,RBM24,OTULINL,ASF1B,USP13,RGS16,IER5L,AURKB,SLC7A2,TTN,ERICH5,TMEM201,RASD1,PRKAR2A,P2RY2,PLAGL1,STC2,ATOH8,XIRP2,GCNT4,NPTX2,NAA50,EGR1,JUN,EGR3,GADD45B,GDF15,KCNJ12,IRX3,KLF4,KAZALD1,POU4F1,KLF2,TMEM233,NR4A1,Q…
TIGD2	760	Q4W5G0	675.7	ARCHS4 Coexpression,423;Enrichr Queries,656;GTEx Coexpression,948	ARHGAP11A,PECR,PI4K2B,GLDC,IRS1,DSCC1,CHD7,SLC2A1,SNX10,IRS2,MKI67,KHK,LMNB1,CCND2,DUSP10,EXO1,MAP3K8,ZNF367,XYLB,CEP55,EDN1,MMD,DCXR,TENT5A,HASPIN,SLC39A14,CCNA2,SLC7A5,MAF,MTHFD2,TRAF3,CTDSP2,KIF2C,NUPR1,MCM2,PON3,SDC4,SHMT1,HAAO,CDCA7,NCAPG,HSD17B6,ADRB2,HMMR,CENPA,AURKB,AURKA,C5,SLC17A9,GPNMB,FLRT3,PMAIP1,APOB,NAA50,EGR1,JUN,RRM2,SPRYD4,GADD45B,GDF15,ATAD2,FANCA,IL31RA,GGH,CDC6,KLF4,ACADSB,SO…
FOXD4	761	Q12950	675.7	ARCHS4 Coexpression,548;Enrichr Queries,751;GTEx Coexpression,728	PRDM8,PTPRR,GALNT13,TONSL,IRS2,ELAVL2,NPPC,PCLO,CCND2,MCF2L,NEFM,NKX3-1,PDGFRA,FOXD1,KCND2,HPCAL1,SOX11,GFRA1,ANK3,PROX1,DKK1,ADRA2A,TIAM1,ALDH1A3,MAF,FOLH1,SAPCD2,NOS1AP,STEAP2,HOXB6,RTN4R,TNXB,MVK,LEF1,GPR83,ADRB2,PKMYT1,AURKB,GOLGA7B,RECQL4,NFS1,SERTAD4,HLX,SPOCK2,CHN2,ATOH8,NPTX2,CPA4,HES4,FZD1,EGR1,CDT1,JUN,EGR3,ZNF382,GADD45B,IRX5,FOXF1,GDF15,OR1L8,IRX3,TRAPPC4,KLF4,POU4F1,KLF2,STXBP5L,GPR1…
ZNF587B	762	E7ETH6	676.0	ARCHS4 Coexpression,409;GTEx Coexpression,943	DDX28,TRABD,PRPS2,BLM,MCM8,MPV17L,SLC35F1,TTF2,BRCA2,SKA1,VSIG10,BCL2L12,TCEAL7,CECR2,SALL4,CHEK1,DNMT3B,RRP15,TUB,GINS1,HELLS,NOM1,ATAD5,CCDC138,MARS2,WDR74,ARID3A,CDC6,CDC42BPA,TIRAP,TMPPE,ADAM19,MMS22L,ARMCX1,LIN28B,NFE2L3,ZNF732,KIF20B,SFT2D2,TDGF1,MXD3,ZFP28
ZNF552	763	Q9H707	677.7	ARCHS4 Coexpression,965;Enrichr Queries,439;GTEx Coexpression,629	IRS1,MPV17L,SNX12,ABAT,KIF11,PRDM1,CELSR2,AQP3,RERG,LMNB1,SYDE1,ATP7B,DUSP10,SLC16A6,FLOT2,MYBL2,VAV3,IGFBP5,ANK3,TIRAP,ASRGL1,TLR1,SLC7A5,FAM234B,B3GNT8,OAS1,CCNE1,TRAF3,CTDSP2,DMC1,DPEP2,TFF3,MCM4,TLR5,RBM47,PTAFR,SAMSN1,SLC7A2,AURKB,GK5,CLMN,STC2,GPC1,MAP7,SLC25A23,CNNM3,EGR1,JUN,GCA,GADD45B,BIK,VDR,GDF15,LIMK2,TCEANC,LAPTM5,FANCA,RAB27B,CORO2A,KLF4,ARHGAP25,SORL1,TTC39A,GPR141,SULT1B1,BST1,SL…
PAX3	764	P23760	677.7	ARCHS4 Coexpression,435;Enrichr Queries,495;GTEx Coexpression,1103	ROBO2,TENM3,TENM4,CHD7,TNC,ABAT,PRDM1,TSPAN11,CDH8,ROBO1,NPPC,CHAF1B,CCND2,EDNRB,HEY1,BOC,DPF3,ZNF843,NEFM,NCKAP5,RRP15,CDON,EPHA4,PDGFRA,EPHA7,ADGRV1,IGFBP5,EBF1,UNC5C,SOX11,GFRA1,PROX1,SPTB,DKK1,SFRP1,MAF,ADAM12,SMTNL2,USP13,NTM,RGS16,LEF1,GREB1L,THBS2,EGFR,PCDH17,AURKB,TTN,SCUBE2,TMEM169,IGFBPL1,ERBB4,PRKAR2A,SH3BP4,SLIT2,NAA50,EGR1,BCHE,JUN,IRX5,KCNJ12,IRX3,KLF4,ZFHX4,POU4F1,BMP4,TMEM233,CDK6…
PROX2	765	Q3B8N5	678.7	ARCHS4 Coexpression,1120;Enrichr Queries,254;GTEx Coexpression,662	PCSK1,TENM4,HP1BP3,PLEKHB1,MPV17L,ABAT,TTF2,PRDM1,IKZF2,MKI67,NPPC,HYKK,KIF5C,ANPEP,SALL4,FBXO5,SAMD12,MCF2L2,EYS,RFC5,GUCY1A2,BORA,ITGA4,ANK3,PROX1,TIAM1,DEPDC1B,RBL1,OAS2,TRAF3,CTDSP2,ZNF714,ANGPTL4,SFT2D2,ABCG2,NRXN1,BOD1L1,NLRC5,FBXO48,AURKB,TTN,GK5,APOL4,ABLIM1,GPNMB,CLMN,SPOCK2,CHN2,CDH23,LPXN,GCNT4,ZNF665,CPA4,EGR1,MPP2,TRMT10B,JUN,EGR3,ATAD5,SEMA4D,ZNF382,GDF15,TGFB3,FANCA,FANCB,CORO2A,FH…
PPARA	766	Q07869	678.7	ARCHS4 Coexpression,576;Enrichr Queries,398;GTEx Coexpression,1062	THRB,THRA,IRS1,MPV17L,WIPF3,SLC2A1,ABAT,IRS2,SLC4A4,LRRC2,KHK,ICAM1,NADK2,NPPC,RPS6KA6,CCND2,PLCE1,CD36,SLC37A4,MCF2L2,XYLB,IGFBP5,BHMT2,DCXR,ABCC9,PROX1,ANK3,MAF,BDH1,TRAF3,CTDSP2,ANGPTL4,MGLL,GPLD1,CDKL1,GPM6A,ZBTB8A,PRKAA2,SDC4,LPL,FBXO48,ADRB2,METTL21A,EGFR,SLC7A2,AURKB,C5,ABLIM1,STRIP2,SCUBE1,APOB,LDLR,PPARGC1B,EGR1,JUN,SPRYD4,VDR,GDF15,MMAB,FANCA,DAW1,G0S2,PLEKHA3,ARID3A,IGF1,SOD2,KLF4,ACAD…
NEUROD2	767	Q15784	679.3	Literature ChIP-seq,69;ARCHS4 Coexpression,1084;Enrichr Queries,1013;GTEx Coexpression,551	PRDM8,GALNT13,DGKD,IRS1,TUSC2,DSCC1,WIPF3,MPV17L,TNC,ABAT,IRS2,NPPC,RPS6KA6,CCND2,TMEM88,PLAU,SLC16A6,PLCE1,KIF21B,PIP4K2C,GTSE1,MYOZ2,EPHA4,GUCY1A2,SLC30A3,PRKCB,HPCAL1,P3H2,KRT7,STIMATE,SOX11,ANK3,IPCEF1,TIAM1,MTHFD2,DAAM2,ADAM12,TRIM14,COL8A1,MASP1,GPLD1,PDE9A,RTN4R,GPM6A,ZBTB8A,ADCYAP1R1,LXN,SEH1L,COL13A1,NTM,PDGFB,CHRD,GPR83,TMTC1,FBLN1,PKMYT1,LYPD5,LYPD6,NCAPH,GOLGA7B,BCL2L12,NHLH2,GRIN2A,S…
FEV	768	Q99581	680.0	ARCHS4 Coexpression,201;Enrichr Queries,717;GTEx Coexpression,1122	RAB3B,PCSK1,RAB3C,SPINT2,SLC6A4,HS6ST3,RGS4,NPPC,CYP26B1,CCND2,HEY2,ENPP2,PLCE1,PDK3,NEFM,SLC37A4,NKX3-1,TPD52,TMOD1,PDGFRA,FOXD1,IGFBP5,EBF1,CACNA2D2,MANEAL,KSR2,SSTR1,PROX1,SSTR2,ADRA2A,EML5,FAM222A,ARC,DOK4,TMEM9,STEAP2,HOXB6,RGS16,LEF1,PDGFB,LPL,C2CD4B,CACNA1C,AURKB,SLC7A2,PCDH17,RASD1,CNNM1,HLX,NPTX2,ATP6V0E2,CCDC184,CPA4,EGR1,JUN,EGR3,FOXF1,GDF15,KLF4,TPBGL,TTC39A,NR4A1,KRT18,FAP,SMOC1,QPCT…
ZNF727	769	A8MUV8	680.0	ARCHS4 Coexpression,497;GTEx Coexpression,863	ZBTB8A,UBE2D4,PPM1L,NALCN,DNAJC28,ABLIM1,CASP12,PARD6A,LRRTM2,POC1A,SPEG,TNR,DLGAP1,BAK1,STK32B,TMEM8B,TMOD1,UNC13C,RMI2,ZNF483,TRMT10B,PCDHGA6,PCDHGA2,MYH15,TCEANC,ARAP2,PROX1,TPBGL,LRP1B,EML5,ARMCX1,VCAN,SMOC1,TACC3,CNTN1,TRIM14,ALDOC,IGSF9B,DGKI,ZFP28
KLF15	770	Q9UIH9	680.3	ARCHS4 Coexpression,1414;Enrichr Queries,462;GTEx Coexpression,165	PLEKHF1,GALNT15,IRS1,DGKA,TONSL,SLC2A1,FBXO25,IRS2,ABAT,HIF3A,MKI67,SLC4A4,CMIP,ZDHHC4,NADK2,MT2A,RPS6KA6,HYKK,EDNRB,ENPP2,PIM3,PHGDH,SCN1A,TMOD1,PDGFRA,RMI2,IGFBP5,BHMT2,FBXO17,COPZ2,ABCC9,ANK3,PARD3B,ARL4D,SFRP1,MAF,SFRP5,CTDSP2,ANGPTL4,NUPR1,SCN4B,MGLL,MCM2,ZBTB8A,ACSS3,SDC4,NEXN,LRP4,LPL,TMTC1,ADRB2,HSD17B6,SLC7A2,AURKB,RASD1,STC2,ATOH8,EIF4EBP2,EGR1,JUN,ANGPT1,GADD45B,KLHL26,GDF15,LIMK2,FANC…
ZNF532	771	Q9HCE3	680.7	ARCHS4 Coexpression,189;Enrichr Queries,843;GTEx Coexpression,1010	CSRNP3,TENM3,TENM4,IRS1,CHD7,COL12A1,TNC,IRS2,PRDM1,SIPA1L2,TSPAN11,TXNDC16,ROBO1,GPR173,CCND2,KIF5C,SALL4,DNMT3B,GARNL3,CDON,EPHA4,EDN1,IGFBP5,SOX11,ANK3,ARL4C,ACTA2,TIAM1,VCAN,SFRP1,ARHGEF9,TRAF3,CTDSP2,ANOS1,TRIM14,COL13A1,PDE1A,ICA1L,THBS2,EGFR,AURKB,CECR2,ABLIM1,ANKH,SH3BP4,PMAIP1,WASF3,TUB,EGR1,JUN,ZNF382,SAMD4A,LAPTM5,PNMA8A,SORBS2,CDC42BPA,ZFHX4,ACVR2B,STXBP5L,GPR137C,CDK6,SBK1,FRAS1,AXL,…
DPF3	772	Q92784	681.0	ARCHS4 Coexpression,740;Enrichr Queries,432;GTEx Coexpression,871	RYR2,SYNM,THRB,UBE2D4,TENM4,TNC,IRS2,SIPA1L2,SLC4A4,LRRC2,MYOM3,ROBO1,ADAL,DTWD2,NPPC,CYP26B1,CCND2,DUSP10,HEY1,SPEG,DLGAP1,NCKAP5,MYOZ2,SNTA1,EPHA4,PDGFRA,IGFBP5,TNFRSF19,EBF1,GFRA1,ANK3,PROX1,SPTB,COQ10A,VCAN,MAF,TXLNB,TRAF3,CTDSP2,ADAM12,SMTNL2,RBM24,MGLL,CDKL1,USP13,PRKAA2,NTM,NEXN,CACNA1C,EGFR,AURKB,TTN,CECR2,TMEM201,ABLIM1,PLN,SCUBE1,CLMN,XIRP2,SLIT2,CPA4,EGR1,JUN,KCNJ12,SAMD4A,FANCA,SORBS2…
SETDB1	773	Q15047	681.3	Literature ChIP-seq,19;ARCHS4 Coexpression,1428;ENCODE ChIP-seq,40;Enrichr Queries,1086;ReMap ChIP-seq,203;GTEx Coexpression,1312	PI4K2B,PGAP2,ACSM3,ARL6IP1,GLDC,COL12A1,TMEM97,MKI67,FGFRL1,TXNDC16,CCDC102B,ICAM1,CDC20,IL4I1,MT2A,EDNRB,TMEM88,RAVER2,C3AR1,ZNF843,FBXO5,PIP4K2C,CMKLR1,EPHA7,PAQR4,KCNK13,WDR74,ANK3,EBF4,GCAT,DEPDC1B,SFRP1,MTHFD2,ASPHD2,KIF20A,KIF20B,PRR11,ASF1B,CDCA2,SDC4,DHH,PPP1R35,SHMT1,EIF5A2,CDCA7,PDGFB,NCAPG,STC1,LYPD5,SKA3,IQGAP3,SLC5A3,ABO,IGSF9,EPB41L5,BRIP1,CRACR2B,SEC14L1,RACGAP1,CEP70,TSPAN4,ZNF823…
FOXD4L1	774	Q9NU39	683.7	ARCHS4 Coexpression,839;Enrichr Queries,390;GTEx Coexpression,822	PTPRR,TNC,TONSL,ABAT,PCSK5,SPRED3,PCLO,KIF5C,MCF2L,CHEK1,DPF3,CD36,POLE,ZNF385A,EPHA4,PDGFRA,BATF3,EDN1,KCND2,PAQR5,HPCAL1,TIAM1,SLC7A5,ALDH1A3,MAPKAPK2,ZNF554,CEMIP,NTM,GPR83,CACNA1C,ADRB2,FUT1,AURKB,DNAJC28,GOLGA7B,RECQL4,NHLH2,P2RY6,PARD6A,HLX,SPOCK2,CHN2,STC2,ATOH8,CDH23,LONRF2,HES4,KLHL29,FZD1,EGR1,BCHE,HSD3B7,CDT1,JUN,ZNF382,IRX5,GADD45B,FOXF1,GDF15,IRX3,RAB3IP,PLXDC2,KLF4,GDF6,ZFHX4,POU4F1…
ZNF415	775	Q09FC8	685.3	ARCHS4 Coexpression,1398;Enrichr Queries,538;GTEx Coexpression,120	COLGALT2,GALNT13,CSRNP3,TNC,PLAT,IRS2,IFI44L,ROBO1,LMNB1,CCND2,EDNRB,KIF5C,SNRNP70,ENPP2,CTSF,EDIL3,DLGAP5,IGFBP5,TMC7,GFRA1,ANK3,ASRGL1,FAHD2B,FAM222A,SFRP1,VCAN,IFI27,OAS1,INCENP,MAPKAPK2,ULK2,ZNF117,TMEM9,ZNF233,RNFT2,ICA1L,AMIGO1,NTM,GDPD1,NEXN,FAM169A,AURKB,JAKMIP2,TCEAL7,MAPK9,PARD6A,CNNM1,GPNMB,FLRT3,OLFML3,MAP7,PMAIP1,SLIT2,ZNF665,MEST,WASF3,CPA4,MPP2,EGR1,LUM,HTR1F,RAB3IP,PNMA8A,AZIN2,G0…
MYRFL	776	Q96LU7	685.5	ARCHS4 Coexpression,586;GTEx Coexpression,785	RBM47,DHRS11,ITLN2,SLC6A20,NTS,AKAP4,PCSK5,SLC5A4,VSIG10,ABO,KHK,SLC6A4,EPB41L4B,TSPAN8,POF1B,ANPEP,FAM3D,APOB,GSTM4,PRELID2,VDR,RAB3IP,SEMA4G,OLFM4,CORO2A,SULT1B1,GIPC2,TFF3,DPEP1,PDE9A,OTC,ABCG2
ZKSCAN2	777	Q63HK3	686.3	ARCHS4 Coexpression,341;Enrichr Queries,602;GTEx Coexpression,1116	ROBO2,CSRNP3,TENM3,TENM4,IRS1,DIS3L,CHD7,GRIK3,XYLT1,IRS2,SLC35F1,HIF3A,BRCA2,TXNDC16,ELAVL2,ZDHHC4,ROBO1,ADAL,NPPC,PCLO,CCND2,KIF5C,DPF3,OIP5,CDON,EPHA4,PDGFRA,ZBTB39,HELLS,EPHA7,KIF24,SOX11,ANK3,SLC7A5,VCAN,TRAF3,ZNF233,GREB1L,CXXC4,DNAJC28,EGFR,AURKB,EPB41L5,CECR2,TMEM201,IGFBPL1,PRKAR2A,PMAIP1,SLIT2,TUB,EGR1,MPP2,JUN,GADD45B,SLC35E4,FANCA,SORBS2,KLF4,SORL1,ZFHX4,ACVR2B,TICRR,SLC4A8,KITLG,FRAS…
ZNF382	778	Q96SR6	686.7	ARCHS4 Coexpression,656;Enrichr Queries,723;GTEx Coexpression,681	ROBO2,CNTNAP1,PTPRR,CSRNP3,CHD7,MPV17L,IFI44L,PCLO,CCND2,HYKK,MCF2L,ENPP2,ZNF843,MCF2L2,EYS,GARNL3,CDON,RALGPS2,EPHA4,PCDHGA6,KCND2,PRKCB,ABCC9,ANK3,TMEM170B,IPCEF1,ARL4C,TIAM1,VCAN,ALDH5A1,ZNF117,RBM24,ZNF554,ZNF233,RTN4R,RNFT2,ZBTB8A,ICA1L,LEF1,LPL,FBXO48,GPR83,METTL21A,PCDH17,AURKB,RASGRP3,GK5,ABLIM1,GPNMB,SPOCK2,CHN2,NCR3LG1,PMAIP1,ZNF665,LDLR,SCAI,CPA4,ACBD7,EGR1,JUN,GDF15,FANCA,STXBP5L,GPR1…
VSX1	779	Q9NZR4	686.7	ARCHS4 Coexpression,689;Enrichr Queries,904;GTEx Coexpression,467	PRDM8,RYR2,PTPRR,GALNT13,CHD7,MPV17L,GRIK3,PRDM1,SLC6A3,NPPC,CYP26B1,PCLO,HYKK,MCF2L,TNR,NEFM,ZNF843,MCF2L2,EYS,PDGFRA,PCDHGA6,ADGRV1,KCND2,HPCAL1,EBF1,SOX11,GFRA1,ANK3,PROX1,CBFA2T3,TIAM1,PAPPA,DMC1,ZNF554,RTN4R,RNFT2,ZBTB8A,TNXB,ICA1L,LEF1,FBXO48,GPR83,LYPD5,FUT1,EGFR,PCDH17,AURKB,GOLGA7B,NHLH2,ABLIM1,SPOCK2,CHN2,ALX1,NPTX2,ZNF665,ACBD7,EGR1,EGR3,ZNF382,IRX5,GDF15,IRX3,RAB3IP,POU4F1,STXBP5L,GPR…
MBD2	780	Q9UBB5	687.0	ARCHS4 Coexpression,854;Enrichr Queries,1211;ReMap ChIP-seq,25;GTEx Coexpression,658	KCNG1,PI4K2B,EXOC3L1,TONSL,IRS2,SPINT2,MKI67,FGFRL1,ICAM1,TM7SF2,CCND2,CPNE3,NOM1,PAQR4,FNBP1,KCNK13,MOB3C,SFRP5,MAPKAPK2,BTK,DPEP1,HOXB8,HOXB6,CARD11,TEDC1,DNMT1,NYAP1,DHH,TROAP,CHRD,FIGNL2,HTRA2,PCDH17,ABO,HELZ2,BRIP1,CRACR2B,TBXA2R,TSPAN4,MOV10L1,CEP72,KCNN2,EGR1,JUN,EGR3,FZD5,ZNF382,FOXF1,SLC52A2,FANCA,PNMA8A,SSC5D,TPBGL,LRFN3,NR4A1,PCDHGA12,REEP2,CDK1,BCL2,NFKBIE,TOP2A,COLGALT2,CRYBG1,PLEKHF…
DEAF1	781	O75398	688.5	ARCHS4 Coexpression,900;Enrichr Queries,1181;ReMap ChIP-seq,255;GTEx Coexpression,418	EXOC3L1,RAB3A,ARL6IP1,TUSC2,PLEKHB1,BUB1B,IRS2,CMIP,TM7SF2,SYDE2,NPPC,KIF5C,TMEM88,HCFC1R1,BAALC,TNR,SEMA6B,CEP131,WDR74,ARID5A,HPCAL1,MAPK8IP1,MYADM,KIF20A,ZNF554,GPM6A,IGSF8,NYAP1,CDCA5,CDCA8,SLC41A1,FUT1,DNAJC28,BCL2L12,BRIP1,TSPAN4,GSTM4,FZD1,EGR1,STIL,JUN,SNAPIN,RASL10A,GADD45B,SLC52A2,B3GALT4,FANCA,PARP16,SSC5D,SHISAL1,GRIN2D,NR4A1,REEP2,SASS6,DHCR7,CNTNAP1,THRA,SLC2A1,KHK,CKS1B,JPH4,PANX2,…
SKIL	782	P12757	689.3	ARCHS4 Coexpression,825;Enrichr Queries,991;GTEx Coexpression,252	DOCK6,B4GALT1,SLC2A1,IRS2,PRDM1,CCDC102B,VSIG10,ICAM1,EDNRA,MT2A,CCND2,DUSP10,KCNT2,SALL4,DNMT3B,MAP3K8,CLIC2,PRKG1,RRP15,HELLS,CAMK1D,TNFRSF12A,HGF,ARID5A,ARL4C,SLC7A5,MMS22L,VCAN,FAM234B,B3GNT7,IGDCC4,TRAF3,MTHFD2,CTDSP2,ASPHD2,MCM2,PARPBP,SDC4,SEMA3A,IER5L,SKA3,FBLN5,AURKB,GOLGA7B,NFS1,BRIP1,ATOH8,PMAIP1,A2M,LDLR,EGR1,JUN,GADD45B,CCDC138,TGFB3,LUM,GDF15,PLXDC2,KLF4,KLF2,NR4A1,OCLN,LIN28B,CDK6,…
ZFHX3	783	Q15911	691.7	ARCHS4 Coexpression,1011;Enrichr Queries,917;GTEx Coexpression,147	TENM4,IRS1,ITGB3,CHD7,SLC2A1,IRS2,MKI67,SIPA1L2,ARHGAP6,ROBO1,SYDE1,RPS6KA6,CCND2,MCF2L,HEY2,PLCE1,SPEG,PGM5,SMIM10,POLE,PRKG1,EPHA4,IGFBP5,EBF1,WDR74,COPZ2,STIMATE,ANK3,PARD3B,CIT,ACTA2,ARL4C,TIAM1,VCAN,MAF,TRAF3,INCENP,CTDSP2,COL8A1,SFT2D2,CFAP97,TRABD2B,ITGA9,YAP1,ZBTB8A,ATP10A,TMTC1,METTL21A,EGFR,AURKB,IGFBPL1,TBXA2R,ATOH8,PLCG2,SCAP,FZD1,PPP1R14A,EGR1,SLC14A1,JUN,EGR3,KLHL26,ARHGEF39,SAMD4A,…
PAX9	784	P55771	691.7	ARCHS4 Coexpression,1054;Enrichr Queries,353;GTEx Coexpression,668	PTPRU,ECM1,SYNM,CRYBG1,THRB,SH2D4A,IRS1,COL12A1,TNC,PRDM1,AQP3,CYP26B1,CCND2,CPNE3,CFAP45,PDGFRA,EDN1,FOXD1,IGFBP5,EBF1,KRT7,SOX11,GFRA1,PROX1,DKK1,SLC7A5,ALDH1A3,SFRP1,VCAN,CDCP1,MAF,ESPL1,ADAM12,CCDC190,IRF6,ZNF750,GPR87,LEF1,THBS2,EGFR,PCDH17,AURKB,ALS2CL,STC2,P2RY1,CLCA2,ZNF823,SLIT2,HES2,CBR3,CPA4,E2F8,EGR1,CDKN2B,JUN,EGR3,IRX5,FOXF1,CDKN2A,GDF15,IRX3,GRHL3,KLF4,PLEKHA7,TICRR,BMP4,KITLG,KRT1…
ZNF202	785	O95125	692.0	ARCHS4 Coexpression,115;Enrichr Queries,426;GTEx Coexpression,1535	ARHGAP11A,ERCC6L,DSCC1,BUB1B,IRS2,MKI67,BRCA2,KIF15,LMNB1,CDC20,CCND2,CHAF1A,EXO1,SALL4,CHEK1,DNMT3B,PHGDH,RRP15,DLGAP5,ZBTB39,NOM1,EPHA4,HELLS,EDN1,MARS2,HASPIN,CCNA2,GIGYF1,SLC7A5,ASPM,TRAF3,MTHFD2,INCENP,ZNF558,BIRC5,MCM4,CDCA5,CDCA7,HMMR,AURKB,NCAPH,AURKA,CECR2,ORC1,E2F2,RAD54L,PMAIP1,BEND4,ECT2,LDLR,BUB1,PPARGC1B,E2F8,FANCI,EGR1,JUN,RRM2,GADD45B,SPAG5,UBE2C,GDF15,FANCA,CABLES1,DHCR24,CDC6,KL…
TBX19	786	O60806	692.3	ARCHS4 Coexpression,923;Enrichr Queries,91;GTEx Coexpression,1063	RAB3B,TENM4,CD82,KIF14,IRS2,SPINT2,PRDM1,RCSD1,DOCK10,MILR1,GPR173,NPPC,DUSP10,HYKK,EXO1,CTSK,NUF2,TNKS1BP1,MAP3K8,ZNF843,KIF21B,MACROD2,MYBL1,MCF2L2,IL6R,SH3GLB2,BATF3,PCDHGA6,IGFBP5,ARID5A,KSR2,PROX1,RENBP,ARL4C,ACTA2,SLC7A5,ASPM,MAF,AIM2,OAS1,CTDSP2,IRF7,NUPR1,SFT2D2,TLR5,ZNF233,CDKL1,RGS16,LEF1,NPL,AURKB,RASGRP3,RASD1,HLX,PLAGL1,STAT4,NAALAD2,E2F2,PMAIP1,NPTX2,KCNN4,ZNF665,CPA4,EGR1,JUN,EGR3,…
CREB1	787	P16220	693.2	Literature ChIP-seq,110;ARCHS4 Coexpression,1213;ENCODE ChIP-seq,57;Enrichr Queries,1310;ReMap ChIP-seq,244;GTEx Coexpression,1225	PGAP2,GLDC,CCNF,TONSL,TMEM97,ISM1,ICAM1,NAA80,ZDHHC4,TMEM88,KIF21B,TMEM8B,EPHA4,PAQR4,PRKCB,WDR74,EBF1,SOX11,KNL1,TMEM170B,PASK,GCAT,MAPK8IP1,TIAM1,MTHFD2,ORAI3,PRR16,ULK2,ASPHD2,CFAP97,PRR11,EXD2,CDCA3,COL13A1,CDCA5,PPP1R35,SHMT1,PIK3R4,SLCO5A1,SKA3,IQGAP3,NCAPH,CRACR2B,SEC14L1,RACGAP1,FLRT3,CEP70,TSPAN4,MOV10L1,CEP72,OTOF,NAA50,PLK4,CDT1,EGR1,ACD,JUN,AFAP1L2,SNAPIN,EGR3,GADD45B,FZD5,SLC35E4,IFF…
FERD3L	788	Q96RJ6	693.3	ARCHS4 Coexpression,944;Enrichr Queries,967;GTEx Coexpression,169	ROBO2,RYR2,RAB3C,TENM4,IRS1,PCDHGB4,HHIP,PRDM1,SLC6A3,CDH8,ELAVL2,CRHBP,GPR173,ADAMTS2,CYP26B1,CTSK,FOXD1,SLC6A15,CLEC11A,EBF1,WNT9B,SOX11,GFRA1,SSTR1,DKK1,CLDN11,LOX,PAPPA,TRNP1,PRR16,STEAP1,PRIM2,ZBTB8A,SLCO5A1,PCDH17,AURKB,GRIN2A,CLMP,SCUBE1,OLFML3,STC2,MOV10L1,THEM4,ALX1,SLIT2,NPTX2,SCN3B,CORIN,CPA4,FZD1,TUB,ACBD7,EGR3,IRX3,IL31RA,GDF6,POU4F1,LRP1B,GRIN2D,PCDHGA12,LIN28B,FAP,TNFSF4,FAT1,POMK,…
HOXD8	789	P13378	693.7	ARCHS4 Coexpression,1089;Enrichr Queries,484;GTEx Coexpression,508	ECM1,SPAAR,COL12A1,TNC,RERG,PANX2,MFSD13A,SYDE1,THBD,CYP26B1,HEY1,SAMD12,STK32B,TPD52,PDGFRA,EDN1,CAMK1D,FOXD1,IGFBP5,EBF1,ARAP2,SOX11,MANEAL,DCN,PARD3B,ACTA2,ALDH1A3,BACE2,SFRP1,VCAN,MAF,LOX,ADAM12,HOXB8,CFAP97,HOXB6,MGLL,TRABD2B,DNAH8,TSHZ2,LEF1,LPL,THBS2,AURKB,OLFML3,HLX,COBLL1,TSPAN4,SLIT2,ATP6V0E2,CTNNAL1,CPA4,RIBC2,FZD1,EGR1,JUN,EGR3,IRX5,GDF15,LUM,IRX3,G0S2,IGF1,KLF4,KLF2,NFATC4,BMP4,PARP1…
HLX	790	Q14774	694.3	ARCHS4 Coexpression,753;Enrichr Queries,658;GTEx Coexpression,672	CD82,TNC,SLC2A1,CGAS,IRS2,PRDM1,TMEM140,RCSD1,CTSS,IL27RA,ICAM1,MILR1,THBD,CCND2,DUSP10,HEY1,PLAU,ANPEP,CCRL2,C3AR1,FLOT2,PIM3,IL6R,IGFBP5,EBF1,TLR1,ARL4C,ADAM19,ACTA2,VCAN,MAF,B3GNT8,TRAF3,KCNQ1,ADAM12,MAPKAPK2,DPEP2,IRF7,PLEKHO1,PLEKHO2,RBM47,PPM1M,FGL2,PTAFR,ADRB2,NPL,AURKB,ADAP2,KCNN4,EGR1,JUN,GADD45B,GDF15,IL10RA,LAPTM5,G0S2,BMX,KLF4,SOD2,ARHGAP25,KLF2,GPR141,BST1,NR4A1,FMNL1,THEMIS2,TBXAS1,…
ZBTB7A	791	O95365	695.6	ARCHS4 Coexpression,1365;ENCODE ChIP-seq,9;Enrichr Queries,1188;ReMap ChIP-seq,156;GTEx Coexpression,760	LPGAT1,HHIP,TRIL,WIPF3,TONSL,AQP3,FGFRL1,ICAM1,NAA80,ZDHHC4,CDC20,TMEM88,RAVER2,PLCE1,ZNF843,TMEM8B,SLC34A2,PAQR4,ARMC9,KNL1,SFRP5,HOXB8,HOXB6,OTULINL,ZBTB8A,ADCYAP1R1,NYAP1,SDC4,PPP1R35,PDGFB,NCAPH,HELZ2,STRIP2,CRACR2B,RACGAP1,RDH10,CEP70,TSPAN4,CDT1,EGR1,PRELID2,JUN,DNAH11,GADD45B,FZD5,ZNF382,RASSF7,LIF,PNMA8A,IFFO2,PARP16,GRIN2D,ADCK2,SNAI1,ZBTB8B,CDC42SE2,KIF14,KIF11,HIF3A,JPH4,LFNG,PANX2,HEY…
ZNF385A	792	Q96PM9	695.7	ARCHS4 Coexpression,928;Enrichr Queries,785;GTEx Coexpression,374	CD82,TECR,SLC2A1,PRDM1,ABCA12,CELSR2,NKPD1,CTSS,ICAM1,FAM110A,LFNG,CCND2,POF1B,GM2A,PLAU,ANPEP,ACP5,CD36,VAV3,ARAP2,ACTA2,SLC7A5,VCAN,TBC1D2,OAS1,ADORA2B,TRAF3,CTDSP2,KCNQ1,ORAI3,MYADM,DPEP2,PLEKHO1,IRF6,ANGPTL4,NUPR1,PLEKHO2,MGLL,DSC3,ZNF750,COL17A1,SDC4,TUFT1,GPR87,RGS16,PTAFR,LRP4,NPL,LYPD5,AURKB,GPNMB,FAM83B,CPA4,EGR1,JUN,SLC37A2,GADD45B,GDF15,IL10RA,LAPTM5,FANCA,IFFO2,KLF4,NR4A1,FMNL1,ADCK2,…
ZFP92	793	A6NM28	696.7	ARCHS4 Coexpression,1410;Enrichr Queries,158;GTEx Coexpression,522	RAB3B,ROBO2,PTPRU,CNTNAP1,PTPRR,TLNRD1,THRB,ITGB4,DGKA,TNC,IRS2,DOC2B,PRDM1,SLC4A4,NPPC,CYP26B1,PCLO,CCND2,HEY1,MCF2L,FBXO5,CD36,SAMD12,ZIK1,EPHA4,GUCY1A2,RFC3,KCND2,PEG3,ITGA4,PRKCB,SLC6A15,SLC39A11,TMC7,PROX1,SSTR2,EML5,TRAF3,OAS2,RASA4,SMS,CMPK2,POLR1E,IRF6,NUPR1,ABCG1,TNXB,FGL2,PDGFB,LPL,TMTC1,CACNA1C,PCDH19,AKAP4,AURKB,GOLGA7B,SEC14L1,NCR3LG1,SPOCK2,STC2,P2RY1,CDH23,SLIT2,BEND7,GABRE,SLC36A4…
GSX2	794	Q9BZM3	698.0	ARCHS4 Coexpression,468;Enrichr Queries,1224;GTEx Coexpression,402	ARL6IP1,PCDHGB4,PLEKHB1,CHD7,SLC2A1,GRIK3,SLC35F1,PRDM1,TSPAN11,NUDT3,HS6ST2,NPPC,CCND2,HEY1,HEY2,PBK,BAALC,TNR,PHGDH,MACROD2,PDGFRA,FOXD1,ADGRV1,DCAKD,MYH15,SLC2A12,ARAP2,EBF1,SOX11,PROX1,PIMREG,MOB3B,CIT,MAPK8IP1,PSRC1,SFRP5,ALDOC,SHC4,ADCYAP1R1,RGS16,LEF1,CDCA7,LRP4,AURKB,JAKMIP2,TMEM169,CDH20,HLX,GPC5,ALX1,ATP6V0E2,STOX1,MFAP3L,ACBD7,EGR1,BCHE,EGR3,RASL10A,IRX5,IRX3,CABLES1,PLEKHA3,NMNAT3,KLF…
ZNF221	795	Q9UK13	698.3	ARCHS4 Coexpression,770;Enrichr Queries,811;GTEx Coexpression,514	RYR2,PCDHGB4,DSCC1,COL12A1,MPV17L,BRCA2,MKI67,DOCK10,MTBP,PCLO,HYKK,SNRNP70,CHEK1,FBXO5,NCKAP5,MCF2L2,ZNF883,ZIK1,PCDHGA6,ADGRV1,CIP2A,ANK3,KNL1,WDR76,ASPM,VCAN,PAPPA,ZNF117,MCM6,KIF20B,STEAP2,ZNF554,ZNF233,RNFT2,ZBTB8A,SEMA3D,SEMA3A,FBXO48,AURKB,TTN,SNX29,DZANK1,NCR3LG1,CLSPN,ZNF665,STOX1,CPA4,ACBD7,EGR1,ATAD5,ZNF382,RAB3IP,GINS4,FANCA,FANCB,LRP1B,CENPF,FRAS1,CENPI,TNFSF4,SASS6,POMK,FAT1,CNTN1,Z…
HSF1	796	Q00613	699.6	Literature ChIP-seq,106;ARCHS4 Coexpression,1505;ENCODE ChIP-seq,94;ReMap ChIP-seq,287;GTEx Coexpression,1506	PI4K2B,IRS1,FBXO25,TONSL,SAYSD1,FGFRL1,TM7SF2,IL4I1,MT2A,TPD52,SH3GLB2,PCYT2,PAQR4,WDR74,MYO7A,KNL1,ESCO2,HSBP1L1,CARS2,HOXB6,TEDC1,DNMT1,CDCA3,SDC4,PPP1R35,HTRA2,WDR62,PKMYT1,SLC5A3,BCL2L12,CRACR2B,SEC14L1,TSPAN4,THEM4,PMAIP1,MBP,APOB,NAA50,CDT1,TIA1,JUN,SLC37A2,GADD45B,KLHL26,SLC52A2,PLK1,SSC5D,POU2F2,RCAN1,GKAP1,MYO5C,SNAI1,AMOTL2,TUBGCP4,NFKBIE,NES,PLEKHF1,TECR,DOC2B,BRCA1,TTC29,CHTF18,NAGPA,…
MLXIPL	797	Q9NP71	700.0	ARCHS4 Coexpression,814;Enrichr Queries,461;GTEx Coexpression,825	PECR,THRB,ABAT,IRS2,SLC4A4,CTSS,KHK,ICAM1,TM7SF2,NADK2,MT2A,CYP26B1,ANPEP,MCF2L,ENPP2,CD36,XYLB,IGFBP5,BHMT2,DCXR,TESC,PROX1,SLC39A14,ACTA2,BDH1,OAF,CTDSP2,CHDH,ALDOC,ANGPTL4,NUPR1,MGLL,PON3,RBM47,HLF,SDC4,SHMT1,HAAO,CHRD,LPL,HSD17B6,AGPAT2,SLC7A2,AURKB,C5,RASD1,SLC17A9,APOB,A2M,EGR1,JUN,SPRYD4,GDF15,FANCA,G0S2,IGF1,SEMA4G,KLF4,ACADSB,SORL1,ASS1,NR4A1,FABP4,KRT18,GPAM,SMOC1,CNTN1,ECHDC3,OTC
ZNF285	798	Q96NJ3	701.5	ARCHS4 Coexpression,1031;GTEx Coexpression,372	RNFT2,CNTNAP1,PTPRR,ZBTB8A,GALNT13,ICA1L,AMIGO1,NTM,FBXO48,MAPK9,PCLO,HYKK,TMEM169,SPOCK2,ATP6V0E2,ZNF665,MCF2L2,EID2B,EYS,ACBD7,MPP2,KCND2,ZNF382,ST8SIA1,ANK3,CORO2B,ACVR2B,STXBP5L,GPR137C,SBK1,CAMK4,REEP2,CNTN1,ZNF576,ZBTB8B,ZNF774,GPLD1,CDKL1,F2RL3
ZNF334	799	Q9HCZ1	702.3	ARCHS4 Coexpression,559;Enrichr Queries,408;GTEx Coexpression,1140	TOP2A,SPAAR,CHD7,TNC,SLC35F1,IFI44L,ROBO1,GPR173,PCLO,CCND2,KCNT2,SNRNP70,KIF5C,SALL4,ENPP2,CD36,RALGPS1,PRKG1,TMEM8B,PDGFRA,HELLS,EPHA7,IGFBP5,SLC6A15,SOX11,KSR2,ANK3,EML5,SLFN13,ALDH1A3,SFRP1,VCAN,IGDCC4,MAPKAPK2,DSC3,RNFT2,ICA1L,NRXN1,TSHZ2,LEF1,LPL,TMTC1,AURKB,JAKMIP2,TCEAL7,TMEM169,DZANK1,FLRT3,CEP70,SLIT2,NPTX2,GABRE,MEST,CPA4,TUB,SLC14A1,EGR1,TIA1,EGR3,ZNF382,SYT1,LAMB3,ANGPT1,LUM,SORBS2,P…
TBX6	800	O95947	703.3	ARCHS4 Coexpression,891;Enrichr Queries,381;GTEx Coexpression,838	ECM1,CRYBG1,ITGB4,DGKA,MPV17L,IRS2,PRDM1,HIF3A,AQP3,OASL,LFNG,NPPC,MT2A,CYP26B1,CHAF1B,HYKK,HEY1,CPNE3,ZNF843,MCF2L2,PCDHGA6,IGFBP5,ARID5A,TMC7,ARL4C,SLC7A5,ARL4D,CDCP1,MAF,ESPL1,TRAF3,CTDSP2,DMC1,IRF7,ALDOC,ANGPTL4,NUPR1,ZNF554,RNFT2,ZBTB8A,GPR87,RGS16,LEF1,NLRC5,FBXO48,ADRB2,SLC7A2,AURKB,RASGRP3,ALS2CL,CLCA2,ZNF823,CDH23,E2F2,KCNN4,ZNF665,HES2,ACBD7,EGR1,CDT1,CDKN2B,JUN,EGR3,GADD45B,ZNF382,VDR,…
ZNF429	801	Q86V71	705.3	ARCHS4 Coexpression,733;Enrichr Queries,438;GTEx Coexpression,945	ROBO2,THRB,UBXN2B,CHD7,PDE3B,MPV17L,ABAT,IKZF2,SIPA1L2,IFI44L,PAIP2B,CCND2,HYKK,KIF5C,SNRNP70,FLOT2,EDIL3,MCF2L2,ZNF641,EYS,RALGPS2,VAV3,SBSPON,EPHA4,IGFBP5,SOX11,ANK3,TENT5A,TLR1,ARL4C,VCAN,ZNF92,TRAF3,CTDSP2,ZNF714,DPEP2,ZNF117,TLR5,GRAMD1C,SHC4,PTAFR,TSHZ2,FBXO48,AURKB,JAKMIP2,APOL4,TMEM169,CLMN,CHN2,PMAIP1,ZNF665,LDLR,SCAI,CPA4,ACBD7,OLAH,EGR1,JUN,GCA,ZNF382,XRCC2,FANCA,SORBS2,PLXDC2,SORL1,AC…
ZNF774	802	Q6NX45	705.7	ARCHS4 Coexpression,502;Enrichr Queries,958;GTEx Coexpression,657	RAB3B,THRB,UBE2D4,CD82,MPV17L,ABAT,IRS2,LRRC2,IFI44L,MYOM3,DTWD2,PAIP2B,PCLO,HYKK,HEY1,KIF5C,MCF2L,DPF3,ZNF843,SAMD12,MCF2L2,EYS,TMOD1,EPHA4,PCDHGA6,CAMK1D,KREMEN1,ABCC9,ANK3,SPTB,FAM234B,TXLNB,CTDSP2,ORAI3,DMC1,SLC29A4,SMTNL2,RBM24,ZNF554,USP13,RNFT2,ZBTB8A,PRKAA2,PPM1L,GDPD1,FBXO48,SLCO5A1,METTL21A,AURKB,TTN,RASGRP3,GK5,TMEM201,ABLIM1,PRKAR2A,XIRP2,ZNF665,ACBD7,EGR1,FAM78B,GADD45B,SPRYD4,ZNF382…
MESP2	803	Q0VG99	706.7	ARCHS4 Coexpression,1268;Enrichr Queries,188;GTEx Coexpression,664	CSRNP3,RAB3A,ARL6IP1,ITGB4,ATP2A3,PRDM1,CDH8,LFNG,NPPC,ANPEP,LRRTM2,ZNF843,MCF2L2,PDGFRA,EDN1,PCDHGA6,SLC6A15,TESC,TNFRSF19,ZFP92,RNF208,KRT7,TMC7,DKK1,CIT,ARL4C,SLC7A5,ARL4D,ALDH1A3,FAM234B,SFRP1,CDCP1,SAPCD2,ADORA2B,DMC1,IRF7,BIRC5,IRF6,ANGPTL4,NUPR1,MGLL,ZNF750,NYAP1,LEF1,EGFR,AURKB,SKA1,RASD1,STC2,ATOH8,E2F2,ZNF665,HES2,CPA4,ACBD7,GABBR2,EGR1,JUN,CDKN2B,EGR3,RASL10A,LAMB3,GADD45B,VDR,GDF15,IR…
LHX5	804	Q9H2C1	707.0	ARCHS4 Coexpression,613;Enrichr Queries,974;GTEx Coexpression,534	PRDM8,PTPRR,GALNT13,TENM4,CHD7,GRIK3,SLC2A1,TSPAN11,ELAVL2,NPPC,GPR173,CYP26B1,PCLO,KIF5C,MCF2L,NEFM,KIF21B,RALGPS1,PDGFRA,FOXD1,KCND2,HPCAL1,EBF1,SOX11,GFRA1,ANK3,PROX1,ADRA2A,TIAM1,SFRP1,GPM6A,NRXN1,LEF1,GREB1L,GDPD1,GPR83,AURKB,GOLGA7B,NHLH2,CECR2,TCEAL7,GRIN2A,TMEM169,SPOCK2,CHN2,NPTX2,CCDC184,VAT1L,MPP3,ZNF382,IRX5,IRX3,POU2F2,ZFHX4,POU4F1,STXBP5L,GPR137C,SBK1,NOVA1,CAMK4,KIF26B,REEP2,LHX6,C…
UNCX	805	A6NJT0	707.3	ARCHS4 Coexpression,644;Enrichr Queries,1007;GTEx Coexpression,471	PRDM8,PTPRR,SPON1,GALNT13,TENM4,CHD7,GRIK3,PRDM1,TSPAN11,ELAVL2,TM7SF2,NPPC,CYP26B1,PCLO,KIF5C,MCF2L,NEFM,PDGFRA,FOXD1,KCND2,HPCAL1,EBF1,SOX11,ANK3,PROX1,CBFA2T3,TIAM1,ARHGEF9,HOXB6,RTN4R,GPM6A,NYAP1,COL13A1,LEF1,GDPD1,GPR83,PKMYT1,AURKB,GOLGA7B,NHLH2,CECR2,ABLIM1,TMEM169,SPOCK2,CHN2,ALX1,NPTX2,CCDC184,MPP3,EGR3,ZNF382,IRX5,FOXF1,IRX3,TRAPPC4,POU2F2,POU4F1,ZFHX4,TPBGL,STXBP5L,GPR137C,SBK1,NOVA1,C…
SIX1	806	Q15475	709.0	ARCHS4 Coexpression,884;Enrichr Queries,142;GTEx Coexpression,1101	SYNM,UBE2D4,IRS1,COL12A1,TNC,PRDM1,LRRC2,MYOM3,MT2A,EDNRA,CCND2,HEY1,PLAU,ANPEP,ENPP2,SPEG,PRKG1,SNTA1,PDGFRA,EDN1,FOXD1,IGFBP5,EBF1,SOX11,SPTB,DKK1,DCN,ACTA2,SFRP1,VCAN,TXLNB,LOX,RASA4,CTDSP2,ADAM12,COL8A1,NUPR1,SMTNL2,RBM24,MGLL,USP13,PRKAA2,LEF1,LPL,NEXN,THBS2,EGFR,AURKB,TTN,TMEM201,OLFML3,PRKAR2A,STC2,XIRP2,PMAIP1,SLIT2,MEST,CPA4,NAA50,FZD1,EGR1,JUN,RRM2,IRX5,GADD45B,CDKN2A,GDF15,LUM,KCNJ12,I…
ZNF48	807	Q96MX3	709.0	ARCHS4 Coexpression,890;Enrichr Queries,665;GTEx Coexpression,572	CNTNAP1,PTPRR,DGKD,TUSC2,TNC,IRS2,KIF11,PRDM1,APEH,TSPAN11,ICAM1,LMNB1,TM7SF2,CHCHD4,LFNG,SPRED2,CHAF1A,KIF5C,DNMT3B,PHGDH,OIP5,KIF21B,EID2B,DLGAP5,RMI2,FNBP1,CEP131,SLC39A11,SLC7A5,TRAF3,KIFC1,CTDSP2,NUPR1,ZNF554,RTN4R,BLM,DNMT1,PELI3,AMIGO1,PDGFB,PKMYT1,AGPAT2,HELZ2,RECQL4,BCL2L12,MAPK9,CECR2,ZNF620,LDLR,HES4,EGR1,HSD3B7,CDT1,JUN,ZNF382,GDF15,PLK1,FANCA,LYSMD1,SHISAL1,ARID3A,GRIN2D,LRFN3,DHFR,N…
[truncated: 825 more rows]
