# Supplementary material for: A microprotein encoded by FERMT3 modulates endothelial cell protein catabolism and induces cell cycle arrest and senescence
Source: Cell Commun Signal. 2026 Jun 25;24:372. doi: 10.1186/s12964-026-03019-3 (PMC13295548; doi:10.1186/s12964-026-03019-3)
Supplement: Supplementary file 4 — Supplementary Material 4: Dataset 4. [file 12964_2026_3019_MOESM4_ESM.xlsx]

## Sheet: Proteomics
Whole cell proteome miP-FERMT3/miRFP670nano (FDR ≤0.05, FC ≤-0.585, ≥0.585)
Accession	Gene names	Protein names	miP-FERMT3_miRFP670nano_log2FoldChange	miP-FERMT3_miRFP670nano_CTRL_log10 FDR (Adj p-value)
Q15646	OASL	2'-5'-oligoadenylate synthase-like protein	3.70345	4.15124
Q93084	ATP2A3	Sarcoplasmic/endoplasmic reticulum calcium ATPase 3	2.96282	4.06036
Q13797	ITGA9	Integrin alpha-9	2.70958	3.67584
Q9BZM6	ULBP1	UL16-binding protein 1	2.39396	2.94547
P07197	NEFM	Neurofilament medium polypeptide	2.3937	4.58448
Q9NV23	OLAH	S-acyl fatty acid synthase thioesterase, medium chain	2.30373	1.24064
Q9Y5Y7	LYVE1	Lymphatic vessel endothelial hyaluronic acid receptor 1	2.35129	1.6304
Q6ZUK4	TMEM26	Transmembrane protein 26	2.10831	1.08276
P00750	PLAT	Tissue-type plasminogen activator	2.30716	2.43253
O43182	ARHGAP6	Rho GTPase-activating protein 6	2.22507	3.13686
Q99612	KLF6	Krueppel-like factor 6	1.49991	0.5865
Q9ULI4	KIF26A	Kinesin-like protein KIF26A	2.12186	1.87347
P06858	LPL	Lipoprotein lipase	2.1131	1.78171
Q96MM6	HSPA12B	Heat shock 70 kDa protein 12B	2.10781	2.508
P35414	APLNR	Apelin receptor	1.43565	0.865013
Q96KR6	FAM210B	Protein FAM210B, mitochondrial	1.33689	1.0274
P09913	IFIT2	Interferon-induced protein with tetratricopeptide repeats 2	2.07564	2.61356
P28907	CD38	ADP-ribosyl cyclase/cyclic ADP-ribose hydrolase 1	1.30187	0.674511
P42771	CDKN2A	Cyclin-dependent kinase inhibitor 2A	2.0742	1.83197
P09914	IFIT1	Interferon-induced protein with tetratricopeptide repeats 1	1.93961	2.05788
P61647	ST8SIA6	Alpha-2,8-sialyltransferase 8F	1.93464	5.20873
O14879	IFIT3	Interferon-induced protein with tetratricopeptide repeats 3	1.87469	2.42117
P53708	ITGA8	Integrin alpha-8	1.84516	2.34088
Q96BS2	TESC	Calcineurin B homologous protein 3	1.81406	2.43904
P24530	EDNRB	Endothelin receptor type B	1.78195	2.48185
P45844	ABCG1	ATP-binding cassette sub-family G member 1	1.7548	2.80376
Q9BW30	TPPP3	Tubulin polymerization-promoting protein family member 3	1.74368	4.75639
Q9H9Q4	NHEJ1	Non-homologous end-joining factor 1	1.20825	0.590229
P13611	VCAN	Versican core protein	1.70207	1.79977
Q9UII4	HERC5	E3 ISG15--protein ligase HERC5	1.69373	2.8943
P35219	CA8	Carbonic anhydrase-related protein	1.66895	3.10714
P42772	CDKN2B	Cyclin-dependent kinase 4 inhibitor B	1.56663	3.60428
Q96IP4	TENT5A	Terminal nucleotidyltransferase 5A	1.54889	3.13686
P48740	MASP1	Mannan-binding lectin serine protease 1	1.548	2.43776
Q92828	CORO2A	Coronin-2A	1.53915	2.08293
Q13541	EIF4EBP1	Eukaryotic translation initiation factor 4E-binding protein 1	1.19358	0.393326
Q13571	LAPTM5	Lysosomal-associated transmembrane protein 5	1.53359	4.24005
Q96F45	ZNF503	Zinc finger protein 503	1.18499	0.96734
Q5SGD2	PPM1L	Protein phosphatase 1L	1.524	3.40745
Q9Y251	HPSE	Heparanase	1.49475	2.94627
O00408	PDE2A	cGMP-dependent 3',5'-cyclic phosphodiesterase	1.4937	2.51872
Q9H3G5	CPVL	Probable serine carboxypeptidase CPVL	1.15769	1.13579
Q15124	PGM5	Phosphoglucomutase-like protein 5	1.42206	1.49315
Q9NQ79	CRTAC1	Cartilage acidic protein 1	1.41357	2.46526
O15060	ZBTB39	Zinc finger and BTB domain-containing protein 39	1.40687	3.09935
Q2M3D2	EXOC3L2	Exocyst complex component 3-like protein 2	1.39078	2.22146
P56199	ITGA1	Integrin alpha-1	1.39067	1.69047
Q53TN4	CYBRD1	Plasma membrane ascorbate-dependent reductase CYBRD1	1.33534	1.83921
P27701	CD82	CD82 antigen	1.14532	0.876708
Q8NF50	DOCK8	Dedicator of cytokinesis protein 8	1.13873	0.93472
Q15847	ADIRF	Adipogenesis regulatory factor	1.08465	1.26917
Q13402	MYO7A	Unconventional myosin-VIIa	1.0808	1.23373
Q96F15	GIMAP5	GTPase IMAP family member 5	1.07079	0.576651
P32121	ARRB2	Beta-arrestin-2	1.33124	4.39707
Q6ZRI6	C15orf39	Uncharacterized protein C15orf39	1.31314	1.85892
Q9NQV5	PRDM11	PR domain-containing protein 11	1.06844	1.11615
P07998	RNASE1	Ribonuclease pancreatic	1.30735	2.17453
Q8TED9	AFAP1L1	Actin filament-associated protein 1-like 1	1.26595	1.87882
Q6UX71	PLXDC2	Plexin domain-containing protein 2	1.24621	1.37698
P61925	PKIA	cAMP-dependent protein kinase inhibitor alpha	1.03503	0.595345
O75899	GABBR2	Gamma-aminobutyric acid type B receptor subunit 2	1.23456	2.27838
Q9Y2D0	CA5B	Carbonic anhydrase 5B, mitochondrial	1.22838	1.86137
P05186	ALPL	Alkaline phosphatase, tissue-nonspecific isozyme	1.01307	0.822909
O00244	ATOX1	Copper transport protein ATOX1	0.993339	0.566554
Q96BQ1	FAM3D	Protein FAM3D	0.990331	1.09105
Q8WUJ3	CEMIP	Cell migration-inducing and hyaluronan-binding protein	1.18738	1.76202
Q8WWI1	LMO7	LIM domain only protein 7	1.17728	1.83239
P51606	RENBP	N-acylglucosamine 2-epimerase	1.17398	2.73955
Q96A26	FAM162A	Protein FAM162A	0.988792	0.529935
P55289	CDH12	Cadherin-12	1.16831	2.7997
Q9Y2F5	ICE1	Little elongation complex subunit 1	0.98079	1.12616
Q8TER5	ARHGEF40	Rho guanine nucleotide exchange factor 40	0.94998	0.954897
P53803	POLR2K	DNA-directed RNA polymerases I, II, and III subunit RPABC4	0.889825	0.543446
Q5RI15	COX20	Cytochrome c oxidase assembly protein COX20, mitochondrial	0.878358	0.544889
Q8IV61	RASGRP3	Ras guanyl-releasing protein 3	1.13375	3.54729
Q9HBL0	TNS1	Tensin-1	1.13009	1.94007
Q9BXL7	CARD11	Caspase recruitment domain-containing protein 11	0.876401	0.738608
P42568	MLLT3	Protein AF-9	1.12288	2.75078
P28906	CD34	Hematopoietic progenitor cell antigen CD34	0.838031	0.430764
Q9ULV1	FZD4	Frizzled-4	0.837674	0.745542
Q8NI60	COQ8A	Atypical kinase COQ8A, mitochondrial	1.10994	2.508
Q9BSH4	TACO1	Translational activator of cytochrome c oxidase 1	0.834572	0.950188
O75781	PALM	Paralemmin-1	1.10572	2.03902
Q96PM9	ZNF385A	Zinc finger protein 385A	1.10067	2.36344
Q8NFY9	KBTBD8	Kelch repeat and BTB domain-containing protein 8	0.833732	0.669835
O94808	GFPT2	Glutamine--fructose-6-phosphate aminotransferase [isomerizing] 2	0.816485	0.739785
Q9P2P1	NYNRIN	Protein NYNRIN	1.10067	2.95059
P35625	TIMP3	Metalloproteinase inhibitor 3	0.815123	0.642401
Q9UBP6	METTL1	tRNA (guanine-N(7)-)-methyltransferase	0.806904	1.01582
Q9UGI6	KCNN3	Small conductance calcium-activated potassium channel protein 3	1.09973	2.55301
Q9H6S3	EPS8L2	Epidermal growth factor receptor kinase substrate 8-like protein 2	0.805479	1.25992
Q9H7E9	C8orf33	UPF0488 protein C8orf33	1.08344	2.64546
Q8WWQ8	STAB2	Stabilin-2	0.803349	0.258914
Q92786	PROX1	Prospero homeobox protein 1	1.07998	2.81925
O15061	SYNM	Synemin	1.06917	3.78833
Q9P2F8	SIPA1L2	Signal-induced proliferation-associated 1-like protein 2	1.05936	3.40745
Q13115	DUSP4	Dual specificity protein phosphatase 4	1.05152	3.82877
Q96GE6	CALML4	Calmodulin-like protein 4	1.04917	1.81917
Q14573	ITPR3	Inositol 1,4,5-trisphosphate receptor type 3	1.04632	2.65714
Q15361	TTF1	Transcription termination factor 1	1.04264	1.68132
Q99541	PLIN2	Perilipin-2	1.02908	3.55038
Q9BYX2	TBC1D2	TBC1 domain family member 2A	1.02513	2.21353
O14495	PLPP3	Phospholipid phosphatase 3	1.02498	2.18771
Q9Y421	FAM32A	Protein FAM32A	0.798169	0.653546
Q86XK3	SFR1	Swi5-dependent recombination DNA repair protein 1 homolog	1.00869	2.21682
Q13472	TOP3A	DNA topoisomerase 3-alpha	0.793097	0.638208
Q60I27	ALS2CL	ALS2 C-terminal-like protein	0.792538	1.22938
Q92485	SMPDL3B	Acid sphingomyelinase-like phosphodiesterase 3b	0.995599	2.01602
Q9Y3Q0	NAALAD2	N-acetylated-alpha-linked acidic dipeptidase 2	0.783472	0.539766
Q9HBH9	MKNK2	MAP kinase-interacting serine/threonine-protein kinase 2	0.749831	0.889827
Q96S99	PLEKHF1	Pleckstrin homology domain-containing family F member 1	0.992565	3.31638
Q53R41	FASTKD1	FAST kinase domain-containing protein 1, mitochondrial	0.749625	0.291534
O76054	SEC14L2	SEC14-like protein 2	0.991334	3.60428
Q13153	PAK1	Serine/threonine-protein kinase PAK 1	0.737731	1.18848
Q14934	NFATC4	Nuclear factor of activated T-cells, cytoplasmic 4	0.990076	3.08358
Q9BXJ0	C1QTNF5	Complement C1q tumor necrosis factor-related protein 5	0.730059	0.713592
Q53EU6	GPAT3	Glycerol-3-phosphate acyltransferase 3	0.726496	0.758132
P56556	NDUFA6	NADH dehydrogenase [ubiquinone] 1 alpha subcomplex subunit 6	0.713041	0.314696
Q8IZD4	DCP1B	mRNA-decapping enzyme 1B	0.710673	1.20878
Q96SW2	CRBN	Protein cereblon	0.978334	4.49849
O00548	DLL1	Delta-like protein 1	0.977677	2.79468
Q9BTA9	WAC	WW domain-containing adapter protein with coiled-coil	0.709412	0.506292
Q8IY63	AMOTL1	Angiomotin-like protein 1	0.975735	3.85089
Q63HK5	TSHZ3	Teashirt homolog 3	0.960992	1.71473
Q6FIF0	ZFAND6	AN1-type zinc finger protein 6	0.708271	1.2136
Q9H0U9	TSPYL1	Testis-specific Y-encoded-like protein 1	0.955264	2.82435
Q7L591	DOK3	Docking protein 3	0.701846	0.402756
Q8WTX7	CASTOR1	Cytosolic arginine sensor for mTORC1 subunit 1	0.943548	2.06336
Q9BQT9	CLSTN3	Calsyntenin-3	0.939444	1.47658
Q9BUZ4	TRAF4	TNF receptor-associated factor 4	0.927326	3.72986
P14373	TRIM27	Zinc finger protein RFP	0.924769	4.39707
P0DMN0	SULT1A4	Sulfotransferase 1A4	0.924093	1.54475
A6NI79	CCDC69	Coiled-coil domain-containing protein 69	0.923765	2.62704
O15116	LSM1	U6 snRNA-associated Sm-like protein LSm1	0.701415	0.629124
Q8N108	MIER1	Mesoderm induction early response protein 1	0.696822	1.11575
Q14135	VGLL4	Transcription cofactor vestigial-like protein 4	0.695136	1.02157
Q8WZ74	CTTNBP2	Cortactin-binding protein 2	0.923085	1.6774
Q9H246	C1orf21	Uncharacterized protein C1orf21	0.914912	1.93169
O75427	LRCH4	Leucine-rich repeat and calponin homology domain-containing protein 4	0.910521	1.98233
Q63ZY3	KANK2	KN motif and ankyrin repeat domain-containing protein 2	0.908146	4.30486
P11308	ERG	Transcriptional regulator ERG	0.692964	1.21603
P40617	ARL4A	ADP-ribosylation factor-like protein 4A	0.692137	0.466633
O94988	FAM13A	Protein FAM13A	0.90544	2.08159
Q8TEQ0	SNX29	Sorting nexin-29	0.904015	4.39707
Q86YC3	NRROS	Transforming growth factor beta activator LRRC33	0.900325	2.34088
O75578	ITGA10	Integrin alpha-10	0.691953	0.823107
Q16527	CSRP2	Cysteine and glycine-rich protein 2	0.483236	2.60275
O14770	MEIS2	Homeobox protein Meis2	0.896684	1.99125
P49961	ENTPD1	Ectonucleoside triphosphate diphosphohydrolase 1	0.686648	0.729067
P68371	TUBB4B	Tubulin beta-4B chain	0.113746	0.225793
Q92522	H1-10	Histone H1.10	0.889316	2.19943
Q01831	XPC	DNA repair protein complementing XP-C cells	0.875815	1.95437
Q9HAT8	PELI2	E3 ubiquitin-protein ligase pellino homolog 2	0.870915	2.20168
P16066	NPR1	Atrial natriuretic peptide receptor 1	0.87018	1.76202
P49773	HINT1	Adenosine 5'-monophosphoramidase HINT1	0.686004	0.320699
Q9UK73	FEM1B	Protein fem-1 homolog B	0.685834	1.13688
P07711	CTSL	Procathepsin L	0.862263	3.00386
Q9H8H3	METTL7A	Putative methyltransferase-like protein 7A	0.852875	1.6827
Q5T292	TMEM273	Transmembrane protein 273	0.685459	1.15131
Q8WY36	BBX	HMG box transcription factor BBX	0.849253	1.65338
P49116	NR2C2	Nuclear receptor subfamily 2 group C member 2	0.844773	2.49444
Q05707	COL14A1	Collagen alpha-1(XIV) chain	0.68133	0.852701
Q9H336	CRISPLD1	Cysteine-rich secretory protein LCCL domain-containing 1	0.680039	1.03898
Q8TF64	GIPC3	PDZ domain-containing protein GIPC3	0.844447	2.98442
Q8WUB8	PHF10	PHD finger protein 10	0.679417	0.564095
Q75N03	CBLL1	E3 ubiquitin-protein ligase Hakai	0.393515	2.06624
Q9NZU5	LMCD1	LIM and cysteine-rich domains protein 1	0.677918	0.2905
Q9C0C7	AMBRA1	Activating molecule in BECN1-regulated autophagy protein 1	0.843811	2.74418
Q9BZV1	UBXN6	UBX domain-containing protein 6	0.675962	0.408195
O95759	TBC1D8	TBC1 domain family member 8	0.843062	1.94919
Q9H2K0	MTIF3	Translation initiation factor IF-3, mitochondrial	0.664714	0.52247
Q5JX69	FAM209B	Protein FAM209B	0.842664	3.00386
Q9GZR7	DDX24	ATP-dependent RNA helicase DDX24	0.568459	2.95112
Q9NSI8	SAMSN1	SAM domain-containing protein SAMSN-1	0.660298	1.24752
P83110	HTRA3	Serine protease HTRA3	0.659679	0.722763
P0C7T5	ATXN1L	Ataxin-1-like	0.650677	1.28765
P46926	GNPDA1	Glucosamine-6-phosphate isomerase 1	0.646307	0.92259
P46527	CDKN1B	Cyclin-dependent kinase inhibitor 1B	0.830691	1.94159
Q96PP9	GBP4	Guanylate-binding protein 4	0.640642	0.714775
P78357	CNTNAP1	Contactin-associated protein 1	0.638822	0.825101
O75420	GIGYF1	GRB10-interacting GYF protein 1	0.829257	2.95647
Q5GJ75	TNFAIP8L3	Tumor necrosis factor alpha-induced protein 8-like protein 3	0.828077	1.42295
P55201	BRPF1	Peregrin	0.827294	2.86569
Q14195	DPYSL3	Dihydropyrimidinase-related protein 3	0.825497	3.09454
O00421	CCRL2	C-C chemokine receptor-like 2	0.825219	2.13065
Q9UNS1	TIMELESS	Protein timeless homolog	0.367221	1.46046
Q9BRT6	LLPH	Protein LLP homolog	0.637889	0.679781
Q9UKG9	CROT	Peroxisomal carnitine O-octanoyltransferase	0.82294	2.46785
P14921	ETS1	Protein C-ets-1	0.578257	1.75384
Q9H0L4	CSTF2T	Cleavage stimulation factor subunit 2 tau variant	0.49942	1.47439
O75843	AP1G2	AP-1 complex subunit gamma-like 2	0.820536	4.39707
Q69YL0	NCBP2AS2	Protein NCBP2AS2	0.812337	4.24005
Q96IU4	ABHD14B	Putative protein-lysine deacylase ABHD14B	0.635756	0.465647
P25791	LMO2	Rhombotin-2	0.624693	0.878693
Q6NUJ5	PWWP2B	PWWP domain-containing protein 2B	0.624135	1.28227
Q9Y2C4	EXOG	Nuclease EXOG, mitochondrial	0.623028	0.800178
Q15560	TCEA2	Transcription elongation factor A protein 2	0.620621	0.960711
O95631	NTN1	Netrin-1	0.61988	0.237258
Q68D85	NCR3LG1	Natural cytotoxicity triggering receptor 3 ligand 1	0.618428	0.776811
Q969J2	ZKSCAN4	Zinc finger protein with KRAB and SCAN domains 4	0.614941	0.85702
P62805	H4C16	Histone H4	0.613847	1.04121
Q8IXI1	RHOT2	Mitochondrial Rho GTPase 2	0.613584	0.519912
P06400	RB1	Retinoblastoma-associated protein	0.386184	2.15914
Q9BVG3	TRIM62	E3 ubiquitin-protein ligase TRIM62	0.613439	0.954897
Q92597	NDRG1	Protein NDRG1	0.811663	4.06282
P05413	FABP3	Fatty acid-binding protein, heart	0.612814	0.584226
O75953	DNAJB5	DnaJ homolog subfamily B member 5	0.556213	1.96119
Q9BRS8	LARP6	La-related protein 6	0.610782	1.04067
Q86X95	CIR1	Corepressor interacting with RBPJ 1	0.607364	0.446451
Q9BYD3	MRPL4	39S ribosomal protein L4, mitochondrial	0.606572	0.501296
Q9P2D1	CHD7	Chromodomain-helicase-DNA-binding protein 7	0.810141	4.49849
Q96N96	SPATA13	Spermatogenesis-associated protein 13	0.603555	0.92259
Q6MZQ0	PRR5L	Proline-rich protein 5-like	0.80106	1.80932
Q7Z3Q1	SLC46A3	Solute carrier family 46 member 3	0.601973	0.916571
P50238	CRIP1	Cysteine-rich protein 1	0.599801	0.447177
Q9UPR0	PLCL2	Inactive phospholipase C-like protein 2	0.79641	3.47032
O43166	SIPA1L1	Signal-induced proliferation-associated 1-like protein 1	0.795382	1.96333
Q6ZN06	ZNF813	Zinc finger protein 813	0.793949	1.35624
C9JLR9	ZFTA	Zinc finger translocation-associated protein	0.790418	3.26029
Q86X02	CDR2L	Cerebellar degeneration-related protein 2-like	0.788584	4.21904
P22692	IGFBP4	Insulin-like growth factor-binding protein 4	0.598782	0.639021
Q8TCT1	PHOSPHO1	Phosphoethanolamine/phosphocholine phosphatase	0.781528	2.408
Q8N1G0	ZNF687	Zinc finger protein 687	0.779027	2.98499
Q5JU69	TOR2A	Torsin-2A	0.598748	1.107
Q96AQ6	PBXIP1	Pre-B-cell leukemia transcription factor-interacting protein 1	0.777645	4.72045
Q8N1W2	ZNF710	Zinc finger protein 710	0.594031	1.11679
Q15369	ELOC	Elongin-C	0.591594	0.276482
Q9NRW3	APOBEC3C	DNA dC->dU-editing enzyme APOBEC-3C	0.591507	1.06258
O60293	ZFC3H1	Zinc finger C3H1 domain-containing protein	0.568466	3.25052
Q01105	SET	Protein SET	0.587472	0.920172
P42330	AKR1C3	Aldo-keto reductase family 1 member C3	0.585307	0.810436
O75525	KHDRBS3	KH domain-containing, RNA-binding, signal transduction-associated protein 3	0.585208	1.26169
Q14240	EIF4A2	Eukaryotic initiation factor 4A-II	0.584603	1.02554
P62306	SNRPF	Small nuclear ribonucleoprotein F	0.583647	1.01558
Q5K4L6	SLC27A3	Long-chain fatty acid transport protein 3	0.773153	3.16326
Q9Y6H5	SNCAIP	Synphilin-1	0.771399	2.49444
Q05519	SRSF11	Serine/arginine-rich splicing factor 11	0.58222	1.02081
Q8TCU6	PREX1	Phosphatidylinositol 3,4,5-trisphosphate-dependent Rac exchanger 1 protein	0.579903	0.811469
P58004	SESN2	Sestrin-2	0.766534	4.24005
Q53GG5	PDLIM3	PDZ and LIM domain protein 3	0.52588	2.83774
Q9BWM7	SFXN3	Sideroflexin-3	0.575777	0.892728
Q8TBZ6	TRMT10A	tRNA methyltransferase 10 homolog A	0.573839	1.24671
P08571	CD14	Monocyte differentiation antigen CD14	0.573295	0.888862
Q96HA1	POM121	Nuclear envelope pore membrane protein POM 121	0.572741	1.24917
P07305	H1-0	Histone H1.0	0.761639	1.74652
Q8N573	OXR1	Oxidation resistance protein 1	0.760926	2.14356
Q5T200	ZC3H13	Zinc finger CCCH domain-containing protein 13	0.53565	3.16145
Q9H081	MIS12	Protein MIS12 homolog	0.569009	0.998706
Q9ULL1	PLEKHG1	Pleckstrin homology domain-containing family G member 1	0.541537	1.78171
Q6ZNW5	GDPGP1	GDP-D-glucose phosphorylase 1	0.568681	0.378123
Q6ZUM4	ARHGAP27	Rho GTPase-activating protein 27	0.567814	0.828877
P16402	H1-3	Histone H1.3	0.567196	1.17331
Q5T3I0	GPATCH4	G patch domain-containing protein 4	0.56599	1.16013
Q8IVB4	SLC9A9	Sodium/hydrogen exchanger 9	0.564518	0.829394
P25963	NFKBIA	NF-kappa-B inhibitor alpha	0.562155	1.20337
Q9Y303	AMDHD2	N-acetylglucosamine-6-phosphate deacetylase	0.750482	2.04791
Q9H1K1	ISCU	Iron-sulfur cluster assembly enzyme ISCU	0.557256	1.1186
Q6PJW8	CNST	Consortin	0.519281	1.3718
O15247	CLIC2	Chloride intracellular channel protein 2	0.55602	0.956151
Q12872	SFSWAP	Splicing factor, suppressor of white-apricot homolog	0.527843	3.13686
Q15714	TSC22D1	TSC22 domain family protein 1	0.554151	1.26747
Q8N9F7	GDPD1	Lysophospholipase D GDPD1	0.554076	1.25992
P04350	TUBB4A	Tubulin beta-4A chain	-0.0891821	0.265723
Q9Y5J7	TIMM9	Mitochondrial import inner membrane translocase subunit Tim9	0.554073	0.52386
Q96HP0	DOCK6	Dedicator of cytokinesis protein 6	0.750359	3.81935
Q9NSY1	BMP2K	BMP-2-inducible protein kinase	0.749026	3.29709
Q96P48	ARAP1	Arf-GAP with Rho-GAP domain, ANK repeat and PH domain-containing protein 1	0.742568	2.45317
Q9H6E5	TUT1	Speckle targeted PIP5K1A-regulated poly(A) polymerase	0.422933	2.31115
Q6ZMZ3	SYNE3	Nesprin-3	0.742243	3.13686
Q99547	MPHOSPH6	M-phase phosphoprotein 6	0.553445	0.90034
Q96I15	SCLY	Selenocysteine lyase	0.5525	1.11632
O15155	BET1	BET1 homolog	0.552455	1.12614
Q9BXP5	SRRT	Serrate RNA effector molecule homolog	0.568669	4.30333
P16870	CPE	Carboxypeptidase E	0.740351	1.62443
Q96Q07	BTBD9	BTB/POZ domain-containing protein 9	0.552141	0.685943
P35789	ZNF93	Zinc finger protein 93	0.551309	1.06431
P17040	ZSCAN20	Zinc finger and SCAN domain-containing protein 20	0.719473	2.39483
P07199	CENPB	Major centromere autoantigen B	0.557869	1.96255
Q8TC71	SPATA18	Mitochondria-eating protein	0.717561	1.85738
P25440	BRD2	Bromodomain-containing protein 2	0.549619	1.20929
P83916	CBX1	Chromobox protein homolog 1	0.549422	1.22517
Q9NQ50	MRPL40	39S ribosomal protein L40, mitochondrial	0.54925	0.950797
P13378	HOXD8	Homeobox protein Hox-D8	0.574515	1.3145
Q13509	TUBB3	Tubulin beta-3 chain	0.548936	0.362462
Q14166	TTLL12	Tubulin--tyrosine ligase-like protein 12	0.544431	1.01194
Q9Y4E1	WASHC2C	WASH complex subunit 2C	0.544026	0.807052
Q9ULC5	ACSL5	Long-chain-fatty-acid--CoA ligase 5	0.717211	1.45271
Q04446	GBE1	1,4-alpha-glucan-branching enzyme	0.542665	1.00226
O00479	HMGN4	High mobility group nucleosome-binding domain-containing protein 4	0.542526	1.04521
Q8N2G6	ZCCHC24	Zinc finger CCHC domain-containing protein 24	0.542366	0.157681
Q9NXR1	NDE1	Nuclear distribution protein nudE homolog 1	0.529556	1.7416
Q96AB3	ISOC2	Isochorismatase domain-containing protein 2	0.538562	0.719394
Q49AR2	C5orf22	UPF0489 protein C5orf22	0.568165	3.37157
Q86VM9	ZC3H18	Zinc finger CCCH domain-containing protein 18	0.496322	1.7911
Q7Z7M8	B3GNT8	UDP-GlcNAc:betaGal beta-1,3-N-acetylglucosaminyltransferase 8	0.715249	1.3988
P05161	ISG15	Ubiquitin-like protein ISG15	0.537856	0.468422
P07858	CTSB	Cathepsin B	0.536847	1.02393
Q8WVD5	RNF141	RING finger protein 141	0.708686	4.44862
Q9NW97	TMEM51	Transmembrane protein 51	0.706934	1.62294
Q14012	CAMK1	Calcium/calmodulin-dependent protein kinase type 1	0.533328	1.1935
P56545	CTBP2	C-terminal-binding protein 2	0.532714	0.406222
P01033	TIMP1	Metalloproteinase inhibitor 1	0.705545	1.61363
P17275	JUNB	Transcription factor JunB	0.532614	0.945637
Q12851	MAP4K2	Mitogen-activated protein kinase kinase kinase kinase 2	0.70387	4.15048
Q92466	DDB2	DNA damage-binding protein 2	0.703804	2.8694
Q9BY41	HDAC8	Histone deacetylase 8	0.532491	0.852502
Q8N142	ADSS1	Adenylosuccinate synthetase isozyme 1	0.532212	1.02997
P61244	MAX	Protein max	0.53966	1.3072
Q96RU2	USP28	Ubiquitin carboxyl-terminal hydrolase 28	0.412989	2.93626
Q9HCH3	CPNE5	Copine-5	0.531395	0.8521
Q9UQL6	HDAC5	Histone deacetylase 5	0.53105	0.411195
P28715	ERCC5	DNA excision repair protein ERCC-5	0.701733	2.22752
Q9NVF7	FBXO28	F-box only protein 28	0.529805	1.19206
Q13796	SHROOM2	Protein Shroom2	0.389605	1.3625
P51687	SUOX	Sulfite oxidase, mitochondrial	0.52769	0.869885
Q8TD55	PLEKHO2	Pleckstrin homology domain-containing family O member 2	0.525991	0.856776
Q9H9S4	CAB39L	Calcium-binding protein 39-like	0.582582	1.49252
C9J798	RASA4B	Ras GTPase-activating protein 4B	0.525012	0.629104
Q96IR7	HPDL	4-hydroxyphenylpyruvate dioxygenase-like protein	0.523361	0.5884
P51178	PLCD1	1-phosphatidylinositol 4,5-bisphosphate phosphodiesterase delta-1	0.571947	1.82022
O43818	RRP9	U3 small nucleolar RNA-interacting protein 2	0.548363	1.3574
Q5VST6	ABHD17B	Alpha/beta hydrolase domain-containing protein 17B	0.522777	0.714775
Q9H4I2	ZHX3	Zinc fingers and homeoboxes protein 3	0.522552	1.29243
Q8NFM4	ADCY4	Adenylate cyclase type 4	0.698896	2.68629
Q9UJT9	FBXL7	F-box/LRR-repeat protein 7	0.522478	0.380199
Q9Y3Q8	TSC22D4	TSC22 domain family protein 4	0.551421	1.95059
Q7Z3E5	ARMC9	LisH domain-containing protein ARMC9	0.526097	1.39225
Q9C0D7	ZC3H12C	Probable ribonuclease ZC3H12C	0.698661	2.84284
Q9NP92	MRPS30	39S ribosomal protein S30, mitochondrial	0.521172	0.493539
P42025	ACTR1B	Beta-centractin	0.520922	0.280175
O95619	YEATS4	YEATS domain-containing protein 4	0.516573	0.659
Q9BRK4	LZTS2	Leucine zipper putative tumor suppressor 2	0.515297	0.86778
Q9UPN7	PPP6R1	Serine/threonine-protein phosphatase 6 regulatory subunit 1	0.512248	0.807767
Q6UXN9	WDR82	WD repeat-containing protein 82	0.511877	0.9586
P98172	EFNB1	Ephrin-B1	0.511811	0.941833
Q6NY19	KANK3	KN motif and ankyrin repeat domain-containing protein 3	0.697774	1.66878
Q92925	SMARCD2	SWI/SNF-related matrix-associated actin-dependent regulator of chromatin subfamily D member 2	0.507833	1.07433
Q9ULV3	CIZ1	Cip1-interacting zinc finger protein	0.50715	0.640256
Q5T0B9	ZNF362	Zinc finger protein 362	0.506678	1.03193
O75648	TRMU	Mitochondrial tRNA-specific 2-thiouridylase 1	0.505812	0.684321
Q9Y5E1	PCDHB9	Protocadherin beta-9	0.503712	0.896033
Q5HYJ3	FAM76B	Protein FAM76B	0.503428	1.24791
Q8N568	DCLK2	Serine/threonine-protein kinase DCLK2	0.696735	1.67514
Q7L1T6	CYB5R4	Cytochrome b5 reductase 4	0.502328	0.876659
Q6ZN54	DEF8	Differentially expressed in FDCP 8 homolog	0.502138	0.339481
Q92539	LPIN2	Phosphatidate phosphatase LPIN2	0.501753	0.861438
Q07666	KHDRBS1	KH domain-containing, RNA-binding, signal transduction-associated protein 1	0.501645	0.485667
O15264	MAPK13	Mitogen-activated protein kinase 13	0.694983	2.1133
P15374	UCHL3	Ubiquitin carboxyl-terminal hydrolase isozyme L3	0.501217	0.408452
Q9NXV6	CDKN2AIP	CDKN2A-interacting protein	0.456351	1.6013
Q9Y5U2	TSSC4	Protein TSSC4	0.499403	1.00226
Q8WU58	FAM222B	Protein FAM222B	0.497543	1.05696
P31323	PRKAR2B	cAMP-dependent protein kinase type II-beta regulatory subunit	0.497508	0.578614
Q96T58	SPEN	Msx2-interacting protein	0.393654	2.25565
P15144	ANPEP	Aminopeptidase N	0.496189	0.556089
Q9UEY8	ADD3	Gamma-adducin	0.494937	1.22175
Q14914	PTGR1	Prostaglandin reductase 1	0.494692	1.00645
Q9NX09	DDIT4	DNA damage-inducible transcript 4 protein	0.494323	0.97764
Q09472	EP300	Histone acetyltransferase p300	0.494292	1.1908
Q5T2T1	MPP7	MAGUK p55 subfamily member 7	0.494014	0.665697
Q13451	FKBP5	Peptidyl-prolyl cis-trans isomerase FKBP5	0.342818	2.08833
Q92565	RAPGEF5	Rap guanine nucleotide exchange factor 5	0.493835	0.745146
A6NHR9	SMCHD1	Structural maintenance of chromosomes flexible hinge domain-containing protein 1	0.358508	1.85738
P78563	ADARB1	Double-stranded RNA-specific editase 1	0.693701	2.58164
Q96T37	RBM15	RNA-binding protein 15	0.466529	3.11591
Q8WXI4	ACOT11	Acyl-coenzyme A thioesterase 11	0.493253	0.759303
Q9UMX5	NENF	Neudesin	0.49257	0.48435
Q5SRH9	TTC39A	Tetratricopeptide repeat protein 39A	0.491115	0.973407
Q7Z5L2	R3HCC1L	Coiled-coil domain-containing protein R3HCC1L	0.49019	1.16282
P08473	MME	Neprilysin	0.489768	0.799198
Q6KC79	NIPBL	Nipped-B-like protein	0.488065	1.14716
Q9P016	THYN1	Thymocyte nuclear protein 1	0.487947	1.13219
P50151	GNG10	Guanine nucleotide-binding protein G(I)/G(S)/G(O) subunit gamma-10	0.486201	1.0274
Q68CZ2	TNS3	Tensin-3	0.486113	0.858553
Q8WTS1	ABHD5	1-acylglycerol-3-phosphate O-acyltransferase ABHD5	0.484035	0.801029
O75940	SMNDC1	Survival of motor neuron-related-splicing factor 30	0.478536	1.20802
O95210	STBD1	Starch-binding domain-containing protein 1	0.47853	0.88597
P00813	ADA	Adenosine deaminase	0.478477	0.623606
P49789	FHIT	Bis(5'-adenosyl)-triphosphatase	0.475496	0.503435
Q9Y4C1	KDM3A	Lysine-specific demethylase 3A	0.688914	3.77613
O75582	RPS6KA5	Ribosomal protein S6 kinase alpha-5	0.475039	0.762906
O15327	INPP4B	Inositol polyphosphate 4-phosphatase type II	0.68355	1.45071
Q02447	SP3	Transcription factor Sp3	0.444466	1.6304
P04818	TYMS	Thymidylate synthase	0.474722	1.09816
Q969X0	RILPL2	RILP-like protein 2	0.56776	1.85173
Q86WV6	STING1	Stimulator of interferon genes protein	0.474227	0.175102
Q13523	PRPF4B	Serine/threonine-protein kinase PRP4 homolog	0.436032	1.92663
Q5TCZ1	SH3PXD2A	SH3 and PX domain-containing protein 2A	0.473151	0.931869
A8CG34	POM121C	Nuclear envelope pore membrane protein POM 121C	0.402612	1.58963
Q9UHN1	POLG2	DNA polymerase subunit gamma-2, mitochondrial	0.472746	0.301872
Q5VVQ6	YOD1	Ubiquitin thioesterase OTU1	0.506132	1.69047
O60711	LPXN	Leupaxin	0.47253	0.850023
P0C870	JMJD7	Bifunctional peptidase and (3S)-lysyl hydroxylase JMJD7	0.470293	1.19005
Q5VV42	CDKAL1	Threonylcarbamoyladenosine tRNA methylthiotransferase	0.469936	1.2562
Q9UKI2	CDC42EP3	Cdc42 effector protein 3	0.528662	1.92621
Q9H7Z3	NRDE2	Nuclear exosome regulator NRDE2	0.388858	1.84353
Q06587	RING1	E3 ubiquitin-protein ligase RING1	0.469395	0.948016
Q04727	TLE4	Transducin-like enhancer protein 4	0.523832	2.0368
Q9H6Q4	CIAO3	Cytosolic iron-sulfur assembly component 3	0.466733	0.6897
P53671	LIMK2	LIM domain kinase 2	0.564744	2.826
Q5T8P6	RBM26	RNA-binding protein 26	0.683221	4.39707
P51513	NOVA1	RNA-binding protein Nova-1	0.465861	1.07637
Q6NT76	HMBOX1	Homeobox-containing protein 1	0.510758	1.60712
Q96L34	MARK4	MAP/microtubule affinity-regulating kinase 4	0.465849	0.768523
P02545	LMNA	Prelamin-A/C	0.577967	3.13855
O60234	GMFG	Glia maturation factor gamma	0.465274	0.261047
Q7Z5J4	RAI1	Retinoic acid-induced protein 1	0.465138	0.7269
O75208	COQ9	Ubiquinone biosynthesis protein COQ9, mitochondrial	0.463789	1.00151
P51531	SMARCA2	Probable global transcription activator SNF2L2	0.463517	1.28807
Q6PCT2	FBXL19	F-box/LRR-repeat protein 19	0.411982	1.68413
Q92794	KAT6A	Histone acetyltransferase KAT6A	0.463424	1.23081
Q08623	PUDP	Pseudouridine-5'-phosphatase	0.462659	0.505555
O60239	SH3BP5	SH3 domain-binding protein 5	0.303217	1.53755
Q14141	SEPTIN6	Septin-6	0.557612	2.06923
P16157	ANK1	Ankyrin-1	0.462004	0.9534
Q96PE2	ARHGEF17	Rho guanine nucleotide exchange factor 17	0.417201	1.57109
Q9HCU8	POLD4	DNA polymerase delta subunit 4	0.287702	1.46526
Q7Z6I8	C5orf24	UPF0461 protein C5orf24	0.461164	0.922745
P55058	PLTP	Phospholipid transfer protein	0.460849	0.61411
Q9BPX1	HSD17B14	17-beta-hydroxysteroid dehydrogenase 14	0.459484	0.259252
Q6P5Z2	PKN3	Serine/threonine-protein kinase N3	0.508519	1.6776
O15047	SETD1A	Histone-lysine N-methyltransferase SETD1A	0.424844	2.14304
Q8N257	H2BC26	Histone H2B type 3-B	0.459152	0.578614
O15075	DCLK1	Serine/threonine-protein kinase DCLK1	0.458604	0.664664
Q8NEZ5	FBXO22	F-box only protein 22	0.499369	1.67341
Q53LP3	SOWAHC	Ankyrin repeat domain-containing protein SOWAHC	0.458542	0.726876
Q8N3F0	MTURN	Maturin	0.677597	1.72213
Q9Y653	ADGRG1	Adhesion G-protein coupled receptor G1	0.45829	0.431773
Q8WXE0	CASKIN2	Caskin-2	0.549363	2.09316
Q92620	DHX38	Pre-mRNA-splicing factor ATP-dependent RNA helicase PRP16	0.395544	2.53121
Q9BZI7	UPF3B	Regulator of nonsense transcripts 3B	0.456493	2.94627
Q9Y4F4	TOGARAM1	TOG array regulator of axonemal microtubules protein 1	0.457575	0.976197
Q15287	RNPS1	RNA-binding protein with serine-rich domain 1	0.456207	0.393841
Q7LG56	RRM2B	Ribonucleoside-diphosphate reductase subunit M2 B	0.561003	1.30042
Q96F07	CYFIP2	Cytoplasmic FMR1-interacting protein 2	0.456971	1.6078
Q9BV68	RNF126	E3 ubiquitin-protein ligase RNF126	0.456071	0.323383
Q13620	CUL4B	Cullin-4B	0.409459	2.94926
O14662	STX16	Syntaxin-16	0.460726	2.97171
Q9NR28	DIABLO	Diablo IAP-binding mitochondrial protein	0.45603	0.55496
P17096	HMGA1	High mobility group protein HMG-I/HMG-Y	0.46616	1.91635
O75683	SURF6	Surfeit locus protein 6	0.525287	1.8384
Q8IU81	IRF2BP1	Interferon regulatory factor 2-binding protein 1	0.406574	1.50858
Q96FS4	SIPA1	Signal-induced proliferation-associated protein 1	0.455532	1.18664
Q71U36	TUBA1A	Tubulin alpha-1A chain	0.455089	0.543304
Q13889	GTF2H3	General transcription factor IIH subunit 3	0.675925	2.39872
Q9UHR5	SAP30BP	SAP30-binding protein	0.579159	3.43886
Q9H0G5	NSRP1	Nuclear speckle splicing regulatory protein 1	0.460697	2.45094
Q6R327	RICTOR	Rapamycin-insensitive companion of mTOR	0.670175	4.24005
Q9Y6P5	SESN1	Sestrin-1	0.4451	1.44319
Q9UHB4	NDOR1	NADPH-dependent diflavin oxidoreductase 1	0.498106	1.40819
P07204	THBD	Thrombomodulin	0.666445	2.75061
P32189	GK	Glycerol kinase	0.424546	1.68871
Q9NY65	TUBA8	Tubulin alpha-8 chain	0.453337	0.121923
Q9Y3Y2	CHTOP	Chromatin target of PRMT1 protein	0.452818	0.879072
O15440	ABCC5	ATP-binding cassette sub-family C member 5	0.451895	0.906102
O43169	CYB5B	Cytochrome b5 type B	0.450557	0.576656
Q9UDY8	MALT1	Mucosa-associated lymphoid tissue lymphoma translocation protein 1	0.663789	2.09316
A7MCY6	TBKBP1	TANK-binding kinase 1-binding protein 1	0.448887	0.988584
O15050	TRANK1	TPR and ankyrin repeat-containing protein 1	0.662496	1.58905
Q9BTT6	LRRC1	Leucine-rich repeat-containing protein 1	0.43011	1.91568
Q5ZPR3	CD276	CD276 antigen	0.447644	1.05564
P54278	PMS2	Mismatch repair endonuclease PMS2	0.446916	0.843033
Q9NXH9	TRMT1	tRNA (guanine(26)-N(2))-dimethyltransferase	0.492837	1.55183
Q5SNT2	TMEM201	Transmembrane protein 201	0.446094	1.27662
Q96JP5	ZFP91	E3 ubiquitin-protein ligase ZFP91	0.445649	0.247323
P49760	CLK2	Dual specificity protein kinase CLK2	0.509411	2.47591
O43159	RRP8	Ribosomal RNA-processing protein 8	0.443604	0.863658
O00748	CES2	Cocaine esterase	0.657306	1.38603
Q96RK0	CIC	Protein capicua homolog	0.657205	2.81402
Q4G176	ACSF3	Malonate--CoA ligase ACSF3, mitochondrial	0.442785	0.783442
O60936	NOL3	Nucleolar protein 3	0.441954	0.635996
Q5VT66	MTARC1	Mitochondrial amidoxime-reducing component 1	0.441726	0.48729
Q9NTI5	PDS5B	Sister chromatid cohesion protein PDS5 homolog B	0.491568	2.48932
Q96SM3	CPXM1	Probable carboxypeptidase X1	0.441665	0.752893
P06454	PTMA	Prothymosin alpha	0.440931	0.507536
Q9NRW1	RAB6B	Ras-related protein Rab-6B	0.656254	1.46194
Q9Y5B9	SUPT16H	FACT complex subunit SPT16	0.377029	1.85415
P01023	A2M	Alpha-2-macroglobulin	0.440226	0.511484
Q96S55	WRNIP1	ATPase WRNIP1	0.439098	1.24198
O75367	MACROH2A1	Core histone macro-H2A.1	0.438569	0.69024
P16278	GLB1	Beta-galactosidase	0.438149	1.1363
P61081	UBE2M	NEDD8-conjugating enzyme Ubc12	0.437691	0.536735
Q96J01	THOC3	THO complex subunit 3	0.437625	0.338665
Q6ZU35	CRACD	Capping protein-inhibiting regulator of actin dynamics	0.440706	1.45271
O60315	ZEB2	Zinc finger E-box-binding homeobox 2	0.410767	1.75384
Q86UE8	TLK2	Serine/threonine-protein kinase tousled-like 2	0.437491	0.773645
Q9ULR0	ISY1	Pre-mRNA-splicing factor ISY1 homolog	0.376285	2.35704
Q13572	ITPK1	Inositol-tetrakisphosphate 1-kinase	0.436862	0.578614
Q15020	SART3	Squamous cell carcinoma antigen recognized by T-cells 3	0.564317	2.98499
Q5TGY3	AHDC1	Transcription factor Gibbin	0.436648	1.16573
P08842	STS	Steryl-sulfatase	0.436281	1.1224
Q15121	PEA15	Astrocytic phosphoprotein PEA-15	0.43457	0.660527
P52657	GTF2A2	Transcription initiation factor IIA subunit 2	0.434239	0.598489
Q53EL6	PDCD4	Programmed cell death protein 4	0.573602	1.83655
Q6NSJ2	PHLDB3	Pleckstrin homology-like domain family B member 3	0.433866	0.780103
Q69YN4	VIRMA	Protein virilizer homolog	0.338777	2.51832
Q5VTL8	PRPF38B	Pre-mRNA-splicing factor 38B	0.449076	1.47148
Q9NR23	GDF3	Growth/differentiation factor 3	0.432859	0.870932
Q96RR1	TWNK	Twinkle mtDNA helicase	0.431368	0.817338
Q9Y6E0	STK24	Serine/threonine-protein kinase 24	0.479127	2.43776
Q13151	HNRNPA0	Heterogeneous nuclear ribonucleoprotein A0	0.431076	0.641371
Q8TF47	ZFP90	Zinc finger protein 90 homolog	0.429858	0.585248
Q8IX18	DHX40	Probable ATP-dependent RNA helicase DHX40	0.428126	0.876708
Q9UHL4	DPP7	Dipeptidyl peptidase 2	0.426012	0.44681
Q86YQ8	CPNE8	Copine-8	0.366998	1.65059
Q9Y6N7	ROBO1	Roundabout homolog 1	0.424758	0.30528
Q15125	EBP	3-beta-hydroxysteroid-Delta(8),Delta(7)-isomerase	0.424551	0.182113
O94762	RECQL5	ATP-dependent DNA helicase Q5	0.519073	1.54862
Q9NUL7	DDX28	Probable ATP-dependent RNA helicase DDX28	0.424216	1.23615
O75901	RASSF9	Ras association domain-containing protein 9	0.421363	0.44966
O00423	EML1	Echinoderm microtubule-associated protein-like 1	0.652916	3.61512
P14866	HNRNPL	Heterogeneous nuclear ribonucleoprotein L	0.420241	0.797081
Q8NDN9	RCBTB1	RCC1 and BTB domain-containing protein 1	0.419721	0.812043
Q9BWG4	SSBP4	Single-stranded DNA-binding protein 4	0.419574	0.851406
O75391	SPAG7	Sperm-associated antigen 7	0.418783	1.15086
Q2NKQ1	SGSM1	Small G protein signaling modulator 1	0.418334	0.533733
P22570	FDXR	NADPH:adrenodoxin oxidoreductase, mitochondrial	0.416892	0.73942
Q8N1G2	CMTR1	Cap-specific mRNA (nucleoside-2'-O-)-methyltransferase 1	0.323574	1.70282
P55081	MFAP1	Microfibrillar-associated protein 1	0.415572	1.1908
Q9UMX1	SUFU	Suppressor of fused homolog	0.415261	1.11342
Q12968	NFATC3	Nuclear factor of activated T-cells, cytoplasmic 3	0.428369	1.39537
Q17RN3	FAM98C	Protein FAM98C	0.414539	0.340676
O95707	POP4	Ribonuclease P protein subunit p29	0.414106	0.759923
P32519	ELF1	ETS-related transcription factor Elf-1	0.413983	0.910476
P49711	CTCF	Transcriptional repressor CTCF	0.413802	0.753233
Q8WUH2	TGFBRAP1	Transforming growth factor-beta receptor-associated protein 1	0.413506	0.585755
Q16576	RBBP7	Histone-binding protein RBBP7	0.412976	0.417297
Q7L4I2	RSRC2	Arginine/serine-rich coiled-coil protein 2	0.424085	1.99125
Q6RFH5	WDR74	WD repeat-containing protein 74	0.405109	2.92307
Q969R2	OSBP2	Oxysterol-binding protein 2	0.41261	0.533346
Q6UB99	ANKRD11	Ankyrin repeat domain-containing protein 11	0.3986	1.84504
Q9UNW9	NOVA2	RNA-binding protein Nova-2	0.412451	0.919129
Q13627	DYRK1A	Dual specificity tyrosine-phosphorylation-regulated kinase 1A	0.411894	1.05165
Q8NF91	SYNE1	Nesprin-1	0.403517	2.00732
Q86U86	PBRM1	Protein polybromo-1	0.405249	3.02847
P50135	HNMT	Histamine N-methyltransferase	0.409325	0.802521
Q15007	WTAP	Pre-mRNA-splicing regulator WTAP	0.218229	1.31462
Q05BQ5	MBTD1	MBT domain-containing protein 1	0.409202	0.935116
Q6SPF0	SAMD1	Sterile alpha motif domain-containing protein 1	0.408735	0.373958
Q9NRD5	PICK1	PRKCA-binding protein	0.408449	0.652834
Q5H9U9	DDX60L	Probable ATP-dependent RNA helicase DDX60-like	0.408293	0.443954
Q9UKN8	GTF3C4	General transcription factor 3C polypeptide 4	0.416053	1.43722
Q9UHQ1	NARF	Nuclear prelamin A recognition factor	0.407817	0.803556
O00746	NME4	Nucleoside diphosphate kinase, mitochondrial	0.406904	0.345839
Q8N138	ORMDL3	ORM1-like protein 3	0.406177	1.01156
Q96RL1	UIMC1	BRCA1-A complex subunit RAP80	0.406041	1.29711
Q8NFD5	ARID1B	AT-rich interactive domain-containing protein 1B	0.425522	3.06718
Q13976	PRKG1	cGMP-dependent protein kinase 1	0.553848	1.72523
Q9UK23	NAGPA	N-acetylglucosamine-1-phosphodiester alpha-N-acetylglucosaminidase	0.40578	0.485052
Q92576	PHF3	PHD finger protein 3	0.392957	2.20481
P05067	APP	Amyloid-beta precursor protein	0.405595	0.587264
P35659	DEK	Protein DEK	0.465996	1.89049
Q8N4P3	HDDC3	Guanosine-3',5'-bis(diphosphate) 3'-pyrophosphohydrolase MESH1	0.405481	1.02393
Q15653	NFKBIB	NF-kappa-B inhibitor beta	0.405464	0.491177
Q9ULQ0	STRIP2	Striatin-interacting protein 2	0.40537	0.307091
Q7LBR1	CHMP1B	Charged multivesicular body protein 1b	0.515105	1.86391
Q8NDV1	ST6GALNAC3	Alpha-N-acetylgalactosaminide alpha-2,6-sialyltransferase 3	0.404486	0.898353
Q9H4K7	MTG2	Mitochondrial ribosome-associated GTPase 2	0.404459	0.488559
Q6P1R3	MSANTD2	Myb/SANT-like DNA-binding domain-containing protein 2	0.54771	2.95112
Q9P2A4	ABI3	ABI gene family member 3	0.443173	1.93253
O60232	ZNRD2	Protein ZNRD2	0.403434	1.16784
P62633	CNBP	CCHC-type zinc finger nucleic acid binding protein	0.403012	0.57199
Q9NY27	PPP4R2	Serine/threonine-protein phosphatase 4 regulatory subunit 2	0.422011	2.94388
Q9UKF6	CPSF3	Cleavage and polyadenylation specificity factor subunit 3	0.449799	2.63622
Q4G0A6	MINDY4	Probable ubiquitin carboxyl-terminal hydrolase MINDY-4	0.402728	0.780347
Q8NFP9	NBEA	Neurobeachin	0.464788	2.13065
P35052	GPC1	Glypican-1	0.651564	1.41527
Q9BZF3	OSBPL6	Oxysterol-binding protein-related protein 6	0.402603	0.613398
P07686	HEXB	Beta-hexosaminidase subunit beta	0.401918	0.664664
Q8IYA2	CCDC144CP	Putative coiled-coil domain-containing protein 144C	0.648553	1.37216
Q9Y294	ASF1A	Histone chaperone ASF1A	0.361826	1.35183
P50897	PPT1	Palmitoyl-protein thioesterase 1	0.401487	0.879956
Q9UQ88	CDK11A	Cyclin-dependent kinase 11A	0.400431	0.322012
O94919	ENDOD1	Endonuclease domain-containing 1 protein	0.511151	2.17057
Q9H5V9	STEEP1	STING ER exit protein	0.401207	2.09957
Q9NY26	SLC39A1	Zinc transporter ZIP1	0.400282	0.861308
Q9HAT2	SIAE	Sialate O-acetylesterase	0.399902	1.16374
O60879	DIAPH2	Protein diaphanous homolog 2	0.248955	1.61785
Q9NX46	ADPRS	ADP-ribosylhydrolase ARH3	0.400326	3.48517
O00635	TRIM38	E3 ubiquitin-protein ligase TRIM38	0.399777	0.595791
Q96EP0	RNF31	E3 ubiquitin-protein ligase RNF31	0.399311	0.642401
Q8N9N7	LRRC57	Leucine-rich repeat-containing protein 57	0.411808	2.508
Q9NZT2	OGFR	Opioid growth factor receptor	0.313355	2.08293
Q9H4A3	WNK1	Serine/threonine-protein kinase WNK1	0.420727	2.03902
Q9H019	MTFR1L	Mitochondrial fission regulator 1-like	0.377549	1.32673
Q15814	TBCC	Tubulin-specific chaperone C	0.427484	1.42806
Q9P1Y6	PHRF1	PHD and RING finger domain-containing protein 1	0.399156	0.613554
Q96TC7	RMDN3	Regulator of microtubule dynamics protein 3	0.317322	2.43445
P19784	CSNK2A2	Casein kinase II subunit alpha'	0.398557	0.524718
Q7Z6E9	RBBP6	E3 ubiquitin-protein ligase RBBP6	0.317042	1.36547
Q9NXG2	THUMPD1	THUMP domain-containing protein 1	0.523999	2.03498
Q9BYW2	SETD2	Histone-lysine N-methyltransferase SETD2	0.422873	2.78164
Q969J3	BORCS5	BLOC-1-related complex subunit 5	0.398473	0.313127
Q587I9	SFT2D3	Vesicle transport protein SFT2C	0.434071	1.38134
Q5TAT6	COL13A1	Collagen alpha-1(XIII) chain	0.397467	0.224506
Q03252	LMNB2	Lamin-B2	0.395171	1.23165
Q15047	SETDB1	Histone-lysine N-methyltransferase SETDB1	0.378189	2.27542
O14787	TNPO2	Transportin-2	0.412103	3.33528
P27695	APEX1	DNA-(apurinic or apyrimidinic site) endonuclease	0.511456	1.52898
O60271	SPAG9	C-Jun-amino-terminal kinase-interacting protein 4	0.404619	2.47889
Q9UG22	GIMAP2	GTPase IMAP family member 2	0.394238	0.867735
O14561	NDUFAB1	Acyl carrier protein, mitochondrial	0.394207	0.956534
O95236	APOL3	Apolipoprotein L3	0.393619	0.419121
Q96RY5	CRAMP1	Protein cramped-like	0.393489	1.16943
Q13671	RIN1	Ras and Rab interactor 1	0.392779	0.61931
Q9BZ95	NSD3	Histone-lysine N-methyltransferase NSD3	0.578844	3.11869
Q99576	TSC22D3	TSC22 domain family protein 3	0.391675	0.922514
Q9H013	ADAM19	Disintegrin and metalloproteinase domain-containing protein 19	0.561671	1.70866
Q9NVU7	SDAD1	Protein SDA1 homolog	0.500812	2.52507
Q8TDM6	DLG5	Disks large homolog 5	0.411852	1.91635
Q9Y383	LUC7L2	Putative RNA-binding protein Luc7-like 2	0.37265	3.13686
Q3T8J9	GON4L	GON-4-like protein	0.390935	0.856456
Q7L775	EPM2AIP1	EPM2A-interacting protein 1	0.648363	2.0368
Q9BXV9	GON7	EKC/KEOPS complex subunit GON7	0.447554	1.46904
Q96A37	RNF166	E3 ubiquitin-protein ligase RNF166	0.390316	0.696839
O14917	PCDH17	Protocadherin-17	0.389684	0.93856
Q5K651	SAMD9	Sterile alpha motif domain-containing protein 9	0.387629	0.857398
A5PLL7	PEDS1	Plasmanylethanolamine desaturase	0.385125	1.02644
Q9UHK6	AMACR	Alpha-methylacyl-CoA racemase	0.384723	0.556366
Q9BVM2	DPCD	Protein DPCD	0.384304	1.28071
P51991	HNRNPA3	Heterogeneous nuclear ribonucleoprotein A3	0.383641	0.595054
Q9NXJ5	PGPEP1	Pyroglutamyl-peptidase 1	0.383592	0.439449
Q9Y6M5	SLC30A1	Proton-coupled zinc antiporter SLC30A1	0.383419	0.695206
Q9BXW7	HDHD5	Haloacid dehalogenase-like hydrolase domain-containing 5	0.383407	0.635143
O15231	ZNF185	Zinc finger protein 185	0.383356	0.405672
Q9H4G4	GLIPR2	Golgi-associated plant pathogenesis-related protein 1	0.382024	0.811082
Q8WUA4	GTF3C2	General transcription factor 3C polypeptide 2	0.438392	2.42117
Q93009	USP7	Ubiquitin carboxyl-terminal hydrolase 7	0.383602	2.99837
O43823	AKAP8	A-kinase anchor protein 8	0.291671	1.97263
Q8IXL7	MSRB3	Methionine-R-sulfoxide reductase B3	0.381846	0.23287
Q13433	SLC39A6	Zinc transporter ZIP6	0.647928	2.22146
P52757	CHN2	Beta-chimaerin	0.645952	1.89111
O95822	MLYCD	Malonyl-CoA decarboxylase, mitochondrial	0.380459	0.812043
Q14657	LAGE3	EKC/KEOPS complex subunit LAGE3	0.38024	1.00845
Q9H3Q1	CDC42EP4	Cdc42 effector protein 4	0.468865	2.14209
P49790	NUP153	Nuclear pore complex protein Nup153	0.234405	1.39923
Q13838	DDX39B	Spliceosome RNA helicase DDX39B	0.395427	2.3062
Q52LJ0	FAM98B	Protein FAM98B	0.378837	0.779818
Q9H1E5	TMX4	Thioredoxin-related transmembrane protein 4	0.378042	0.384945
Q3KQV9	UAP1L1	UDP-N-acetylhexosamine pyrophosphorylase-like protein 1	0.376966	1.10408
Q9P2K3	RCOR3	REST corepressor 3	0.55699	2.08009
Q52LD8	RFTN2	Raftlin-2	0.376514	0.759377
O95696	BRD1	Bromodomain-containing protein 1	0.515022	1.4409
P04040	CAT	Catalase	0.375858	0.681021
Q96MU7	YTHDC1	YTH domain-containing protein 1	0.375741	2.79468
Q9H3P2	NELFA	Negative elongation factor A	0.375717	1.27819
Q92785	DPF2	Zinc finger protein ubi-d4	0.265087	1.37403
Q6P1K2	PMF1	Polyamine-modulated factor 1	0.375433	1.20424
Q6ZYL4	GTF2H5	General transcription factor IIH subunit 5	0.392227	1.38134
O94929	ABLIM3	Actin-binding LIM protein 3	0.453765	1.72663
O15446	POLR1G	DNA-directed RNA polymerase I subunit RPA34	0.314151	2.15742
Q9HB90	RRAGC	Ras-related GTP-binding protein C	0.544416	1.89573
Q6UX04	CWC27	Spliceosome-associated protein CWC27 homolog	0.361653	1.96608
Q5C9Z4	NOM1	Nucleolar MIF4G domain-containing protein 1	0.57255	1.91631
Q08945	SSRP1	FACT complex subunit SSRP1	0.352496	3.13686
Q3L8U1	CHD9	Chromodomain-helicase-DNA-binding protein 9	0.374955	1.07732
O14933	UBE2L6	Ubiquitin/ISG15-conjugating enzyme E2 L6	0.374746	0.664821
Q9BUL9	RPP25	Ribonuclease P protein subunit p25	0.374612	0.75925
A5PLN9	TRAPPC13	Trafficking protein particle complex subunit 13	0.374549	0.250873
O15031	PLXNB2	Plexin-B2	0.26503	1.56015
Q5VT52	RPRD2	Regulation of nuclear pre-mRNA domain-containing protein 2	0.384861	2.03498
Q8NFC6	BOD1L1	Biorientation of chromosomes in cell division protein 1-like 1	0.342257	2.20481
Q9H7C4	SYNC	Syncoilin	0.522044	1.49936
P40121	CAPG	Macrophage-capping protein	0.374383	0.836084
P27487	DPP4	Dipeptidyl peptidase 4	0.373632	0.181231
Q12866	MERTK	Tyrosine-protein kinase Mer	0.37321	1.05696
Q8NFF5	FLAD1	FAD synthase	0.475935	2.06342
Q9H0X9	OSBPL5	Oxysterol-binding protein-related protein 5	0.373135	0.499554
P30414	NKTR	NK-tumor recognition protein	0.454285	1.94283
Q0JRZ9	FCHO2	F-BAR domain only protein 2	0.388484	1.39854
P41229	KDM5C	Lysine-specific demethylase 5C	0.372954	1.2231
Q6N021	TET2	Methylcytosine dioxygenase TET2	0.371034	1.17246
Q6IAA8	LAMTOR1	Ragulator complex protein LAMTOR1	0.370627	0.569215
Q5JS37	NHLRC3	NHL repeat-containing protein 3	0.36959	0.578614
O95359	TACC2	Transforming acidic coiled-coil-containing protein 2	0.369565	1.17331
Q9BST9	RTKN	Rhotekin	0.368927	0.782676
Q8IWJ2	GCC2	GRIP and coiled-coil domain-containing protein 2	0.362278	2.85596
Q9Y2L1	DIS3	Exosome complex exonuclease RRP44	0.362787	2.18615
Q6P587	FAHD1	Acylpyruvase FAHD1, mitochondrial	0.474532	2.92531
P11182	DBT	Lipoamide acyltransferase component of branched-chain alpha-keto acid dehydrogenase complex, mitochondrial	0.349986	2.18771
O95980	RECK	Reversion-inducing cysteine-rich protein with Kazal motifs	0.367875	1.28685
Q68CP9	ARID2	AT-rich interactive domain-containing protein 2	0.311665	2.32402
Q9NWT1	PAK1IP1	p21-activated protein kinase-interacting protein 1	0.539686	3.13405
Q5T5X7	BEND3	BEN domain-containing protein 3	0.34998	1.87861
Q68DK2	ZFYVE26	Zinc finger FYVE domain-containing protein 26	0.439649	2.89197
Q96B97	SH3KBP1	SH3 domain-containing kinase-binding protein 1	0.367871	1.23081
Q02156	PRKCE	Protein kinase C epsilon type	0.464795	2.7771
P55795	HNRNPH2	Heterogeneous nuclear ribonucleoprotein H2	0.391978	2.07014
O60704	TPST2	Protein-tyrosine sulfotransferase 2	0.367381	0.771062
Q9UHD8	SEPTIN9	Septin-9	0.367141	0.966033
O75155	CAND2	Cullin-associated NEDD8-dissociated protein 2	0.367106	0.635026
Q96C24	SYTL4	Synaptotagmin-like protein 4	0.366891	0.879184
O43715	TRIAP1	TP53-regulated inhibitor of apoptosis 1	0.49133	1.9216
O60216	RAD21	Double-strand-break repair protein rad21 homolog	0.424157	2.14209
Q14103	HNRNPD	Heterogeneous nuclear ribonucleoprotein D0	0.366808	0.737538
P21127	CDK11B	Cyclin-dependent kinase 11B	0.292316	1.46617
Q9H939	PSTPIP2	Proline-serine-threonine phosphatase-interacting protein 2	0.365261	0.450116
O95391	SLU7	Pre-mRNA-splicing factor SLU7	0.242334	1.30812
Q8NEU8	APPL2	DCC-interacting protein 13-beta	0.364917	0.978427
P28340	POLD1	DNA polymerase delta catalytic subunit	0.31319	1.61974
Q15059	BRD3	Bromodomain-containing protein 3	0.550747	1.30042
Q96N46	TTC14	Tetratricopeptide repeat protein 14	0.364401	0.358622
Q8IVF2	AHNAK2	Protein AHNAK2	0.364326	0.605497
P00491	PNP	Purine nucleoside phosphorylase	0.364214	0.866161
Q96NB2	SFXN2	Sideroflexin-2	0.36417	0.374838
Q14684	RRP1B	Ribosomal RNA processing protein 1 homolog B	0.384467	1.34805
O15226	NKRF	NF-kappa-B-repressing factor	0.526466	4.39707
Q15599	SLC9A3R2	Na(+)/H(+) exchange regulatory cofactor NHE-RF2	0.462595	1.56322
Q15652	JMJD1C	Probable JmjC domain-containing histone demethylation protein 2C	0.458635	2.98499
P17029	ZKSCAN1	Zinc finger protein with KRAB and SCAN domains 1	0.334604	1.64388
A4D1P6	WDR91	WD repeat-containing protein 91	0.318548	1.87056
P37275	ZEB1	Zinc finger E-box-binding homeobox 1	0.349666	1.53409
O95197	RTN3	Reticulon-3	0.363838	0.339603
O60229	KALRN	Kalirin	0.391951	1.3059
Q8N4C6	NIN	Ninein	0.452975	2.22665
P41970	ELK3	ETS domain-containing protein Elk-3	0.531244	1.51544
Q76FK4	NOL8	Nucleolar protein 8	0.403827	3.73576
Q9BVT8	TMUB1	Transmembrane and ubiquitin-like domain-containing protein 1	0.363372	0.160754
Q8NDH3	NPEPL1	Probable aminopeptidase NPEPL1	0.363243	0.716254
Q9H4L4	SENP3	Sentrin-specific protease 3	0.414775	2.7997
Q9BY89	KIAA1671	Uncharacterized protein KIAA1671	0.557361	2.16832
P17542	TAL1	T-cell acute lymphocytic leukemia protein 1	0.640817	1.75934
P16949	STMN1	Stathmin	0.364109	2.06097
Q8IYQ7	THNSL1	Threonine synthase-like 1	0.243159	1.52369
P12821	ACE	Angiotensin-converting enzyme	0.363117	0.343135
Q9C000	NLRP1	NACHT, LRR and PYD domains-containing protein 1	0.363103	1.17171
Q8IY21	DDX60	Probable ATP-dependent RNA helicase DDX60	0.362621	1.17246
P29474	NOS3	Nitric oxide synthase, endothelial	0.64016	2.57538
Q15596	NCOA2	Nuclear receptor coactivator 2	0.362513	0.582996
Q8NFH8	REPS2	RalBP1-associated Eps domain-containing protein 2	0.362386	0.701359
Q9BZE1	MRPL37	39S ribosomal protein L37, mitochondrial	0.362297	0.399387
P35269	GTF2F1	General transcription factor IIF subunit 1	0.425631	2.21402
O60583	CCNT2	Cyclin-T2	0.36194	0.850023
P04150	NR3C1	Glucocorticoid receptor	0.637775	1.38754
Q9Y657	SPIN1	Spindlin-1	0.361404	0.811622
P04062	GBA1	Lysosomal acid glucosylceramidase	0.361187	1.13275
Q9Y333	LSM2	U6 snRNA-associated Sm-like protein LSm2	0.361107	0.329908
Q96N21	TEPSIN	AP-4 complex accessory subunit Tepsin	0.445877	2.05964
P35251	RFC1	Replication factor C subunit 1	0.320291	1.74262
P39748	FEN1	Flap endonuclease 1	0.28891	1.84368
Q9Y256	RCE1	CAAX prenyl protease 2	0.360552	0.422418
P11137	MAP2	Microtubule-associated protein 2	0.409104	1.40371
O75394	MRPL33	39S ribosomal protein L33, mitochondrial	0.360137	0.536637
Q8TEH3	DENND1A	DENN domain-containing protein 1A	0.359948	0.866161
P35227	PCGF2	Polycomb group RING finger protein 2	0.359912	1.29306
Q99487	PAFAH2	Platelet-activating factor acetylhydrolase 2, cytoplasmic	0.322445	1.48007
Q6XQN6	NAPRT	Nicotinate phosphoribosyltransferase	0.359748	0.321431
P35244	RPA3	Replication protein A 14 kDa subunit	0.35956	0.976197
Q9GZL7	WDR12	Ribosome biogenesis protein WDR12	0.358467	1.02509
Q9BUH6	PAXX	Protein PAXX	0.357801	0.707733
Q96JH7	VCPIP1	Deubiquitinating protein VCPIP1	0.437776	3.45629
Q8N5A5	ZGPAT	Zinc finger CCCH-type with G patch domain-containing protein	0.279569	1.92968
P58335	ANTXR2	Anthrax toxin receptor 2	0.356067	0.734531
Q8IWU2	LMTK2	Serine/threonine-protein kinase LMTK2	0.355303	0.734466
Q5EBM0	CMPK2	UMP-CMP kinase 2, mitochondrial	0.35515	0.303721
O60318	MCM3AP	Germinal-center associated nuclear protein	0.306705	1.69706
Q96GQ7	DDX27	Probable ATP-dependent RNA helicase DDX27	0.386763	2.87042
P10253	GAA	Lysosomal alpha-glucosidase	0.383418	1.59402
Q96GX1	TCTN2	Tectonic-2	0.354902	0.303168
Q9H9V9	JMJD4	2-oxoglutarate and iron-dependent oxygenase JMJD4	0.354422	0.213836
Q92797	SYMPK	Symplekin	0.356879	2.7997
Q12926	ELAVL2	ELAV-like protein 2	0.353648	0.993177
Q9NRF2	SH2B1	SH2B adapter protein 1	0.352905	0.705214
Q01543	FLI1	Friend leukemia integration 1 transcription factor	0.352562	0.228527
P09960	LTA4H	Leukotriene A-4 hydrolase	0.35254	1.21823
P18615	NELFE	Negative elongation factor E	0.306244	1.66878
Q92908	GATA6	Transcription factor GATA-6	0.352121	0.633605
O60518	RANBP6	Ran-binding protein 6	0.394966	2.57281
Q66K74	MAP1S	Microtubule-associated protein 1S	0.351947	1.15086
Q16531	DDB1	DNA damage-binding protein 1	0.415184	4.06036
P49842	STK19	Serine/threonine-protein kinase 19	0.46531	1.31749
Q9BX70	BTBD2	BTB/POZ domain-containing protein 2	0.351702	0.702283
Q9BV73	CEP250	Centrosome-associated protein CEP250	0.351566	0.846991
Q8IUQ4	SIAH1	E3 ubiquitin-protein ligase SIAH1	0.351428	0.586961
Q9HCS7	XAB2	Pre-mRNA-splicing factor SYF1	0.307329	2.06097
P20618	PSMB1	Proteasome subunit beta type-1	0.351317	0.40886
Q9H2G2	SLK	STE20-like serine/threonine-protein kinase	0.435514	1.92968
Q9BVV7	TIMM21	Mitochondrial import inner membrane translocase subunit Tim21	0.444437	2.64921
Q96II8	LRCH3	DISP complex protein LRCH3	0.276915	1.92837
Q9BSF4	TIMM29	Mitochondrial import inner membrane translocase subunit Tim29	0.350501	0.780988
Q96LR5	UBE2E2	Ubiquitin-conjugating enzyme E2 E2	0.350214	1.00226
Q8N6Y0	USHBP1	Harmonin-binding protein USHBP1	0.350094	0.34247
P48736	PIK3CG	Phosphatidylinositol 4,5-bisphosphate 3-kinase catalytic subunit gamma isoform	0.349981	0.686351
P17050	NAGA	Alpha-N-acetylgalactosaminidase	0.426405	1.51399
P35611	ADD1	Alpha-adducin	0.471725	1.46502
O14929	HAT1	Histone acetyltransferase type B catalytic subunit	0.440465	2.7771
Q8TDB4	MGARP	Protein MGARP	0.349123	0.192079
Q6DN90	IQSEC1	IQ motif and SEC7 domain-containing protein 1	0.348438	1.01974
Q8IX15	HOMEZ	Homeobox and leucine zipper protein Homez	0.347759	0.619186
Q9UGY1	NOL12	Nucleolar protein 12	0.347096	1.21073
Q8IUX4	APOBEC3F	DNA dC->dU-editing enzyme APOBEC-3F	0.346856	1.16282
Q13576	IQGAP2	Ras GTPase-activating-like protein IQGAP2	0.345307	0.39328
P18887	XRCC1	DNA repair protein XRCC1	0.345141	0.457401
P19021	PAM	Peptidyl-glycine alpha-amidating monooxygenase	0.345118	0.483369
Q16540	MRPL23	39S ribosomal protein L23, mitochondrial	0.345056	1.07263
Q14980	NUMA1	Nuclear mitotic apparatus protein 1	0.344863	1.00576
P51608	MECP2	Methyl-CpG-binding protein 2	0.378724	1.61999
Q9H116	GZF1	GDNF-inducible zinc finger protein 1	0.343388	0.698121
Q8N3U4	STAG2	Cohesin subunit SA-2	0.264116	1.46904
O43312	MTSS1	Protein MTSS 1	0.343346	1.0295
O00115	DNASE2	Deoxyribonuclease-2-alpha	0.342577	1.17273
Q9Y6C9	MTCH2	Mitochondrial carrier homolog 2	0.342494	1.12149
O14646	CHD1	Chromodomain-helicase-DNA-binding protein 1	0.300797	2.46526
Q9BQ69	MACROD1	ADP-ribose glycohydrolase MACROD1	0.342212	0.325547
O15164	TRIM24	Transcription intermediary factor 1-alpha	0.341611	0.629124
P23470	PTPRG	Receptor-type tyrosine-protein phosphatase gamma	0.341536	0.92259
Q6AZY7	SCARA3	Scavenger receptor class A member 3	0.340822	0.584226
O60307	MAST3	Microtubule-associated serine/threonine-protein kinase 3	0.339417	0.683926
Q9NUW8	TDP1	Tyrosyl-DNA phosphodiesterase 1	0.637758	4.00476
Q5VZF2	MBNL2	Muscleblind-like protein 2	0.339153	0.342764
O14494	PLPP1	Phospholipid phosphatase 1	0.339136	0.442307
Q96C23	GALM	Galactose mutarotase	0.338941	0.253711
Q16352	INA	Alpha-internexin	0.338301	0.228527
P09651	HNRNPA1	Heterogeneous nuclear ribonucleoprotein A1	0.338112	0.30528
Q53H12	AGK	Acylglycerol kinase, mitochondrial	0.337971	0.444669
Q6UWZ7	ABRAXAS1	BRCA1-A complex subunit Abraxas 1	0.337485	1.21603
P12004	PCNA	Proliferating cell nuclear antigen	0.227416	1.33668
O95568	METTL18	Histidine protein methyltransferase 1 homolog	0.336423	0.865356
Q9UQ16	DNM3	Dynamin-3	0.336384	0.738991
Q9HAN9	NMNAT1	Nicotinamide/nicotinic acid mononucleotide adenylyltransferase 1	0.32158	1.33989
Q96C57	CUSTOS	Protein CUSTOS	0.33607	0.599342
P32780	GTF2H1	General transcription factor IIH subunit 1	0.366909	1.71456
Q9UL15	BAG5	BAG family molecular chaperone regulator 5	0.313422	1.45061
Q9HC16	APOBEC3G	DNA dC->dU-editing enzyme APOBEC-3G	0.335623	0.49179
Q99743	NPAS2	Neuronal PAS domain-containing protein 2	0.335521	0.836479
P27987	ITPKB	Inositol-trisphosphate 3-kinase B	0.335341	0.664664
Q8IXQ4	GPALPP1	GPALPP motifs-containing protein 1	0.335263	1.10406
O60784	TOM1	Target of Myb1 membrane trafficking protein	0.415746	1.87926
Q96DX4	RSPRY1	RING finger and SPRY domain-containing protein 1	0.335069	0.766211
P15289	ARSA	Arylsulfatase A	0.334892	0.672894
Q8N4Q0	PTGR3	Prostaglandin reductase 3	0.510038	2.59256
P09104	ENO2	Gamma-enolase	0.552797	2.3755
Q8TCD5	NT5C	5'(3')-deoxyribonucleotidase, cytosolic type	0.33488	0.446576
Q00403	GTF2B	Transcription initiation factor IIB	0.369482	2.826
Q9H974	QTRT2	Queuine tRNA-ribosyltransferase accessory subunit 2	0.334126	0.90034
Q9ULL4	PLXNB3	Plexin-B3	0.333732	0.502437
P24468	NR2F2	COUP transcription factor 2	0.333697	0.969787
Q9Y4G8	RAPGEF2	Rap guanine nucleotide exchange factor 2	0.45076	2.72562
Q96NC0	ZMAT2	Zinc finger matrin-type protein 2	0.332862	0.921716
Q9NPF4	OSGEP	tRNA N6-adenosine threonylcarbamoyltransferase	0.324638	1.39923
O00193	SMAP	Small acidic protein	0.381777	2.06097
O94788	ALDH1A2	Retinal dehydrogenase 2	0.541182	1.51382
Q9Y5B6	PAXBP1	PAX3- and PAX7-binding protein 1	0.38382	1.9148
Q01844	EWSR1	RNA-binding protein EWS	0.332409	0.622204
Q96EK9	KTI12	Protein KTI12 homolog	0.382602	1.68916
Q9BZR9	TRIM8	E3 ubiquitin-protein ligase TRIM8	0.521282	2.47889
Q7Z7K6	CENPV	Centromere protein V	0.332408	0.339177
Q9UDX5	MTFP1	Mitochondrial fission process protein 1	0.332393	1.16075
Q9Y3Z3	SAMHD1	Deoxynucleoside triphosphate triphosphohydrolase SAMHD1	0.33201	0.430764
Q9H668	STN1	CST complex subunit STN1	0.331885	0.458924
O95139	NDUFB6	NADH dehydrogenase [ubiquinone] 1 beta subcomplex subunit 6	0.331491	0.458982
Q8N4C8	MINK1	Misshapen-like kinase 1	0.438978	2.29586
Q8N9N8	EIF1AD	Probable RNA-binding protein EIF1AD	0.331409	0.626482
Q9H5Z1	DHX35	Probable ATP-dependent RNA helicase DHX35	0.415142	2.09444
Q13427	PPIG	Peptidyl-prolyl cis-trans isomerase G	0.331238	0.777778
Q9NQH7	XPNPEP3	Xaa-Pro aminopeptidase 3	0.504507	2.17321
Q9Y5F8	PCDHGB7	Protocadherin gamma-B7	0.330741	0.251899
Q9BZZ5	API5	Apoptosis inhibitor 5	0.360434	3.13686
Q6PK18	OGFOD3	2-oxoglutarate and iron-dependent oxygenase domain-containing protein 3	0.329843	0.200803
Q8N122	RPTOR	Regulatory-associated protein of mTOR	0.320549	1.99922
Q7Z7B1	PIGW	Phosphatidylinositol-glycan biosynthesis class W protein	0.329602	0.664114
Q14562	DHX8	ATP-dependent RNA helicase DHX8	0.329595	1.03351
Q8IY81	FTSJ3	pre-rRNA 2'-O-ribose RNA methyltransferase FTSJ3	0.350575	2.27387
Q8N4B1	PHETA1	Sesquipedalian-1	0.637161	1.81973
O95644	NFATC1	Nuclear factor of activated T-cells, cytoplasmic 1	0.329125	0.822316
Q9NVZ3	NECAP2	Adaptin ear-binding coat-associated protein 2	0.28194	1.97801
Q969H0	FBXW7	F-box/WD repeat-containing protein 7	0.633373	1.76471
Q96LA8	PRMT6	Protein arginine N-methyltransferase 6	0.328981	0.782442
Q9UKJ3	GPATCH8	G patch domain-containing protein 8	0.328683	0.941833
Q9H008	LHPP	Phospholysine phosphohistidine inorganic pyrophosphate phosphatase	0.480533	1.96119
P35754	GLRX	Glutaredoxin-1	0.328321	0.755422
Q5KU26	COLEC12	Collectin-12	0.327788	0.196946
Q71SY5	MED25	Mediator of RNA polymerase II transcription subunit 25	0.32741	0.943112
Q9BZL4	PPP1R12C	Protein phosphatase 1 regulatory subunit 12C	0.46447	2.39164
Q7L3T8	PARS2	Probable proline--tRNA ligase, mitochondrial	0.326965	1.06975
Q76N32	CEP68	Centrosomal protein of 68 kDa	0.326761	0.425954
Q8WXH0	SYNE2	Nesprin-2	0.326751	0.510124
Q3ZCQ8	TIMM50	Mitochondrial import inner membrane translocase subunit TIM50	0.326113	0.891016
Q9BW91	NUDT9	ADP-ribose pyrophosphatase, mitochondrial	0.32576	0.427408
P51817	PRKX	cAMP-dependent protein kinase catalytic subunit PRKX	0.324973	0.236287
Q5VYS8	TUT7	Terminal uridylyltransferase 7	0.254816	1.41368
Q8TDN6	BRIX1	Ribosome biogenesis protein BRX1 homolog	0.347639	1.41368
Q15397	PUM3	Pumilio homolog 3	0.283055	1.62458
Q6UXV4	APOOL	MICOS complex subunit MIC27	0.32467	0.769082
Q14004	CDK13	Cyclin-dependent kinase 13	0.346623	1.58579
Q9UBB9	TFIP11	Tuftelin-interacting protein 11	0.244139	2.52368
Q9Y3P4	RHBDD3	Rhomboid domain-containing protein 3	0.324647	0.622204
O43665	RGS10	Regulator of G-protein signaling 10	0.324561	1.0008
Q6ZNJ1	NBEAL2	Neurobeachin-like protein 2	0.425943	1.47793
Q9ULP0	NDRG4	Protein NDRG4	0.324555	0.605075
Q9Y3A2	UTP11	Probable U3 small nucleolar RNA-associated protein 11	0.324506	0.207851
Q53HC9	EIPR1	EARP and GARP complex-interacting protein 1	0.324352	0.339562
Q5M7Z0	RNFT1	E3 ubiquitin-protein ligase RNFT1	0.324167	0.124809
P10619	CTSA	Lysosomal protective protein	0.324138	0.748149
P10643	C7	Complement component C7	0.324058	0.346943
P52747	ZNF143	Zinc finger protein 143	0.323815	1.02589
Q99611	SEPHS2	Selenide, water dikinase 2	0.323251	1.2746
Q9C086	INO80B	INO80 complex subunit B	0.323129	0.556634
Q8WWY3	PRPF31	U4/U6 small nuclear ribonucleoprotein Prp31	0.387438	2.95647
Q96AX1	VPS33A	Vacuolar protein sorting-associated protein 33A	0.322983	0.598489
Q9BRQ6	CHCHD6	MICOS complex subunit MIC25	0.322969	0.843534
Q15526	SURF1	Surfeit locus protein 1	0.322902	0.528983
Q99729	HNRNPAB	Heterogeneous nuclear ribonucleoprotein A/B	0.261895	1.64237
O14920	IKBKB	Inhibitor of nuclear factor kappa-B kinase subunit beta	0.322857	1.0592
Q07955	SRSF1	Serine/arginine-rich splicing factor 1	0.279183	1.76471
Q7Z2T5	TRMT1L	TRMT1-like protein	0.437927	1.60286
Q58A45	PAN3	PAN2-PAN3 deadenylation complex subunit PAN3	0.395461	1.63419
P42898	MTHFR	Methylenetetrahydrofolate reductase (NADPH)	0.322222	1.07114
Q8WWV3	RTN4IP1	Reticulon-4-interacting protein 1, mitochondrial	0.423579	1.99125
P16401	H1-5	Histone H1.5	0.322197	0.629124
Q9HC36	MRM3	rRNA methyltransferase 3, mitochondrial	0.359258	1.89348
Q53GS7	GLE1	mRNA export factor GLE1	0.262449	1.83124
P00749	PLAU	Urokinase-type plasminogen activator	0.322027	0.244604
Q86WP2	GPBP1	Vasculin	0.482575	2.15458
Q9UNZ5	C19orf53	Leydig cell tumor 10 kDa protein homolog	0.321944	1.15841
Q96S94	CCNL2	Cyclin-L2	0.38199	2.33805
Q9C0C4	SEMA4C	Semaphorin-4C	0.527685	1.61455
O95405	ZFYVE9	Zinc finger FYVE domain-containing protein 9	0.518088	2.66629
Q12802	AKAP13	A-kinase anchor protein 13	0.489652	1.57702
Q15796	SMAD2	Mothers against decapentaplegic homolog 2	0.321924	0.207543
Q9NQG5	RPRD1B	Regulation of nuclear pre-mRNA domain-containing protein 1B	0.321333	1.12073
P15153	RAC2	Ras-related C3 botulinum toxin substrate 2	0.320641	0.422696
P16152	CBR1	Carbonyl reductase [NADPH] 1	0.506891	1.98048
Q9UQ35	SRRM2	Serine/arginine repetitive matrix protein 2	0.513401	1.96333
P28062	PSMB8	Proteasome subunit beta type-8	0.320611	0.575448
Q99704	DOK1	Docking protein 1	0.320175	0.748824
P19447	ERCC3	General transcription and DNA repair factor IIH helicase subunit XPB	0.497368	2.75078
Q29RF7	PDS5A	Sister chromatid cohesion protein PDS5 homolog A	0.306444	3.13288
Q16762	TST	Thiosulfate sulfurtransferase	0.320138	0.670516
Q08495	DMTN	Dematin	0.320123	0.330603
Q13636	RAB31	Ras-related protein Rab-31	0.319861	0.955473
Q9UBW7	ZMYM2	Zinc finger MYM-type protein 2	0.319782	1.09725
Q9ULA0	DNPEP	Aspartyl aminopeptidase	0.319691	0.631434
Q9Y6I3	EPN1	Epsin-1	0.319469	0.418987
Q96BP3	PPWD1	Peptidylprolyl isomerase domain and WD repeat-containing protein 1	0.267967	1.67275
P28290	ITPRID2	Protein ITPRID2	0.451034	2.39872
O00567	NOP56	Nucleolar protein 56	0.407752	1.99703
P49748	ACADVL	Very long-chain specific acyl-CoA dehydrogenase, mitochondrial	0.318973	1.08704
P29972	AQP1	Aquaporin-1	0.318237	0.162183
Q15648	MED1	Mediator of RNA polymerase II transcription subunit 1	0.375816	2.04448
Q86W92	PPFIBP1	Liprin-beta-1	0.222931	1.32378
Q6ZUT6	CCDC9B	Coiled-coil domain-containing protein 9B	0.318016	0.500173
Q9BQ67	GRWD1	Glutamate-rich WD repeat-containing protein 1	0.311839	1.82621
P58005	SESN3	Sestrin-3	0.317606	0.269
Q9H2D1	SLC25A32	Mitochondrial folate transporter/carrier	0.317229	0.337817
P22670	RFX1	MHC class II regulatory factor RFX1	0.299591	1.35167
P49441	INPP1	Inositol polyphosphate 1-phosphatase	0.47476	2.94627
O15357	INPPL1	Phosphatidylinositol 3,4,5-trisphosphate 5-phosphatase 2	0.306135	1.89486
Q15031	LARS2	Leucine--tRNA ligase, mitochondrial	0.386393	1.44351
Q9NZQ3	NCKIPSD	NCK-interacting protein with SH3 domain	0.312645	1.39854
Q9BRR8	GPATCH1	G patch domain-containing protein 1	0.317059	1.23121
O75140	DEPDC5	GATOR complex protein DEPDC5	0.298668	1.35727
Q9H1D9	POLR3F	DNA-directed RNA polymerase III subunit RPC6	0.316659	0.571119
Q96MH6	TMEM68	Transmembrane protein 68	0.31579	1.03964
P50993	ATP1A2	Sodium/potassium-transporting ATPase subunit alpha-2	-0.541708	1.69295
Q8NHQ9	DDX55	ATP-dependent RNA helicase DDX55	0.482254	1.97009
Q86SX6	GLRX5	Glutaredoxin-related protein 5, mitochondrial	0.315352	0.110046
Q14449	GRB14	Growth factor receptor-bound protein 14	0.314907	0.180126
Q9NZL6	RGL1	Ral guanine nucleotide dissociation stimulator-like 1	0.31438	1.03504
Q9BVJ7	DUSP23	Dual specificity protein phosphatase 23	0.31386	0.250017
Q12996	CSTF3	Cleavage stimulation factor subunit 3	0.298606	1.77991
Q8WXA9	SREK1	Splicing regulatory glutamine/lysine-rich protein 1	0.313484	1.07434
O75911	DHRS3	Short-chain dehydrogenase/reductase 3	0.3134	0.475439
Q9UKV3	ACIN1	Apoptotic chromatin condensation inducer in the nucleus	0.40802	1.71594
Q96K83	ZNF521	Zinc finger protein 521	0.313212	1.11063
Q9Y2Z2	MTO1	Protein MTO1 homolog, mitochondrial	0.312725	1.18151
Q9UBG0	MRC2	C-type mannose receptor 2	0.312367	1.27617
Q9UMN6	KMT2B	Histone-lysine N-methyltransferase 2B	0.312282	1.15086
P20062	TCN2	Transcobalamin-2	0.558049	1.54475
Q9HB21	PLEKHA1	Pleckstrin homology domain-containing family A member 1	0.311706	1.01327
Q6IEG0	SNRNP48	U11/U12 small nuclear ribonucleoprotein 48 kDa protein	0.311248	1.02393
Q7Z6V5	ADAT2	tRNA-specific adenosine deaminase 2	0.311215	1.24638
Q8TAA9	VANGL1	Vang-like protein 1	0.311048	0.824852
Q68CZ6	HAUS3	HAUS augmin-like complex subunit 3	0.310912	0.478243
Q9HB40	SCPEP1	Retinoid-inducible serine carboxypeptidase	0.407775	2.47889
P00973	OAS1	2'-5'-oligoadenylate synthase 1	0.310898	0.17509
Q6P1R4	DUS1L	tRNA-dihydrouridine(16/17) synthase [NAD(P)(+)]-like	0.310848	1.07188
P09429	HMGB1	High mobility group protein B1	0.279686	1.59412
Q13129	RLF	Zinc finger protein Rlf	0.31073	0.500659
P18669	PGAM1	Phosphoglycerate mutase 1	0.310479	0.534272
Q10570	CPSF1	Cleavage and polyadenylation specificity factor subunit 1	0.263437	1.5134
Q96GW9	MARS2	Methionine--tRNA ligase, mitochondrial	0.310449	0.97362
O75467	ZNF324	Zinc finger protein 324A	0.310207	0.767833
P43490	NAMPT	Nicotinamide phosphoribosyltransferase	0.310173	0.758175
Q96S44	TP53RK	EKC/KEOPS complex subunit TP53RK	0.337459	1.85173
P50542	PEX5	Peroxisomal targeting signal 1 receptor	0.221921	1.36344
Q9UL18	AGO1	Protein argonaute-1	0.309467	1.24688
Q9H0C8	ILKAP	Integrin-linked kinase-associated serine/threonine phosphatase 2C	0.309259	0.398878
Q9UIS9	MBD1	Methyl-CpG-binding domain protein 1	0.35004	1.98352
Q53ET0	CRTC2	CREB-regulated transcription coactivator 2	0.308808	0.822239
P51948	MNAT1	CDK-activating kinase assembly factor MAT1	0.336623	2.06732
Q7Z569	BRAP	BRCA1-associated protein	0.315855	2.06942
P34947	GRK5	G protein-coupled receptor kinase 5	0.308696	0.673355
Q9ULU4	ZMYND8	Protein kinase C-binding protein 1	0.29512	1.89381
Q9NRI5	DISC1	Disrupted in schizophrenia 1 protein	0.308314	0.465647
Q8WTR4	GDPD5	Glycerophosphodiester phosphodiesterase domain-containing protein 5	0.308266	0.343396
O14641	DVL2	Segment polarity protein dishevelled homolog DVL-2	0.331788	1.40263
O14647	CHD2	Chromodomain-helicase-DNA-binding protein 2	0.417319	2.35262
P10914	IRF1	Interferon regulatory factor 1	0.307737	0.241312
Q8TDD1	DDX54	ATP-dependent RNA helicase DDX54	0.398234	2.0368
Q15048	LRRC14	Leucine-rich repeat-containing protein 14	0.323757	1.83519
Q9HCH0	NCKAP5L	Nck-associated protein 5-like	0.488996	1.34805
A4D2B0	MBLAC1	Metallo-beta-lactamase domain-containing protein 1	0.307376	0.447171
Q11206	ST3GAL4	CMP-N-acetylneuraminate-beta-galactosamide-alpha-2,3-sialyltransferase 4	0.307251	0.450586
P49902	NT5C2	Cytosolic purine 5'-nucleotidase	0.306338	0.517336
Q92688	ANP32B	Acidic leucine-rich nuclear phosphoprotein 32 family member B	0.403487	2.67357
P15586	GNS	N-acetylglucosamine-6-sulfatase	0.341279	1.63648
Q86V81	ALYREF	THO complex subunit 4	0.325007	1.78892
P35916	FLT4	Vascular endothelial growth factor receptor 3	0.305684	0.488559
Q9UKT8	FBXW2	F-box/WD repeat-containing protein 2	0.30555	1.1363
Q8WX92	NELFB	Negative elongation factor B	0.385617	1.5446
Q05048	CSTF1	Cleavage stimulation factor subunit 1	0.4128	1.61715
P49354	FNTA	Protein farnesyltransferase/geranylgeranyltransferase type-1 subunit alpha	0.304391	0.595924
P06703	S100A6	Protein S100-A6	0.358802	1.70502
O43143	DHX15	ATP-dependent RNA helicase DHX15	0.304234	2.40313
Q9UPN6	SCAF8	SR-related and CTD-associated factor 8	0.250995	1.73979
Q6IN85	PPP4R3A	Serine/threonine-protein phosphatase 4 regulatory subunit 3A	0.304271	0.878693
Q8WVF1	OSCP1	Protein OSCP1	0.36789	1.96856
P50281	MMP14	Matrix metalloproteinase-14	0.304116	1.07194
P53355	DAPK1	Death-associated protein kinase 1	0.303822	0.787596
Q96IZ7	RSRC1	Serine/Arginine-related protein 53	0.303143	1.01558
P06280	GLA	Alpha-galactosidase A	0.303101	1.11046
Q9BQB6	VKORC1	Vitamin K epoxide reductase complex subunit 1	0.302959	0.640256
Q8TB36	GDAP1	Ganglioside-induced differentiation-associated protein 1	0.302751	0.536735
Q9H2V7	SPNS1	Protein spinster homolog 1	0.302672	1.01558
Q9UJF2	RASAL2	Ras GTPase-activating protein nGAP	0.302377	0.866526
Q96EV2	RBM33	RNA-binding protein 33	0.302287	0.843534
Q5T5U3	ARHGAP21	Rho GTPase-activating protein 21	0.269063	1.52397
Q9Y388	RBMX2	RNA-binding motif protein, X-linked 2	0.302082	0.406998
A0FGR8	ESYT2	Extended synaptotagmin-2	0.354932	1.99286
Q01167	FOXK2	Forkhead box protein K2	0.301874	0.54947
Q8IXM6	NRM	Nurim	0.403638	2.14945
Q8NHM5	KDM2B	Lysine-specific demethylase 2B	0.30158	0.864851
O15541	RNF113A	E3 ubiquitin-protein ligase RNF113A	0.310759	2.00526
Q6PJG2	MIDEAS	Mitotic deacetylase-associated SANT domain protein	0.494346	2.91118
Q4ADV7	RIC1	Guanine nucleotide exchange factor subunit RIC1	0.301238	0.523284
O43426	SYNJ1	Synaptojanin-1	0.347717	2.18805
Q9Y3C1	NOP16	Nucleolar protein 16	0.301063	0.69024
Q86W56	PARG	Poly(ADP-ribose) glycohydrolase	0.362031	1.84295
Q8NEZ4	KMT2C	Histone-lysine N-methyltransferase 2C	0.301041	0.674947
O15381	NVL	Nuclear valosin-containing protein-like	0.300921	1.10914
Q96BX8	MOB3A	MOB kinase activator 3A	0.300862	0.630975
Q96MT8	CEP63	Centrosomal protein of 63 kDa	0.300702	1.08276
Q9H7Z6	KAT8	Histone acetyltransferase KAT8	0.30067	1.10504
Q08499	PDE4D	cAMP-specific 3',5'-cyclic phosphodiesterase 4D	0.300545	1.28733
P50479	PDLIM4	PDZ and LIM domain protein 4	0.300359	0.733324
Q86T24	ZBTB33	Transcriptional regulator Kaiso	0.424634	1.66974
Q9P0U4	CXXC1	CXXC-type zinc finger protein 1	0.299953	0.629104
Q562E7	WDR81	WD repeat-containing protein 81	0.270808	1.32311
Q5SXM8	DNLZ	DNL-type zinc finger protein	0.299764	0.184665
Q9NZC3	GDE1	Glycerophosphodiester phosphodiesterase 1	0.466708	2.95647
Q9H6I2	SOX17	Transcription factor SOX-17	0.299635	0.370478
Q5QP82	DCAF10	DDB1- and CUL4-associated factor 10	0.29876	0.583936
Q8TEY7	USP33	Ubiquitin carboxyl-terminal hydrolase 33	0.29847	1.29642
O14939	PLD2	Phospholipase D2	0.298256	0.844406
Q9BV29	CCDC32	Coiled-coil domain-containing protein 32	0.298137	0.4907
Q9Y2X7	GIT1	ARF GTPase-activating protein GIT1	0.334671	1.3171
Q9NWZ8	GEMIN8	Gem-associated protein 8	0.297678	0.28399
Q13057	COASY	Bifunctional coenzyme A synthase	0.279871	1.35462
P48730	CSNK1D	Casein kinase I isoform delta	0.297652	0.520986
P55769	SNU13	NHP2-like protein 1	0.319896	1.32933
Q9NXE4	SMPD4	Sphingomyelin phosphodiesterase 4	0.259243	1.53771
Q16254	E2F4	Transcription factor E2F4	0.297549	0.392796
Q9H3H3	C11orf68	UPF0696 protein C11orf68	0.296174	0.724945
Q16611	BAK1	Bcl-2 homologous antagonist/killer	0.32611	2.49736
Q9H814	PHAX	Phosphorylated adapter RNA export protein	0.325681	1.68835
Q9Y3E2	BOLA1	BolA-like protein 1	0.296032	0.511403
Q9NR19	ACSS2	Acetyl-coenzyme A synthetase, cytoplasmic	0.295771	0.94354
Q9NRG0	CHRAC1	Chromatin accessibility complex protein 1	0.295675	0.601921
O75808	CAPN15	Calpain-15	0.418246	1.38397
P03886	MT-ND1	NADH-ubiquinone oxidoreductase chain 1	0.295606	1.16931
Q96SL1	SLC49A4	Solute carrier family 49 member 4	0.295578	0.34631
Q5T0D9	TPRG1L	Tumor protein p63-regulated gene 1-like protein	0.295542	0.770767
O43422	THAP12	52 kDa repressor of the inhibitor of the protein kinase	0.295399	1.0295
O60306	AQR	RNA helicase aquarius	0.223448	1.72702
Q9H999	PANK3	Pantothenate kinase 3	0.295332	0.225928
Q03701	CEBPZ	CCAAT/enhancer-binding protein zeta	0.239394	1.88207
Q641Q2	WASHC2A	WASH complex subunit 2A	0.392361	2.05859
Q9BTL3	RAMAC	RNA guanine-N7 methyltransferase activating subunit	0.295226	0.632478
Q9C0C2	TNKS1BP1	182 kDa tankyrase-1-binding protein	0.322522	2.1119
P28065	PSMB9	Proteasome subunit beta type-9	0.295107	0.442691
Q5VUJ6	LRCH2	Leucine-rich repeat and calponin homology domain-containing protein 2	0.29467	0.785623
P78345	RPP38	Ribonuclease P protein subunit p38	0.346509	1.729
P19174	PLCG1	1-phosphatidylinositol 4,5-bisphosphate phosphodiesterase gamma-1	0.415937	3.20626
Q9NRW7	VPS45	Vacuolar protein sorting-associated protein 45	0.347883	2.42143
P28289	TMOD1	Tropomodulin-1	0.294625	0.259921
O95613	PCNT	Pericentrin	0.294532	1.28626
Q9H299	SH3BGRL3	SH3 domain-binding glutamic acid-rich-like protein 3	0.3642	2.14058
Q9Y3C0	WASHC3	WASH complex subunit 3	0.29449	0.850023
Q9HCK8	CHD8	Chromodomain-helicase-DNA-binding protein 8	0.284534	1.85173
Q9NQ88	TIGAR	Fructose-2,6-bisphosphatase TIGAR	0.344648	1.85738
Q9Y618	NCOR2	Nuclear receptor corepressor 2	0.294296	0.913303
Q96EK5	KIFBP	KIF-binding protein	0.293833	1.21519
Q9Y2U8	LEMD3	Inner nuclear membrane protein Man1	0.275213	2.32751
Q93062	RBPMS	RNA-binding protein with multiple splicing	0.293764	0.895355
Q8IUH5	ZDHHC17	Palmitoyltransferase ZDHHC17	0.293132	0.486241
O15156	ZBTB7B	Zinc finger and BTB domain-containing protein 7B	0.292934	0.409848
P23193	TCEA1	Transcription elongation factor A protein 1	0.274512	1.55313
P67936	TPM4	Tropomyosin alpha-4 chain	0.292923	1.18848
Q96BF6	NACC2	Nucleus accumbens-associated protein 2	0.292847	0.458924
Q96B26	EXOSC8	Exosome complex component RRP43	0.282392	1.42764
Q9UHK0	NUFIP1	FMR1-interacting protein NUFIP1	0.292738	0.476755
Q969M7	UBE2F	NEDD8-conjugating enzyme UBE2F	0.292574	1.28151
O43681	GET3	ATPase GET3	0.409199	4.01961
Q15025	TNIP1	TNFAIP3-interacting protein 1	0.292304	0.508495
Q9BUQ8	DDX23	Probable ATP-dependent RNA helicase DDX23	0.258596	2.43253
Q9UQQ2	SH2B3	SH2B adapter protein 3	0.292072	0.962179
Q8WYP5	AHCTF1	Protein ELYS	0.240684	1.53942
Q5BKU9	OXLD1	Oxidoreductase-like domain-containing protein 1	0.291618	0.640256
P17480	UBTF	Nucleolar transcription factor 1	0.321233	1.47223
Q9BTD8	RBM42	RNA-binding protein 42	0.291561	1.19128
P49418	AMPH	Amphiphysin	0.291556	0.0872817
P17568	NDUFB7	NADH dehydrogenase [ubiquinone] 1 beta subcomplex subunit 7	0.291505	0.808455
Q8WUD4	CCDC12	Coiled-coil domain-containing protein 12	0.291438	1.20878
Q9P246	STIM2	Stromal interaction molecule 2	0.557195	1.89897
Q9H0E2	TOLLIP	Toll-interacting protein	0.291263	0.580239
Q9UIM3	FKBPL	FK506-binding protein-like	0.283406	1.52504
Q7Z736	PLEKHH3	Pleckstrin homology domain-containing family H member 3	0.33697	1.42948
Q96JM2	ZNF462	Zinc finger protein 462	0.291168	0.382163
Q96PV7	FAM193B	Protein FAM193B	0.29116	1.01379
Q9GZR2	REXO4	RNA exonuclease 4	0.291042	0.575905
Q15554	TERF2	Telomeric repeat-binding factor 2	0.291001	1.0264
Q7Z6J9	TSEN54	tRNA-splicing endonuclease subunit Sen54	0.290975	0.664114
Q9P258	RCC2	Protein RCC2	0.290378	1.10329
Q8TAF3	WDR48	WD repeat-containing protein 48	0.289007	1.11384
Q9ULQ1	TPCN1	Two pore channel protein 1	0.463553	1.40349
Q92959	SLCO2A1	Solute carrier organic anion transporter family member 2A1	0.288693	0.773781
Q6VMQ6	ATF7IP	Activating transcription factor 7-interacting protein 1	0.288622	1.04342
Q7Z739	YTHDF3	YTH domain-containing family protein 3	0.28832	0.990805
P60510	PPP4C	Serine/threonine-protein phosphatase 4 catalytic subunit	0.288233	0.7974
Q8TB22	SPATA20	Spermatogenesis-associated protein 20	0.288002	0.36026
Q92841	DDX17	Probable ATP-dependent RNA helicase DDX17	0.287951	1.26016
Q6UWI4	SHISA2	Protein shisa-2 homolog	0.286973	0.298363
Q5TB80	CEP162	Centrosomal protein of 162 kDa	0.286019	0.744003
P07339	CTSD	Cathepsin D	0.470548	2.59719
Q9NQT5	EXOSC3	Exosome complex component RRP40	0.276275	1.50224
Q8N137	CNTROB	Centrobin	0.285843	0.334899
O95319	CELF2	CUGBP Elav-like family member 2	0.365753	1.53755
Q9UMS4	PRPF19	Pre-mRNA-processing factor 19	0.285778	0.782788
O43290	SART1	U4/U6.U5 tri-snRNP-associated protein 1	0.346146	2.32625
Q8TF74	WIPF2	WAS/WASL-interacting protein family member 2	0.285642	1.04249
P57081	WDR4	tRNA (guanine-N(7)-)-methyltransferase non-catalytic subunit WDR4	0.285428	0.60008
Q53FP2	TMEM35A	Novel acetylcholine receptor chaperone	0.285285	0.601451
P17252	PRKCA	Protein kinase C alpha type	0.28508	0.663813
Q14D04	VEPH1	Ventricular zone-expressed PH domain-containing protein homolog 1	0.284976	0.779818
Q9HC38	GLOD4	Glyoxalase domain-containing protein 4	0.291996	2.07609
P18583	SON	Protein SON	0.342048	2.16806
Q14146	URB2	Unhealthy ribosome biogenesis protein 2 homolog	0.352287	2.89033
Q9NPH0	ACP6	Lysophosphatidic acid phosphatase type 6	0.28492	0.538756
O95104	SCAF4	SR-related and CTD-associated factor 4	0.284199	1.13998
O14880	MGST3	Microsomal glutathione S-transferase 3	0.284112	0.212811
P23921	RRM1	Ribonucleoside-diphosphate reductase large subunit	0.284007	0.508797
O00267	SUPT5H	Transcription elongation factor SPT5	0.417076	2.88409
O60462	NRP2	Neuropilin-2	0.283911	1.15205
P82673	MRPS35	28S ribosomal protein S35, mitochondrial	0.283891	0.484993
O76070	SNCG	Gamma-synuclein	0.283338	1.04643
P25788	PSMA3	Proteasome subunit alpha type-3	0.283128	0.509193
Q9NRX4	PHPT1	14 kDa phosphohistidine phosphatase	0.282838	0.534272
O00750	PIK3C2B	Phosphatidylinositol 4-phosphate 3-kinase C2 domain-containing subunit beta	0.282112	0.451645
O00401	WASL	Actin nucleation-promoting factor WASL	0.282085	0.761107
P42765	ACAA2	3-ketoacyl-CoA thiolase, mitochondrial	0.283665	1.7933
P62942	FKBP1A	Peptidyl-prolyl cis-trans isomerase FKBP1A	0.282008	0.211491
Q15853	USF2	Upstream stimulatory factor 2	0.281693	0.920105
Q6I9Y2	THOC7	THO complex subunit 7 homolog	0.281577	0.566922
P01034	CST3	Cystatin-C	0.281309	0.663924
O43829	ZBTB14	Zinc finger and BTB domain-containing protein 14	0.280969	0.759303
Q8WTT2	NOC3L	Nucleolar complex protein 3 homolog	0.272559	1.39923
Q68CQ4	UTP25	U3 small nucleolar RNA-associated protein 25 homolog	0.280956	0.665442
P38432	COIL	Coilin	0.270985	1.46506
P51798	CLCN7	H(+)/Cl(-) exchange transporter 7	0.280936	0.90482
P07948	LYN	Tyrosine-protein kinase Lyn	0.280693	0.83296
Q8N8R5	C2orf69	Mitochondrial protein C2orf69	0.280501	0.614667
Q9H845	ACAD9	Complex I assembly factor ACAD9, mitochondrial	0.38397	1.4039
Q9NX74	DUS2	tRNA-dihydrouridine(20) synthase [NAD(P)+]-like	0.373216	1.82515
P30085	CMPK1	UMP-CMP kinase	0.280373	0.804149
Q9UGC7	MTRF1L	Peptide chain release factor 1-like, mitochondrial	0.280118	0.429353
Q09161	NCBP1	Nuclear cap-binding protein subunit 1	0.23908	1.75052
P31751	AKT2	RAC-beta serine/threonine-protein kinase	0.279778	1.07586
Q76L83	ASXL2	Putative Polycomb group protein ASXL2	0.284778	1.34051
Q9HBM0	VEZT	Vezatin	0.279694	0.569391
Q9UII2	ATP5IF1	ATPase inhibitor, mitochondrial	0.279604	0.328481
Q99536	VAT1	Synaptic vesicle membrane protein VAT-1 homolog	0.279581	0.980764
O95081	AGFG2	Arf-GAP domain and FG repeat-containing protein 2	0.279493	1.03898
P20700	LMNB1	Lamin-B1	0.279176	0.92259
O75832	PSMD10	26S proteasome non-ATPase regulatory subunit 10	0.279038	0.789098
Q6P4F2	FDX2	Ferredoxin-2, mitochondrial	0.278551	0.937771
Q9NP77	SSU72	RNA polymerase II subunit A C-terminal domain phosphatase SSU72	0.278384	0.860002
O75818	RPP40	Ribonuclease P protein subunit p40	0.228262	1.6346
Q86VQ0	LCA5	Lebercilin	0.278203	1.21964
Q9BVM4	GGACT	Gamma-glutamylaminecyclotransferase	0.544676	1.33627
Q6DKK2	TTC19	Tetratricopeptide repeat protein 19, mitochondrial	0.365728	1.97769
Q7Z333	SETX	Probable helicase senataxin	0.278005	1.08807
Q8NCF5	NFATC2IP	NFATC2-interacting protein	0.277445	1.15466
Q9NVA1	UQCC1	Ubiquinol-cytochrome-c reductase complex assembly factor 1	0.277191	1.03981
P06730	EIF4E	Eukaryotic translation initiation factor 4E	0.276943	0.573292
O60673	REV3L	DNA polymerase zeta catalytic subunit	0.276612	0.824445
Q5HYK3	COQ5	2-methoxy-6-polyprenyl-1,4-benzoquinol methylase, mitochondrial	0.276607	1.04614
O15523	DDX3Y	ATP-dependent RNA helicase DDX3Y	0.276515	0.0408905
P09525	ANXA4	Annexin A4	0.276502	1.26169
O43504	LAMTOR5	Ragulator complex protein LAMTOR5	0.276441	0.319058
O75971	SNAPC5	snRNA-activating protein complex subunit 5	0.27644	0.812266
Q13191	CBLB	E3 ubiquitin-protein ligase CBL-B	0.276067	0.839202
Q8N806	UBR7	Putative E3 ubiquitin-protein ligase UBR7	0.275426	1.20015
Q92560	BAP1	Ubiquitin carboxyl-terminal hydrolase BAP1	0.302487	1.5034
Q9BTC0	DIDO1	Death-inducer obliterator 1	0.222338	1.38858
Q969V6	MRTFA	Myocardin-related transcription factor A	0.27525	0.578362
P58557	YBEY	Endoribonuclease YbeY	0.275141	0.175115
Q9BXI9	C1QTNF6	Complement C1q tumor necrosis factor-related protein 6	0.27505	0.202469
P04632	CAPNS1	Calpain small subunit 1	0.274932	0.988374
Q96L91	EP400	E1A-binding protein p400	0.274891	0.82638
Q3ZCT1	ZNF260	Zinc finger protein 260	0.274461	0.704842
Q86Y37	CACUL1	CDK2-associated and cullin domain-containing protein 1	0.347302	2.0856
Q13888	GTF2H2	General transcription factor IIH subunit 2	0.273818	0.963481
Q7L5Y1	ENOSF1	Mitochondrial enolase superfamily member 1	0.273781	0.285339
P62312	LSM6	U6 snRNA-associated Sm-like protein LSm6	0.273721	1.1907
Q06547	GABPB1	GA-binding protein subunit beta-1	0.273526	0.93524
O14910	LIN7A	Protein lin-7 homolog A	0.273478	0.640959
O60443	GSDME	Gasdermin-E	0.554571	2.0017
Q92743	HTRA1	Serine protease HTRA1	0.27303	0.540868
Q04323	UBXN1	UBX domain-containing protein 1	0.337622	3.0054
Q8WYQ5	DGCR8	Microprocessor complex subunit DGCR8	0.271973	1.02402
Q14563	SEMA3A	Semaphorin-3A	0.271876	0.228102
Q9H0R3	TMEM222	Transmembrane protein 222	0.271824	0.25909
P82979	SARNP	SAP domain-containing ribonucleoprotein	0.271762	1.27813
O15484	CAPN5	Calpain-5	0.271737	1.12616
Q9NZL3	ZNF224	Zinc finger protein 224	0.271666	0.381132
Q96RT1	ERBIN	Erbin	0.232571	1.6013
P19526	FUT1	Galactoside alpha-(1,2)-fucosyltransferase 1	0.271342	0.464128
Q9NVH2	INTS7	Integrator complex subunit 7	0.271319	0.97764
Q6DKI1	RPL7L1	60S ribosomal protein L7-like 1	0.345555	2.95112
Q96IY1	NSL1	Kinetochore-associated protein NSL1 homolog	0.63259	2.22214
O15063	GARRE1	Granule associated Rac and RHOG effector protein 1	0.271237	0.973771
Q92759	GTF2H4	General transcription factor IIH subunit 4	0.291645	1.31327
Q9Y3T9	NOC2L	Nucleolar complex protein 2 homolog	0.271191	0.879072
Q9UER7	DAXX	Death domain-associated protein 6	0.27824	1.6827
O43513	MED7	Mediator of RNA polymerase II transcription subunit 7	0.256526	1.52213
Q8WW59	SPRYD4	SPRY domain-containing protein 4	0.35363	2.17953
P84243	H3-3B	Histone H3.3	0.271048	0.829691
P15927	RPA2	Replication protein A 32 kDa subunit	0.270938	0.998599
Q96I25	RBM17	Splicing factor 45	0.420094	2.02574
P06396	GSN	Gelsolin	0.351288	2.45786
Q8IY33	MICALL2	MICAL-like protein 2	0.270728	0.278508
Q7Z7G0	ABI3BP	Target of Nesh-SH3	0.270711	0.291988
Q15173	PPP2R5B	Serine/threonine-protein phosphatase 2A 56 kDa regulatory subunit beta isoform	0.270678	0.745146
Q9Y5X2	SNX8	Sorting nexin-8	0.630341	3.10342
O75368	SH3BGRL	Adapter SH3BGRL	0.386489	2.86569
Q9BVG8	KIFC3	Kinesin-like protein KIFC3	0.270029	0.424159
P78346	RPP30	Ribonuclease P protein subunit p30	0.407994	2.95647
Q7Z449	CYP2U1	Cytochrome P450 2U1	0.269946	1.0319
O75864	PPP1R37	Protein phosphatase 1 regulatory subunit 37	0.269602	1.29642
O75150	RNF40	E3 ubiquitin-protein ligase BRE1B	0.227603	1.66609
Q969X1	TMBIM1	Protein lifeguard 3	0.26958	0.506292
Q6UWS5	PET117	Protein PET117 homolog, mitochondrial	0.269524	0.543666
Q9H6F5	CCDC86	Coiled-coil domain-containing protein 86	0.46436	1.62639
Q9BXI6	TBC1D10A	TBC1 domain family member 10A	0.269292	1.15393
Q96BJ3	AIDA	Axin interactor, dorsalization-associated protein	0.269269	1.07732
Q13144	EIF2B5	Translation initiation factor eIF-2B subunit epsilon	0.26851	0.536735
O43464	HTRA2	Serine protease HTRA2, mitochondrial	0.629427	1.64749
Q12972	PPP1R8	Nuclear inhibitor of protein phosphatase 1	0.267997	1.25786
Q9BUL5	PHF23	PHD finger protein 23	0.267908	0.758673
P03905	MT-ND4	NADH-ubiquinone oxidoreductase chain 4	0.267832	0.645663
Q15022	SUZ12	Polycomb protein SUZ12	0.267684	1.16471
Q9NXE8	CWC25	Pre-mRNA-splicing factor CWC25 homolog	0.267663	0.459531
Q7Z7E8	UBE2Q1	Ubiquitin-conjugating enzyme E2 Q1	0.267468	1.26169
O75436	VPS26A	Vacuolar protein sorting-associated protein 26A	0.267326	0.339562
Q96DG6	CMBL	Carboxymethylenebutenolidase homolog	0.333617	1.6013
Q9ULK4	MED23	Mediator of RNA polymerase II transcription subunit 23	0.266962	1.21544
Q9BRD0	BUD13	BUD13 homolog	0.266625	1.1863
Q9Y508	RNF114	E3 ubiquitin-protein ligase RNF114	0.266601	0.162605
P54252	ATXN3	Ataxin-3	0.266265	0.846217
Q9NSE4	IARS2	Isoleucine--tRNA ligase, mitochondrial	0.266224	0.542126
Q6NXT1	ANKRD54	Ankyrin repeat domain-containing protein 54	0.265651	1.03898
Q8TAM2	TTC8	Tetratricopeptide repeat protein 8	0.265497	0.976197
B3KU38	IQCJ-SCHIP1	IQCJ-SCHIP1 readthrough transcript protein	0.265449	0.426586
Q8IXH7	NELFCD	Negative elongation factor C/D	0.319373	1.54078
Q9BXW6	OSBPL1A	Oxysterol-binding protein-related protein 1	0.26489	0.734969
Q13232	NME3	Nucleoside diphosphate kinase 3	0.264739	0.407629
Q96NT1	NAP1L5	Nucleosome assembly protein 1-like 5	0.264612	0.38649
Q9BWU0	SLC4A1AP	Kanadaptin	0.264584	0.895882
P16885	PLCG2	1-phosphatidylinositol 4,5-bisphosphate phosphodiesterase gamma-2	0.264505	0.247473
Q8NFI3	ENGASE	Cytosolic endo-beta-N-acetylglucosaminidase	0.264293	0.44681
P26599	PTBP1	Polypyrimidine tract-binding protein 1	0.263915	0.542667
Q9BQS7	HEPH	Hephaestin	0.26364	0.130726
O95182	NDUFA7	NADH dehydrogenase [ubiquinone] 1 alpha subcomplex subunit 7	0.263603	0.203969
Q8IV36	HID1	Protein HID1	0.263243	0.33426
Q9BQP9	BPIFA3	BPI fold-containing family A member 3	0.262862	0.728274
Q15032	R3HDM1	R3H domain-containing protein 1	0.262785	0.458924
Q9UK96	FBXO10	F-box only protein 10	0.49472	1.53301
Q9Y6Q9	NCOA3	Nuclear receptor coactivator 3	0.262765	1.11046
Q15642	TRIP10	Cdc42-interacting protein 4	0.342178	1.49252
P48637	GSS	Glutathione synthetase	0.262445	1.13998
Q96NB3	ZNF830	Zinc finger protein 830	0.261966	1.2232
Q9UMY1	NOL7	Nucleolar protein 7	0.261738	0.934649
A8MWY0	ELAPOR2	Endosome/lysosome-associated apoptosis and autophagy regulator family member 2	0.261678	0.330012
Q8NHY2	COP1	E3 ubiquitin-protein ligase COP1	0.261661	0.725721
P45973	CBX5	Chromobox protein homolog 5	0.261257	0.672201
P24752	ACAT1	Acetyl-CoA acetyltransferase, mitochondrial	0.376541	1.40087
P49448	GLUD2	Glutamate dehydrogenase 2, mitochondrial	0.628341	1.87056
Q9UNN8	PROCR	Endothelial protein C receptor	0.260632	0.2905
P49903	SEPHS1	Selenide, water dikinase 1	0.457856	1.82984
Q9BPZ7	MAPKAP1	Target of rapamycin complex 2 subunit MAPKAP1	0.34854	2.05101
O15021	MAST4	Microtubule-associated serine/threonine-protein kinase 4	0.26017	0.32235
Q9H7B2	RPF2	Ribosome production factor 2 homolog	0.296284	1.99406
P13984	GTF2F2	General transcription factor IIF subunit 2	0.373855	3.76299
Q99698	LYST	Lysosomal-trafficking regulator	0.259384	0.349924
P54687	BCAT1	Branched-chain-amino-acid aminotransferase, cytosolic	0.25901	0.839943
Q99584	S100A13	Protein S100-A13	0.25898	0.179341
Q17R31	TATDN3	Putative deoxyribonuclease TATDN3	0.258734	0.499554
Q8WWC4	MAIP1	m-AAA protease-interacting protein 1, mitochondrial	0.258663	0.916767
Q8TDB6	DTX3L	E3 ubiquitin-protein ligase DTX3L	0.25847	0.515925
Q9NQT4	EXOSC5	Exosome complex component RRP46	0.316272	1.66974
Q9BUM1	G6PC3	Glucose-6-phosphatase 3	0.258241	1.04773
Q8IZ73	RPUSD2	Pseudouridylate synthase RPUSD2	0.290397	2.26761
P11498	PC	Pyruvate carboxylase, mitochondrial	0.345041	1.37403
Q8TD22	SFXN5	Sideroflexin-5	0.258171	0.72091
Q9NRG1	PRTFDC1	Phosphoribosyltransferase domain-containing protein 1	0.257799	0.233539
O00592	PODXL	Podocalyxin	0.257609	0.341798
Q0VDF9	HSPA14	Heat shock 70 kDa protein 14	0.257516	1.04383
Q9Y5X3	SNX5	Sorting nexin-5	0.257079	0.99856
Q8N8Z6	DCBLD1	Discoidin, CUB and LCCL domain-containing protein 1	0.256806	0.8127
O15397	IPO8	Importin-8	0.294846	1.6992
Q8TBC4	UBA3	NEDD8-activating enzyme E1 catalytic subunit	0.330436	1.5898
O60783	MRPS14	28S ribosomal protein S14, mitochondrial	0.256463	0.457401
Q9Y2X3	NOP58	Nucleolar protein 58	0.308321	2.74244
O14924	RGS12	Regulator of G-protein signaling 12	0.256314	0.79979
Q9H147	DNTTIP1	Deoxynucleotidyltransferase terminal-interacting protein 1	0.394281	2.42646
Q7L8L6	FASTKD5	FAST kinase domain-containing protein 5, mitochondrial	0.256124	0.415003
Q5TEC6	H3-7	Histone H3-7	0.255907	0.79979
Q9BUT1	BDH2	Dehydrogenase/reductase SDR family member 6	0.255797	0.814349
P0DTL6	ZFTRAF1	Zinc finger TRAF-type-containing protein 1	0.255718	0.838636
P18433	PTPRA	Receptor-type tyrosine-protein phosphatase alpha	0.255601	0.998599
Q96FZ2	HMCES	Abasic site processing protein HMCES	0.255142	1.05475
P46108	CRK	Adapter molecule crk	0.298501	1.80669
A0PJW6	TMEM223	Transmembrane protein 223	0.254894	0.420061
Q9H501	ESF1	ESF1 homolog	0.239314	1.70794
Q14137	BOP1	Ribosome biogenesis protein BOP1	0.310626	1.31878
P30043	BLVRB	Flavin reductase (NADPH)	0.25482	0.364743
Q8N3D4	EHBP1L1	EH domain-binding protein 1-like protein 1	0.254524	0.653999
Q86V97	KBTBD6	Kelch repeat and BTB domain-containing protein 6	0.379516	1.32378
Q69YN2	CWF19L1	CWF19-like protein 1	0.254524	0.527404
Q96P47	AGAP3	Arf-GAP with GTPase, ANK repeat and PH domain-containing protein 3	0.507554	1.49795
Q9BV19	C1orf50	Uncharacterized protein C1orf50	0.253841	0.553362
Q5TA45	INTS11	Integrator complex subunit 11	0.315357	1.79882
Q96L73	NSD1	Histone-lysine N-methyltransferase, H3 lysine-36 specific	0.253682	0.447177
P35226	BMI1	Polycomb complex protein BMI-1	0.25308	1.2619
Q9C0B1	FTO	Alpha-ketoglutarate-dependent dioxygenase FTO	0.252757	0.894723
Q9NWR8	MCUB	Calcium uniporter regulatory subunit MCUb, mitochondrial	0.252013	0.666477
Q9UGK3	STAP2	Signal-transducing adaptor protein 2	0.251844	0.943112
Q9UBY8	CLN8	Protein CLN8	0.251831	0.325097
P55084	HADHB	Trifunctional enzyme subunit beta, mitochondrial	0.251509	0.952609
Q9NPD3	EXOSC4	Exosome complex component RRP41	0.2511	1.0652
Q8WVP7	LMBR1	Limb region 1 protein homolog	0.250791	0.455172
Q96BY6	DOCK10	Dedicator of cytokinesis protein 10	0.250698	0.355621
Q96EY9	ADAT3	Probable inactive tRNA-specific adenosine deaminase-like protein 3	0.25059	0.801489
Q9NV88	INTS9	Integrator complex subunit 9	0.250441	1.17721
Q96A35	MRPL24	39S ribosomal protein L24, mitochondrial	0.250332	0.460324
P47985	UQCRFS1	Cytochrome b-c1 complex subunit Rieske, mitochondrial	0.250229	0.54589
Q9Y2V2	CARHSP1	Calcium-regulated heat-stable protein 1	0.250198	0.803181
O14980	XPO1	Exportin-1	0.250149	1.11849
Q8NCC3	PLA2G15	Phospholipase A2 group XV	0.25009	1.11849
Q9P1Z2	CALCOCO1	Calcium-binding and coiled-coil domain-containing protein 1	0.323228	1.49936
Q9UPW0	FOXJ3	Forkhead box protein J3	0.250047	0.829017
Q8NFG4	FLCN	Folliculin	0.249667	0.249695
Q8IZ21	PHACTR4	Phosphatase and actin regulator 4	0.626871	3.33528
Q8TB37	NUBPL	Iron-sulfur protein NUBPL	0.249095	0.564095
Q12906	ILF3	Interleukin enhancer-binding factor 3	0.369642	1.98048
Q9H3S4	TPK1	Thiamin pyrophosphokinase 1	0.24903	0.267635
P18754	RCC1	Regulator of chromosome condensation	0.340405	1.71923
O43148	RNMT	mRNA cap guanine-N7 methyltransferase	0.262284	2.03274
Q8TEU7	RAPGEF6	Rap guanine nucleotide exchange factor 6	0.248961	1.01677
Q13363	CTBP1	C-terminal-binding protein 1	0.248744	0.309073
Q96ME1	FBXL18	F-box/LRR-repeat protein 18	0.248715	0.546927
Q13564	NAE1	NEDD8-activating enzyme E1 regulatory subunit	0.25746	1.81921
P30038	ALDH4A1	Delta-1-pyrroline-5-carboxylate dehydrogenase, mitochondrial	0.416703	1.58579
Q12905	ILF2	Interleukin enhancer-binding factor 2	0.248565	1.29243
Q96CD2	PPCDC	Phosphopantothenoylcysteine decarboxylase	0.248552	0.695206
Q9P0P0	RNF181	E3 ubiquitin-protein ligase RNF181	0.24851	0.815186
Q86UX7	FERMT3	Fermitin family homolog 3	0.248328	0.318843
Q8N6T7	SIRT6	NAD-dependent protein deacylase sirtuin-6	0.248327	0.314528
Q09328	MGAT5	Alpha-1,6-mannosylglycoprotein 6-beta-N-acetylglucosaminyltransferase A	0.248264	0.666252
Q96RR4	CAMKK2	Calcium/calmodulin-dependent protein kinase kinase 2	0.248145	0.443928
Q9HC35	EML4	Echinoderm microtubule-associated protein-like 4	0.248011	1.01658
Q9NPI1	BRD7	Bromodomain-containing protein 7	0.247768	0.789649
Q8IVH2	FOXP4	Forkhead box protein P4	0.247635	0.535594
Q9ULL8	SHROOM4	Protein Shroom4	0.24758	0.491477
Q96CB8	INTS12	Integrator complex subunit 12	0.247558	0.55496
Q9UBB5	MBD2	Methyl-CpG-binding domain protein 2	0.247548	1.20283
Q86XP3	DDX42	ATP-dependent RNA helicase DDX42	0.247156	0.398468
Q2TAA2	IAH1	Isoamyl acetate-hydrolyzing esterase 1 homolog	0.247105	0.837243
Q9Y234	LIPT1	Lipoyltransferase 1, mitochondrial	0.247085	0.775822
A6NJ78	METTL15	12S rRNA N4-methylcytidine (m4C) methyltransferase	0.246758	0.831187
Q13588	GRAP	GRB2-related adapter protein	0.246603	0.75567
P63010	AP2B1	AP-2 complex subunit beta	0.2465	1.15657
Q96SK2	TMEM209	Transmembrane protein 209	0.246484	1.08323
P27540	ARNT	Aryl hydrocarbon receptor nuclear translocator	0.246458	0.475714
Q86UL3	GPAT4	Glycerol-3-phosphate acyltransferase 4	0.246426	0.901646
Q99848	EBNA1BP2	Probable rRNA-processing protein EBP2	0.225192	1.3059
Q9NWU5	MRPL22	39S ribosomal protein L22, mitochondrial	0.246189	0.947945
Q9NR45	NANS	Sialic acid synthase	0.24586	1.15223
Q9NZJ6	COQ3	Ubiquinone biosynthesis O-methyltransferase, mitochondrial	0.245836	0.541165
Q6UWU2	GLB1L	Beta-galactosidase-1-like protein	0.245022	0.139733
Q659A1	ICE2	Little elongation complex subunit 2	0.304775	1.47583
Q8N183	NDUFAF2	NADH dehydrogenase [ubiquinone] 1 alpha subcomplex assembly factor 2	0.244756	0.73806
Q9Y2H5	PLEKHA6	Pleckstrin homology domain-containing family A member 6	0.244576	0.265819
Q16864	ATP6V1F	V-type proton ATPase subunit F	0.243981	0.406552
Q6N063	OGFOD2	2-oxoglutarate and iron-dependent oxygenase domain-containing protein 2	0.243716	0.241073
Q9ULL5	PRR12	Proline-rich protein 12	0.243611	0.713002
O75319	DUSP11	RNA/RNP complex-1-interacting phosphatase	0.243608	0.780305
Q9NVM9	INTS13	Integrator complex subunit 13	0.243108	0.423227
O95059	RPP14	Ribonuclease P protein subunit p14	0.242973	1.29243
Q8NFZ0	FBH1	F-box DNA helicase 1	0.418233	2.48015
Q5T5Y3	CAMSAP1	Calmodulin-regulated spectrin-associated protein 1	0.301168	1.31298
Q8N960	CEP120	Centrosomal protein of 120 kDa	0.24297	0.1784
Q15819	UBE2V2	Ubiquitin-conjugating enzyme E2 variant 2	0.241978	0.304738
Q8ND04	SMG8	Nonsense-mediated mRNA decay factor SMG8	0.27537	2.51872
Q7Z7F0	KHDC4	KH homology domain-containing protein 4	0.241964	0.610753
O60674	JAK2	Tyrosine-protein kinase JAK2	0.241604	0.351241
Q96LW7	CARD19	Caspase recruitment domain-containing protein 19	0.241335	0.651824
P61513	RPL37A	60S ribosomal protein L37a	0.241197	0.385473
Q9Y6V7	DDX49	Probable ATP-dependent RNA helicase DDX49	0.241073	0.83512
Q8WUZ0	BCL7C	B-cell CLL/lymphoma 7 protein family member C	0.241017	0.808093
Q56P03	EAPP	E2F-associated phosphoprotein	0.240893	1.23165
P18858	LIG1	DNA ligase 1	0.240858	0.889035
Q53T59	HS1BP3	HCLS1-binding protein 3	0.26561	2.13433
Q8N8R7	ARL14EP	ARL14 effector protein	0.240688	0.92382
Q9NUG4	CCM2L	Cerebral cavernous malformations 2 protein-like	0.240431	0.710251
Q86VP3	PACS2	Phosphofurin acidic cluster sorting protein 2	0.360447	1.49356
Q13325	IFIT5	Interferon-induced protein with tetratricopeptide repeats 5	0.240408	0.355652
Q9NWW6	NMRK1	Nicotinamide riboside kinase 1	0.240401	0.421498
Q96GS4	BORCS6	BLOC-1-related complex subunit 6	0.24012	1.01505
Q5UIP0	RIF1	Telomere-associated protein RIF1	0.240046	1.27054
P23219	PTGS1	Prostaglandin G/H synthase 1	0.239544	0.23884
O60658	PDE8A	High affinity cAMP-specific and IBMX-insensitive 3',5'-cyclic phosphodiesterase 8A	0.239319	0.725047
Q9NX38	ABITRAM	Protein Abitram	0.238985	0.245187
O43390	HNRNPR	Heterogeneous nuclear ribonucleoprotein R	0.2389	0.560937
Q9C0H6	KLHL4	Kelch-like protein 4	0.313023	2.14209
P28074	PSMB5	Proteasome subunit beta type-5	0.238854	0.614667
Q99798	ACO2	Aconitate hydratase, mitochondrial	0.238587	1.11615
Q15326	ZMYND11	Zinc finger MYND domain-containing protein 11	0.344284	1.58407
Q96KM6	ZNF512B	Zinc finger protein 512B	0.237838	0.687115
P56378	ATP5MJ	ATP synthase subunit ATP5MJ, mitochondrial	0.23782	0.332111
Q12948	FOXC1	Forkhead box protein C1	0.237814	0.220259
Q8WV41	SNX33	Sorting nexin-33	0.237676	0.491331
Q9NVJ2	ARL8B	ADP-ribosylation factor-like protein 8B	0.237595	0.502437
P34059	GALNS	N-acetylgalactosamine-6-sulfatase	0.237344	0.25328
Q71F56	MED13L	Mediator of RNA polymerase II transcription subunit 13-like	0.237295	0.878812
Q9H582	ZNF644	Zinc finger protein 644	0.237237	0.92259
O76075	DFFB	DNA fragmentation factor subunit beta	0.237209	0.296434
Q8IYB8	SUPV3L1	ATP-dependent RNA helicase SUPV3L1, mitochondrial	0.253164	1.39835
P27144	AK4	Adenylate kinase 4, mitochondrial	0.237128	0.660527
Q9H0R1	AP5M1	AP-5 complex subunit mu-1	0.236865	0.408902
O95777	LSM8	U6 snRNA-associated Sm-like protein LSm8	0.236783	0.67982
Q2KHR2	RFX7	DNA-binding protein RFX7	0.236541	0.80129
Q99961	SH3GL1	Endophilin-A2	0.354964	2.21682
P37198	NUP62	Nuclear pore glycoprotein p62	0.236436	0.999984
Q08AD1	CAMSAP2	Calmodulin-regulated spectrin-associated protein 2	0.20386	1.7597
Q99683	MAP3K5	Mitogen-activated protein kinase kinase kinase 5	0.236148	0.229367
Q53F19	NCBP3	Nuclear cap-binding protein subunit 3	0.355442	2.37851
Q9BWJ5	SF3B5	Splicing factor 3B subunit 5	0.236145	0.431773
Q92574	TSC1	Hamartin	0.417521	1.63419
Q86X76	NIT1	Deaminated glutathione amidase	0.235981	0.27706
Q96CW6	SLC7A6OS	Probable RNA polymerase II nuclear localization protein SLC7A6OS	0.235946	0.729888
O75151	PHF2	Lysine-specific demethylase PHF2	0.235843	0.629526
Q9Y6X3	MAU2	MAU2 chromatid cohesion factor homolog	0.235842	1.15698
Q7Z434	MAVS	Mitochondrial antiviral-signaling protein	0.424494	1.62343
Q86WN1	FCHSD1	F-BAR and double SH3 domains protein 1	0.235829	0.966359
Q9NNW5	WDR6	WD repeat-containing protein 6	0.49272	1.85415
Q3B7T1	EDRF1	Erythroid differentiation-related factor 1	0.235096	0.659
P50336	PPOX	Protoporphyrinogen oxidase	0.235072	0.640534
P17858	PFKL	ATP-dependent 6-phosphofructokinase, liver type	0.235063	0.361276
Q9UI43	MRM2	rRNA methyltransferase 2, mitochondrial	0.234691	0.496449
Q9NX40	OCIAD1	OCIA domain-containing protein 1	0.234613	1.28708
Q53GL0	PLEKHO1	Pleckstrin homology domain-containing family O member 1	0.62583	2.60766
Q9P291	ARMCX1	Armadillo repeat-containing X-linked protein 1	0.234073	0.612991
Q9BWT7	CARD10	Caspase recruitment domain-containing protein 10	0.233945	0.575164
P78417	GSTO1	Glutathione S-transferase omega-1	0.365416	2.27838
Q9Y4C8	RBM19	Probable RNA-binding protein 19	0.345794	2.27838
Q8NHV1	GIMAP7	GTPase IMAP family member 7	0.233682	0.276054
Q99643	SDHC	Succinate dehydrogenase cytochrome b560 subunit, mitochondrial	0.233594	0.711371
P05166	PCCB	Propionyl-CoA carboxylase beta chain, mitochondrial	0.241212	1.42628
Q7Z4K8	TRIM46	Tripartite motif-containing protein 46	0.233515	0.435347
Q6ZWJ1	STXBP4	Syntaxin-binding protein 4	0.233509	0.828418
P13010	XRCC5	X-ray repair cross-complementing protein 5	0.258001	2.44197
Q9UJJ9	GNPTG	N-acetylglucosamine-1-phosphotransferase subunit gamma	0.415172	1.59219
Q8N6S5	ARL6IP6	ADP-ribosylation factor-like protein 6-interacting protein 6	0.233186	0.49179
Q96DT7	ZBTB10	Zinc finger and BTB domain-containing protein 10	0.233084	0.873639
Q9Y4C2	TCAF1	TRPM8 channel-associated factor 1	0.232444	0.960311
Q9Y676	MRPS18B	28S ribosomal protein S18b, mitochondrial	0.232202	0.387565
Q99538	LGMN	Legumain	0.231774	1.27546
P51570	GALK1	Galactokinase	0.231764	0.602569
Q9H7P9	PLEKHG2	Pleckstrin homology domain-containing family G member 2	0.23164	0.314011
P49591	SARS1	Serine--tRNA ligase, cytoplasmic	0.231535	0.514843
Q9P2N7	KLHL13	Kelch-like protein 13	0.231494	0.200727
Q16512	PKN1	Serine/threonine-protein kinase N1	0.231252	1.27662
O75937	DNAJC8	DnaJ homolog subfamily C member 8	0.260926	1.64906
Q15024	EXOSC7	Exosome complex component RRP42	0.369504	2.21353
Q9H410	DSN1	Kinetochore-associated protein DSN1 homolog	0.612968	1.87056
P15848	ARSB	Arylsulfatase B	0.230971	0.503734
P32321	DCTD	Deoxycytidylate deaminase	0.230781	0.151486
P42166	TMPO	Lamina-associated polypeptide 2, isoform alpha	0.610378	3.55704
Q9Y580	RBM7	RNA-binding protein 7	0.230614	0.831187
Q8TF42	UBASH3B	Ubiquitin-associated and SH3 domain-containing protein B	0.230582	0.347344
Q49A26	GLYR1	Cytokine-like nuclear factor N-PAC	0.398038	2.49444
Q66PJ3	ARL6IP4	ADP-ribosylation factor-like protein 6-interacting protein 4	0.468091	1.75392
Q8N9T8	KRI1	Protein KRI1 homolog	0.342972	2.09237
P08621	SNRNP70	U1 small nuclear ribonucleoprotein 70 kDa	0.230557	0.801029
Q6IPR1	ETFRF1	Electron transfer flavoprotein regulatory factor 1	0.230552	0.411044
Q9UIG0	BAZ1B	Tyrosine-protein kinase BAZ1B	0.230239	1.07489
P51688	SGSH	N-sulphoglucosamine sulphohydrolase	0.423282	1.52526
P41236	PPP1R2	Protein phosphatase inhibitor 2	0.230073	0.334471
P33121	ACSL1	Long-chain-fatty-acid--CoA ligase 1	0.230032	0.866161
O43516	WIPF1	WAS/WASL-interacting protein family member 1	0.229981	0.219319
Q08211	DHX9	ATP-dependent RNA helicase A	0.233927	2.23295
Q8IZL8	PELP1	Proline-, glutamic acid- and leucine-rich protein 1	0.27151	1.77441
P15408	FOSL2	Fos-related antigen 2	0.229887	0.492613
Q9BTW9	TBCD	Tubulin-specific chaperone D	0.229726	0.738383
Q9BTY7	HGH1	Protein HGH1 homolog	0.229628	1.11317
Q15365	PCBP1	Poly(rC)-binding protein 1	0.229185	1.01157
Q9H2Y7	ZNF106	Zinc finger protein 106	0.228861	0.242886
Q9H8H2	DDX31	Probable ATP-dependent RNA helicase DDX31	0.228734	1.05751
Q92733	PRCC	Proline-rich protein PRCC	0.228613	1.04121
P31937	HIBADH	3-hydroxyisobutyrate dehydrogenase, mitochondrial	0.228522	0.682893
Q8IV63	VRK3	Inactive serine/threonine-protein kinase VRK3	0.228329	0.307798
Q8WUK0	PTPMT1	Phosphatidylglycerophosphatase and protein-tyrosine phosphatase 1	0.228273	0.892926
P30837	ALDH1B1	Aldehyde dehydrogenase X, mitochondrial	0.228135	0.416195
Q9NWB6	ARGLU1	Arginine and glutamate-rich protein 1	0.228056	0.954897
O43172	PRPF4	U4/U6 small nuclear ribonucleoprotein Prp4	0.234904	1.86786
P05165	PCCA	Propionyl-CoA carboxylase alpha chain, mitochondrial	0.313127	1.88632
Q9NVN3	RIC8B	Synembryn-B	0.227956	0.349119
O00206	TLR4	Toll-like receptor 4	0.227937	0.642333
Q9BW27	NUP85	Nuclear pore complex protein Nup85	0.276908	2.04531
O43719	HTATSF1	HIV Tat-specific factor 1	0.227874	0.97537
Q5JVS0	HABP4	Intracellular hyaluronan-binding protein 4	0.227832	0.331183
Q9UKU9	ANGPTL2	Angiopoietin-related protein 2	0.2277	0.635162
O43776	NARS1	Asparagine--tRNA ligase, cytoplasmic	0.227493	1.1908
Q8WVC0	LEO1	RNA polymerase-associated protein LEO1	0.226951	0.943909
O43252	PAPSS1	Bifunctional 3'-phosphoadenosine 5'-phosphosulfate synthase 1	0.226567	1.02031
P21580	TNFAIP3	Tumor necrosis factor alpha-induced protein 3	-0.430233	2.33805
Q8WW38	ZFPM2	Zinc finger protein ZFPM2	0.226406	0.544449
Q14188	TFDP2	Transcription factor Dp-2	0.226402	0.181707
Q8N1B4	VPS52	Vacuolar protein sorting-associated protein 52 homolog	0.2262	1.10362
Q15438	CYTH1	Cytohesin-1	0.226016	0.210848
O95478	NSA2	Ribosome biogenesis protein NSA2 homolog	0.310176	1.89146
Q9NUT2	ABCB8	Mitochondrial potassium channel ATP-binding subunit	0.225672	0.617366
P0CG12	DERPC	Decreased expression in renal and prostate cancer protein	0.225432	0.975436
O95782	AP2A1	AP-2 complex subunit alpha-1	0.241426	2.24695
Q9UBR2	CTSZ	Cathepsin Z	0.225156	0.966033
P01116	KRAS	GTPase KRas	0.225068	0.380577
Q6PCB5	RSBN1L	Lysine-specific demethylase RSBN1L	0.224853	0.650286
Q02880	TOP2B	DNA topoisomerase 2-beta	0.356363	3.0054
Q8IY37	DHX37	Probable ATP-dependent RNA helicase DHX37	0.224821	1.29173
Q8IX12	CCAR1	Cell division cycle and apoptosis regulator protein 1	0.281668	1.30573
Q9P1Q0	VPS54	Vacuolar protein sorting-associated protein 54	0.224654	0.917399
Q96HY7	DHTKD1	2-oxoadipate dehydrogenase complex component E1	0.224382	0.315039
Q6UN15	FIP1L1	Pre-mRNA 3'-end-processing factor FIP1	0.31243	2.04791
Q9P0M9	MRPL27	39S ribosomal protein L27, mitochondrial	0.224104	0.801846
Q0VGL1	LAMTOR4	Ragulator complex protein LAMTOR4	0.223932	0.528882
Q13428	TCOF1	Treacle protein	0.223837	0.988341
Q9C0J8	WDR33	pre-mRNA 3' end processing protein WDR33	0.223675	0.99394
P42785	PRCP	Lysosomal Pro-X carboxypeptidase	0.223669	0.376972
P35658	NUP214	Nuclear pore complex protein Nup214	0.223461	0.744665
P17098	ZNF8	Zinc finger protein 8	0.223449	0.722508
Q8N9N5	BANP	Protein BANP	0.223355	0.481736
O43677	NDUFC1	NADH dehydrogenase [ubiquinone] 1 subunit C1, mitochondrial	0.223347	0.17239
P12955	PEPD	Xaa-Pro dipeptidase	0.291072	1.78171
Q9NZJ7	MTCH1	Mitochondrial carrier homolog 1	0.22333	0.947023
P50222	MEOX2	Homeobox protein MOX-2	0.222957	0.166288
Q5T4D3	TMTC4	Protein O-mannosyl-transferase TMTC4	0.22294	0.5122
Q92541	RTF1	RNA polymerase-associated protein RTF1 homolog	0.222859	0.804407
Q9Y616	IRAK3	Interleukin-1 receptor-associated kinase 3	0.222686	0.579891
Q9HCG8	CWC22	Pre-mRNA-splicing factor CWC22 homolog	0.222604	1.17383
Q13243	SRSF5	Serine/arginine-rich splicing factor 5	0.222185	0.817039
P55287	CDH11	Cadherin-11	0.222021	0.404639
Q9BXS5	AP1M1	AP-1 complex subunit mu-1	0.221637	0.651003
Q2M389	WASHC4	WASH complex subunit 4	0.230008	1.8021
P29590	PML	Protein PML	0.221563	0.979068
Q13017	ARHGAP5	Rho GTPase-activating protein 5	0.221382	0.988584
O43660	PLRG1	Pleiotropic regulator 1	0.305428	1.35328
O00541	PES1	Pescadillo homolog	0.221159	0.954744
Q6NVY1	HIBCH	3-hydroxyisobutyryl-CoA hydrolase, mitochondrial	0.221132	0.349426
Q9Y2K1	ZBTB1	Zinc finger and BTB domain-containing protein 1	0.221053	0.871768
Q12873	CHD3	Chromodomain-helicase-DNA-binding protein 3	0.221043	0.842992
Q8WUR7	C15orf40	UPF0235 protein C15orf40	0.221011	0.433051
Q86T03	PIP4P1	Type 1 phosphatidylinositol 4,5-bisphosphate 4-phosphatase	0.220939	0.2975
P49917	LIG4	DNA ligase 4	0.220886	0.68983
Q96BR5	COA7	Cytochrome c oxidase assembly factor 7	0.22046	1.1574
O60264	SMARCA5	SWI/SNF-related matrix-associated actin-dependent regulator of chromatin subfamily A member 5	0.28053	2.95647
O95248	SBF1	Myotubularin-related protein 5	0.219948	1.08004
Q96QR8	PURB	Transcriptional activator protein Pur-beta	0.219931	0.535826
Q14119	VEZF1	Vascular endothelial zinc finger 1	0.21965	0.197071
Q9BUP3	HTATIP2	Oxidoreductase HTATIP2	0.219532	0.2754
Q9HCK5	AGO4	Protein argonaute-4	0.219471	0.697534
Q8TCF1	ZFAND1	AN1-type zinc finger protein 1	0.219327	0.123466
O94898	LRIG2	Leucine-rich repeats and immunoglobulin-like domains protein 2	0.219136	1.07189
Q9Y3B2	EXOSC1	Exosome complex component CSL4	0.219079	0.415003
O14776	TCERG1	Transcription elongation regulator 1	0.219043	1.25992
O43303	CCP110	Centriolar coiled-coil protein of 110 kDa	0.219003	0.594255
Q5JTH9	RRP12	RRP12-like protein	0.264348	2.34088
Q9NUV9	GIMAP4	GTPase IMAP family member 4	0.218637	0.437621
Q09028	RBBP4	Histone-binding protein RBBP4	0.218619	0.640256
O43815	STRN	Striatin	0.281685	2.4294
Q9HC62	SENP2	Sentrin-specific protease 2	0.218254	0.358634
Q02446	SP4	Transcription factor Sp4	0.218094	0.0956946
Q6JQN1	ACAD10	Acyl-CoA dehydrogenase family member 10	0.217827	0.446364
P99999	CYCS	Cytochrome c	0.217547	0.801054
P06576	ATP5F1B	ATP synthase subunit beta, mitochondrial	0.21747	0.576656
Q96S19	METTL26	Methyltransferase-like 26	0.217145	0.420928
P28799	GRN	Progranulin	0.217077	0.32235
Q9NUD5	ZCCHC3	Zinc finger CCHC domain-containing protein 3	0.21698	0.480163
Q9Y5B0	CTDP1	RNA polymerase II subunit A C-terminal domain phosphatase	0.26289	2.22519
Q5T4F4	ZFYVE27	Protrudin	0.216923	0.943112
Q12769	NUP160	Nuclear pore complex protein Nup160	0.216884	1.12073
O75879	GATB	Glutamyl-tRNA(Gln) amidotransferase subunit B, mitochondrial	0.216872	0.986147
Q14690	PDCD11	Protein RRP5 homolog	0.235283	1.97756
Q4G0X4	KCTD21	BTB/POZ domain-containing protein KCTD21	0.216774	1.09105
Q15435	PPP1R7	Protein phosphatase 1 regulatory subunit 7	0.216675	0.500659
Q9UQB8	BAIAP2	Brain-specific angiogenesis inhibitor 1-associated protein 2	0.216641	0.395353
Q01433	AMPD2	AMP deaminase 2	0.288785	1.38368
P49840	GSK3A	Glycogen synthase kinase-3 alpha	0.270793	1.32066
P25787	PSMA2	Proteasome subunit alpha type-2	0.216617	0.832465
O75351	VPS4B	Vacuolar protein sorting-associated protein 4B	0.252094	2.23427
Q8IWV7	UBR1	E3 ubiquitin-protein ligase UBR1	0.216523	1.13498
P17655	CAPN2	Calpain-2 catalytic subunit	0.216345	0.28143
Q9HAU5	UPF2	Regulator of nonsense transcripts 2	0.244884	1.57711
P51571	SSR4	Translocon-associated protein subunit delta	0.216074	0.188499
O95260	ATE1	Arginyl-tRNA--protein transferase 1	0.19142	1.35021
Q96G25	MED8	Mediator of RNA polymerase II transcription subunit 8	0.215904	0.980563
P38646	HSPA9	Stress-70 protein, mitochondrial	0.21588	1.02727
P08236	GUSB	Beta-glucuronidase	0.346972	1.4727
Q8IVS2	MCAT	Malonyl-CoA-acyl carrier protein transacylase, mitochondrial	0.400537	1.92837
O15042	U2SURP	U2 snRNP-associated SURP motif-containing protein	0.266473	1.63308
P45983	MAPK8	Mitogen-activated protein kinase 8	0.215809	0.468008
Q96BT7	ALKBH8	Alkylated DNA repair protein alkB homolog 8	0.288966	1.46149
Q5VW32	BROX	BRO1 domain-containing protein BROX	0.215712	0.48487
Q01970	PLCB3	1-phosphatidylinositol 4,5-bisphosphate phosphodiesterase beta-3	0.215426	0.71873
Q9UBF8	PI4KB	Phosphatidylinositol 4-kinase beta	0.215325	1.00818
P42858	HTT	Huntingtin	0.281729	2.13065
Q53GS9	USP39	U4/U6.U5 tri-snRNP-associated protein 2	0.215194	0.829691
P34897	SHMT2	Serine hydroxymethyltransferase, mitochondrial	0.215031	0.439449
Q96ST2	IWS1	Protein IWS1 homolog	0.260716	1.48565
P28702	RXRB	Retinoic acid receptor RXR-beta	0.215012	0.697534
P00568	AK1	Adenylate kinase isoenzyme 1	0.318827	2.51361
Q9NQZ5	STARD7	StAR-related lipid transfer protein 7, mitochondrial	0.214927	0.362433
P25490	YY1	Transcriptional repressor protein YY1	0.214594	1.00795
Q6VEQ5	WASH2P	WAS protein family homolog 2	0.214516	1.07194
P40938	RFC3	Replication factor C subunit 3	0.214361	1.29783
Q86XN7	PROSER1	Proline and serine-rich protein 1	0.214129	0.497613
Q14692	BMS1	Ribosome biogenesis protein BMS1 homolog	0.214072	1.00226
O43657	TSPAN6	Tetraspanin-6	0.213998	0.289582
P23469	PTPRE	Receptor-type tyrosine-protein phosphatase epsilon	0.213977	0.616503
P00367	GLUD1	Glutamate dehydrogenase 1, mitochondrial	0.458534	2.3581
O94880	PHF14	PHD finger protein 14	0.21364	0.288632
Q9NUQ2	AGPAT5	1-acyl-sn-glycerol-3-phosphate acyltransferase epsilon	0.213631	1.27405
P57737	CORO7	Coronin-7	0.213616	0.957342
P62910	RPL32	60S ribosomal protein L32	0.213531	0.460324
O43837	IDH3B	Isocitrate dehydrogenase [NAD] subunit beta, mitochondrial	0.213525	0.909784
P15531	NME1	Nucleoside diphosphate kinase A	0.213442	0.35841
Q9Y365	STARD10	START domain-containing protein 10	0.213414	0.343396
P61619	SEC61A1	Protein transport protein Sec61 subunit alpha isoform 1	0.213392	0.221693
Q15434	RBMS2	RNA-binding motif, single-stranded-interacting protein 2	0.213163	0.432715
Q8IWZ8	SUGP1	SURP and G-patch domain-containing protein 1	0.213162	1.17568
P15559	NQO1	NAD(P)H dehydrogenase [quinone] 1	0.213136	0.162269
Q9NUJ3	TCP11L1	T-complex protein 11-like protein 1	0.21302	0.624838
Q7L3B6	CDC37L1	Hsp90 co-chaperone Cdc37-like 1	0.212794	1.08807
Q969U6	FBXW5	F-box/WD repeat-containing protein 5	0.212617	0.391831
Q9NVC3	SLC38A7	Sodium-coupled neutral amino acid transporter 7	0.469906	2.10932
Q9Y2S2	CRYL1	Lambda-crystallin homolog	0.21261	0.32235
P51812	RPS6KA3	Ribosomal protein S6 kinase alpha-3	0.212441	1.29923
O43299	AP5Z1	AP-5 complex subunit zeta-1	0.212384	1.12073
Q86UU0	BCL9L	B-cell CLL/lymphoma 9-like protein	0.212352	0.35109
P60604	UBE2G2	Ubiquitin-conjugating enzyme E2 G2	0.457667	1.42764
Q9NRZ5	AGPAT4	1-acyl-sn-glycerol-3-phosphate acyltransferase delta	0.302626	1.41466
Q7LBC6	KDM3B	Lysine-specific demethylase 3B	0.298453	2.71806
P18074	ERCC2	General transcription and DNA repair factor IIH helicase subunit XPD	0.212307	1.13688
Q7L523	RRAGA	Ras-related GTP-binding protein A	0.212229	0.966531
Q13049	TRIM32	E3 ubiquitin-protein ligase TRIM32	0.212117	1.23487
Q9Y3E1	HDGFL3	Hepatoma-derived growth factor-related protein 3	0.212074	0.561874
P52594	AGFG1	Arf-GAP domain and FG repeat-containing protein 1	0.21197	1.1627
P08047	SP1	Transcription factor Sp1	0.211536	0.587264
Q9BPW8	NIPSNAP1	Protein NipSnap homolog 1	0.21142	0.508316
Q96K21	ZFYVE19	Abscission/NoCut checkpoint regulator	0.211412	0.738383
P49321	NASP	Nuclear autoantigenic sperm protein	0.211391	0.964327
O95396	MOCS3	Adenylyltransferase and sulfurtransferase MOCS3	0.211325	0.777941
Q99519	NEU1	Sialidase-1	0.211252	0.467393
Q96QC0	PPP1R10	Serine/threonine-protein phosphatase 1 regulatory subunit 10	0.17412	1.41961
Q96ST8	CEP89	Centrosomal protein of 89 kDa	0.211029	1.24675
Q9NX20	MRPL16	39S ribosomal protein L16, mitochondrial	0.210768	0.754051
Q9Y4Z0	LSM4	U6 snRNA-associated Sm-like protein LSm4	0.210658	0.842808
Q06265	EXOSC9	Exosome complex component RRP45	0.436591	2.12441
O95749	GGPS1	Geranylgeranyl pyrophosphate synthase	0.21041	1.08961
Q9NTW7	ZFP64	Zinc finger protein 64	0.21037	0.313865
Q8N8L6	ARL10	ADP-ribosylation factor-like protein 10	0.210301	0.337287
Q02040	AKAP17A	A-kinase anchor protein 17A	0.212933	1.56888
Q16851	UGP2	UTP--glucose-1-phosphate uridylyltransferase	0.210238	0.830153
Q9BQ75	CMSS1	Protein CMSS1	0.209984	0.398466
Q9NWV8	BABAM1	BRISC and BRCA1-A complex member 1	0.209953	0.801594
O94876	TMCC1	Transmembrane and coiled-coil domains protein 1	0.209942	0.8521
Q6P2P2	PRMT9	Protein arginine N-methyltransferase 9	0.209828	0.519229
Q6RW13	AGTRAP	Type-1 angiotensin II receptor-associated protein	0.209795	0.133956
Q8ND71	GIMAP8	GTPase IMAP family member 8	0.20978	0.567949
Q15111	PLCL1	Inactive phospholipase C-like protein 1	0.209668	0.176651
Q9HD15	SRA1	Steroid receptor RNA activator 1	0.209554	0.7974
O60287	URB1	Nucleolar pre-ribosomal-associated protein 1	0.316117	1.64931
Q9BUJ2	HNRNPUL1	Heterogeneous nuclear ribonucleoprotein U-like protein 1	0.20934	1.00795
Q53G59	KLHL12	Kelch-like protein 12	0.20911	0.391343
Q9UK53	ING1	Inhibitor of growth protein 1	0.209086	0.435903
O15084	ANKRD28	Serine/threonine-protein phosphatase 6 regulatory ankyrin repeat subunit A	0.209001	0.979453
Q9BV79	MECR	Enoyl-[acyl-carrier-protein] reductase, mitochondrial	0.208683	0.970597
Q9NUS5	AP5S1	AP-5 complex subunit sigma-1	0.208676	0.900013
Q15050	RRS1	Ribosome biogenesis regulatory protein homolog	0.20864	0.436552
P49756	RBM25	RNA-binding protein 25	0.208563	1.2888
Q16666	IFI16	Gamma-interferon-inducible protein 16	0.232192	1.59977
Q9BRP4	PAAF1	Proteasomal ATPase-associated factor 1	0.20852	0.178569
Q6PK04	CCDC137	Coiled-coil domain-containing protein 137	0.208412	0.766211
P17405	SMPD1	Sphingomyelin phosphodiesterase	0.208384	0.474727
Q9Y6R0	NUMBL	Numb-like protein	0.208246	0.241312
Q86X53	ERICH1	Glutamate-rich protein 1	0.208246	0.432572
Q13275	SEMA3F	Semaphorin-3F	0.208199	0.447746
O95376	ARIH2	E3 ubiquitin-protein ligase ARIH2	0.208056	0.846129
O43156	TTI1	TELO2-interacting protein 1 homolog	0.20798	0.902562
P20839	IMPDH1	Inosine-5'-monophosphate dehydrogenase 1	0.207933	0.861165
Q9Y259	CHKB	Choline/ethanolamine kinase	0.207571	0.72772
P23743	DGKA	Diacylglycerol kinase alpha	0.609265	4.07525
Q9NVH6	TMLHE	Trimethyllysine dioxygenase, mitochondrial	0.207521	0.350093
Q9NW81	DMAC2	Distal membrane-arm assembly complex protein 2	0.207392	0.333327
Q9HBH1	PDF	Peptide deformylase, mitochondrial	0.207342	0.854688
P43243	MATR3	Matrin-3	0.207264	1.27945
O00189	AP4M1	AP-4 complex subunit mu-1	0.207144	0.442806
Q13158	FADD	FAS-associated death domain protein	0.255335	1.74219
Q06546	GABPA	GA-binding protein alpha chain	0.20712	0.887951
Q2NL82	TSR1	Pre-rRNA-processing protein TSR1 homolog	0.20707	0.387565
O75439	PMPCB	Mitochondrial-processing peptidase subunit beta	0.207018	1.24395
Q9Y2I1	NISCH	Nischarin	0.207009	0.865824
P13804	ETFA	Electron transfer flavoprotein subunit alpha, mitochondrial	0.206962	0.678358
Q2VPK5	CTU2	Cytoplasmic tRNA 2-thiolation protein 2	0.206949	0.930494
O95716	RAB3D	Ras-related protein Rab-3D	0.206941	0.364788
P78527	PRKDC	DNA-dependent protein kinase catalytic subunit	0.206576	1.08807
Q969R5	L3MBTL2	Lethal(3)malignant brain tumor-like protein 2	0.206448	0.49179
Q9H0Q0	CYRIA	CYFIP-related Rac1 interactor A	0.206362	0.774335
Q96JC1	VPS39	Vam6/Vps39-like protein	0.206265	1.26229
P49005	POLD2	DNA polymerase delta subunit 2	0.206254	0.576656
Q16798	ME3	NADP-dependent malic enzyme, mitochondrial	0.206166	1.2879
O94901	SUN1	SUN domain-containing protein 1	0.206109	0.847606
Q5W0B1	OBI1	ORC ubiquitin ligase 1	0.206074	0.339177
Q9H0E3	SAP130	Histone deacetylase complex subunit SAP130	0.206002	0.536637
Q14165	MLEC	Malectin	0.205973	0.804194
A1X283	SH3PXD2B	SH3 and PX domain-containing protein 2B	0.205893	0.605075
O95199	RCBTB2	RCC1 and BTB domain-containing protein 2	0.205881	0.292312
P15311	EZR	Ezrin	0.205649	0.631469
Q9Y5S2	CDC42BPB	Serine/threonine-protein kinase MRCK beta	0.298628	1.72455
Q9ULG1	INO80	Chromatin-remodeling ATPase INO80	0.20551	1.03616
Q15208	STK38	Serine/threonine-protein kinase 38	0.205345	1.18611
O15504	NUP42	Nucleoporin NUP42	0.205003	0.688228
Q92558	WASF1	Actin-binding protein WASF1	0.204951	1.15191
Q70IA6	MOB2	MOB kinase activator 2	0.333647	2.25901
Q92621	NUP205	Nuclear pore complex protein Nup205	0.204902	1.29937
O60381	HBP1	HMG box-containing protein 1	0.204902	0.807786
P50570	DNM2	Dynamin-2	0.204726	1.24791
Q9BS31	ZNF649	Zinc finger protein 649	0.204672	0.191761
Q9NX24	NHP2	H/ACA ribonucleoprotein complex subunit 2	0.20447	0.622888
Q70E73	RAPH1	Ras-associated and pleckstrin homology domains-containing protein 1	0.204378	0.759923
Q8TF68	ZNF384	Zinc finger protein 384	0.204362	0.416137
Q9H334	FOXP1	Forkhead box protein P1	0.204337	0.500659
Q9NW08	POLR3B	DNA-directed RNA polymerase III subunit RPC2	0.204212	0.629124
Q92547	TOPBP1	DNA topoisomerase 2-binding protein 1	0.204022	0.785797
P00505	GOT2	Aspartate aminotransferase, mitochondrial	0.203964	1.13841
Q9HBE1	PATZ1	POZ-, AT hook-, and zinc finger-containing protein 1	0.203825	0.276482
P49750	YLPM1	YLP motif-containing protein 1	0.203749	1.00226
Q15532	SS18	Protein SSXT	0.203542	0.921566
Q6ZW49	PAXIP1	PAX-interacting protein 1	0.203363	0.522924
Q96GD0	PDXP	Chronophin	0.203309	0.67855
Q01780	EXOSC10	Exosome component 10	0.203248	1.00572
Q6PJG6	BRAT1	BRCA1-associated ATM activator 1	0.203094	0.734329
Q9UI08	EVL	Ena/VASP-like protein	0.20307	0.275679
Q9Y2R0	COA3	Cytochrome c oxidase assembly factor 3 homolog, mitochondrial	0.202861	0.347981
O75173	ADAMTS4	A disintegrin and metalloproteinase with thrombospondin motifs 4	0.202777	0.436274
P09001	MRPL3	39S ribosomal protein L3, mitochondrial	0.202764	0.598389
P07954	FH	Fumarate hydratase, mitochondrial	0.202748	0.713208
Q6NYC8	PPP1R18	Phostensin	0.202521	0.642401
Q8NDX5	PHC3	Polyhomeotic-like protein 3	0.202515	0.202469
Q00535	CDK5	Cyclin-dependent kinase 5	0.202499	0.830153
O15037	KHNYN	Protein KHNYN	0.202497	0.545151
Q86VP6	CAND1	Cullin-associated NEDD8-dissociated protein 1	0.267773	2.225
P42126	ECI1	Enoyl-CoA delta isomerase 1, mitochondrial	0.202392	0.85262
P53611	RABGGTB	Geranylgeranyl transferase type-2 subunit beta	0.202271	0.133956
Q8WVV9	HNRNPLL	Heterogeneous nuclear ribonucleoprotein L-like	0.202253	0.996963
Q6ZRS2	SRCAP	Helicase SRCAP	0.202172	0.822316
Q13574	DGKZ	Diacylglycerol kinase zeta	0.201964	0.86525
Q7L014	DDX46	Probable ATP-dependent RNA helicase DDX46	0.201921	0.986176
Q9BYC5	FUT8	Alpha-(1,6)-fucosyltransferase	0.201917	0.381132
Q8IWF6	DENND6A	Protein DENND6A	0.201912	0.982014
Q96BD6	SPSB1	SPRY domain-containing SOCS box protein 1	0.201874	0.488559
O14686	KMT2D	Histone-lysine N-methyltransferase 2D	0.201759	0.306547
Q05639	EEF1A2	Elongation factor 1-alpha 2	0.201661	0.0773531
P41247	PNPLA4	Patatin-like phospholipase domain-containing protein 4	0.201534	0.536735
Q16630	CPSF6	Cleavage and polyadenylation specificity factor subunit 6	0.201475	0.782788
P55265	ADAR	Double-stranded RNA-specific adenosine deaminase	0.201466	1.04538
Q8NDT2	RBM15B	Putative RNA-binding protein 15B	0.201423	0.772732
Q13617	CUL2	Cullin-2	0.30483	2.20255
O95865	DDAH2	N(G),N(G)-dimethylarginine dimethylaminohydrolase 2	0.283035	1.63907
Q9H981	ACTR8	Actin-related protein 8	0.201269	1.13688
Q9H9Y2	RPF1	Ribosome production factor 1	0.201086	0.405763
Q8WV44	TRIM41	E3 ubiquitin-protein ligase TRIM41	0.200953	0.594768
O75400	PRPF40A	Pre-mRNA-processing factor 40 homolog A	0.236601	1.87056
Q92835	INPP5D	Phosphatidylinositol 3,4,5-trisphosphate 5-phosphatase 1	0.601948	2.86968
Q5SY16	NOL9	Polynucleotide 5'-hydroxyl-kinase NOL9	0.200909	1.10819
Q86WG5	SBF2	Myotubularin-related protein 13	0.200723	0.886386
O60832	DKC1	H/ACA ribonucleoprotein complex subunit DKC1	0.206512	1.52894
Q9NP81	SARS2	Serine--tRNA ligase, mitochondrial	0.207875	1.46202
Q8N8D1	PDCD7	Programmed cell death protein 7	0.200379	0.353508
Q13206	DDX10	Probable ATP-dependent RNA helicase DDX10	0.200259	1.15489
O60231	DHX16	Pre-mRNA-splicing factor ATP-dependent RNA helicase DHX16	0.200083	1.00133
O15355	PPM1G	Protein phosphatase 1G	0.229611	1.57244
P35637	FUS	RNA-binding protein FUS	0.200059	1.02393
Q8TBE9	NANP	N-acylneuraminate-9-phosphatase	0.199988	0.326502
P62314	SNRPD1	Small nuclear ribonucleoprotein Sm D1	0.199966	0.761852
Q6P995	FAM171B	Protein FAM171B	0.199897	0.46056
O14653	GOSR2	Golgi SNAP receptor complex member 2	0.19984	0.220248
Q5JTV8	TOR1AIP1	Torsin-1A-interacting protein 1	0.254245	1.71473
P51003	PAPOLA	Poly(A) polymerase alpha	0.228367	2.08999
Q9H1K6	TLNRD1	Talin rod domain-containing protein 1	0.199826	0.534287
Q15029	EFTUD2	116 kDa U5 small nuclear ribonucleoprotein component	0.199692	0.884807
Q49B96	COX19	Cytochrome c oxidase assembly protein COX19	0.199553	0.305969
Q8WUQ7	CACTIN	Splicing factor Cactin	0.199327	1.01558
O75925	PIAS1	E3 SUMO-protein ligase PIAS1	0.199218	0.954897
Q3KNV8	PCGF3	Polycomb group RING finger protein 3	0.199157	0.508842
Q9Y5Q9	GTF3C3	General transcription factor 3C polypeptide 3	0.30753	2.00732
O96013	PAK4	Serine/threonine-protein kinase PAK 4	0.199155	0.714417
Q9HC21	SLC25A19	Mitochondrial thiamine pyrophosphate carrier	0.199014	1.01299
Q8WUY1	THEM6	Protein THEM6	0.199008	0.229533
P19367	HK1	Hexokinase-1	0.198972	1.13744
O00178	GTPBP1	GTP-binding protein 1	0.19402	1.45006
Q9Y285	FARSA	Phenylalanine--tRNA ligase alpha subunit	0.198848	0.389931
Q9Y4K3	TRAF6	TNF receptor-associated factor 6	0.300816	1.90796
Q6PD62	CTR9	RNA polymerase-associated protein CTR9 homolog	0.168314	1.42697
Q9BUL8	PDCD10	Programmed cell death protein 10	0.19868	0.823107
Q96HA7	TONSL	Tonsoku-like protein	0.198573	0.300092
Q9C0B0	UNK	RING finger protein unkempt homolog	0.354652	1.92798
Q8WVL7	ANKRD49	Ankyrin repeat domain-containing protein 49	0.198455	0.606314
Q9H9P8	L2HGDH	L-2-hydroxyglutarate dehydrogenase, mitochondrial	0.198314	1.22124
O95232	LUC7L3	Luc7-like protein 3	0.243584	1.83596
Q9Y6I4	USP3	Ubiquitin carboxyl-terminal hydrolase 3	0.277104	1.51327
Q9UIC8	LCMT1	Leucine carboxyl methyltransferase 1	0.198312	0.26423
Q15459	SF3A1	Splicing factor 3A subunit 1	0.198269	1.16897
Q8IWB1	ITPRIP	Inositol 1,4,5-trisphosphate receptor-interacting protein	0.600061	2.72241
Q9UNQ0	ABCG2	Broad substrate specificity ATP-binding cassette transporter ABCG2	0.198212	0.10085
Q86WW8	COA5	Cytochrome c oxidase assembly factor 5	0.197989	0.176651
Q9Y4B5	MTCL1	Microtubule cross-linking factor 1	0.197942	0.134652
Q96PE3	INPP4A	Inositol polyphosphate-4-phosphatase type I A	0.197933	0.926687
Q9NRN5	OLFML3	Olfactomedin-like protein 3	0.197929	0.328481
P08670	VIM	Vimentin	0.200572	1.4291
P36551	CPOX	Oxygen-dependent coproporphyrinogen-III oxidase, mitochondrial	0.382165	1.80023
Q92614	MYO18A	Unconventional myosin-XVIIIa	0.197847	0.614667
Q12788	TBL3	Transducin beta-like protein 3	0.223541	1.53157
Q86YR5	GPSM1	G-protein-signaling modulator 1	0.179996	1.30342
Q9UGM6	WARS2	Tryptophan--tRNA ligase, mitochondrial	0.215185	1.78551
Q13901	C1D	Nuclear nucleic acid-binding protein C1D	0.197835	0.393462
Q5JVF3	PCID2	PCI domain-containing protein 2	0.19777	0.90957
Q02218	OGDH	2-oxoglutarate dehydrogenase complex component E1	0.197486	1.27603
Q7L4E1	MIGA2	Mitoguardin 2	0.197478	0.29347
P36776	LONP1	Lon protease homolog, mitochondrial	0.197443	0.987937
Q02763	TEK	Angiopoietin-1 receptor	0.197364	0.409848
Q8IWW6	ARHGAP12	Rho GTPase-activating protein 12	0.298149	1.87261
Q99689	FEZ1	Fasciculation and elongation protein zeta-1	0.197357	0.799788
Q5JRX3	PITRM1	Presequence protease, mitochondrial	0.197319	0.222374
Q9NZ52	GGA3	ADP-ribosylation factor-binding protein GGA3	0.197283	0.868618
P62995	TRA2B	Transformer-2 protein homolog beta	0.196952	0.929077
Q8NFW8	CMAS	N-acylneuraminate cytidylyltransferase	0.196746	0.934649
Q9BWH6	RPAP1	RNA polymerase II-associated protein 1	0.295773	2.02994
Q96CM8	ACSF2	Medium-chain acyl-CoA ligase ACSF2, mitochondrial	0.196675	0.686836
Q9P2R3	ANKFY1	Rabankyrin-5	0.196643	1.00572
Q9UI26	IPO11	Importin-11	0.196558	0.577119
Q9H2W6	MRPL46	39S ribosomal protein L46, mitochondrial	0.196318	0.635926
Q8WTW4	NPRL2	GATOR complex protein NPRL2	0.196223	0.405331
Q8N2F6	ARMC10	Armadillo repeat-containing protein 10	0.196071	0.334065
P54253	ATXN1	Ataxin-1	0.196033	0.506688
Q86WB0	ZC3HC1	Zinc finger C3HC-type protein 1	0.265137	1.96333
P47756	CAPZB	F-actin-capping protein subunit beta	0.19603	0.337312
Q92979	EMG1	Ribosomal RNA small subunit methyltransferase NEP1	0.195839	0.851406
Q01082	SPTBN1	Spectrin beta chain, non-erythrocytic 1	0.195821	0.653948
Q6NW34	NEPRO	Nucleolus and neural progenitor protein	0.195688	0.242646
Q9UHY1	NRBP1	Nuclear receptor-binding protein	0.195682	0.759932
O00522	KRIT1	Krev interaction trapped protein 1	0.245299	1.66805
Q6YN16	HSDL2	Hydroxysteroid dehydrogenase-like protein 2	0.19561	0.53001
Q10713	PMPCA	Mitochondrial-processing peptidase subunit alpha	0.195375	0.945879
Q99757	TXN2	Thioredoxin, mitochondrial	0.245089	1.34088
O14966	RAB29	Ras-related protein Rab-7L1	0.194885	0.635926
Q9NQZ2	UTP3	Something about silencing protein 10	0.194872	0.457401
P29401	TKT	Transketolase	0.236965	2.024
Q15696	ZRSR2	U2 small nuclear ribonucleoprotein auxiliary factor 35 kDa subunit-related protein 2	0.194563	0.539359
Q8TEL6	TRPC4AP	Short transient receptor potential channel 4-associated protein	0.194328	0.427408
P29353	SHC1	SHC-transforming protein 1	0.194127	0.748824
P46063	RECQL	ATP-dependent DNA helicase Q1	0.193821	0.83512
Q9H2K8	TAOK3	Serine/threonine-protein kinase TAO3	0.19382	0.437282
Q15424	SAFB	Scaffold attachment factor B1	0.193714	0.732821
P49915	GMPS	GMP synthase [glutamine-hydrolyzing]	0.232111	1.42924
Q9Y6H1	CHCHD2	Coiled-coil-helix-coiled-coil-helix domain-containing protein 2	0.193551	0.418781
Q9NR56	MBNL1	Muscleblind-like protein 1	0.193528	0.188157
Q96EU6	RRP36	Ribosomal RNA processing protein 36 homolog	0.193425	0.716254
O94885	SASH1	SAM and SH3 domain-containing protein 1	0.193197	0.928937
Q9BX66	SORBS1	Sorbin and SH3 domain-containing protein 1	0.193176	0.198356
Q8N5C8	TAB3	TGF-beta-activated kinase 1 and MAP3K7-binding protein 3	0.192781	0.444611
Q6UW63	POGLUT2	Protein O-glucosyltransferase 2	0.192632	0.378686
Q969G3	SMARCE1	SWI/SNF-related matrix-associated actin-dependent regulator of chromatin subfamily E member 1	0.192312	0.868921
Q12792	TWF1	Twinfilin-1	0.297156	2.20768
Q6DCA0	AMMECR1L	AMMECR1-like protein	0.192302	0.770282
O60331	PIP5K1C	Phosphatidylinositol 4-phosphate 5-kinase type-1 gamma	0.191951	0.780846
P54922	ADPRH	ADP-ribosylhydrolase ARH1	0.191915	0.207543
P42566	EPS15	Epidermal growth factor receptor substrate 15	0.191906	0.83765
Q01658	DR1	Protein Dr1	0.191821	0.52092
Q96CX2	KCTD12	BTB/POZ domain-containing protein KCTD12	0.191766	0.667781
Q9ULH1	ASAP1	Arf-GAP with SH3 domain, ANK repeat and PH domain-containing protein 1	0.325919	1.91635
Q96PK6	RBM14	RNA-binding protein 14	0.289259	1.45283
Q96F63	CCDC97	Coiled-coil domain-containing protein 97	0.191751	0.367021
Q9NQ29	LUC7L	Putative RNA-binding protein Luc7-like 1	0.191689	0.7108
P26440	IVD	Isovaleryl-CoA dehydrogenase, mitochondrial	0.191617	0.336739
O75828	CBR3	Carbonyl reductase [NADPH] 3	0.19157	0.177433
Q14160	SCRIB	Protein scribble homolog	0.178656	1.67436
Q96ST3	SIN3A	Paired amphipathic helix protein Sin3a	0.191493	0.537897
Q5VZ89	DENND4C	DENN domain-containing protein 4C	0.191475	0.585755
Q9Y680	FKBP7	Peptidyl-prolyl cis-trans isomerase FKBP7	0.191181	0.457503
O00142	TK2	Thymidine kinase 2, mitochondrial	0.191009	0.213975
O75448	MED24	Mediator of RNA polymerase II transcription subunit 24	0.190827	0.703826
Q96D53	COQ8B	Atypical kinase COQ8B, mitochondrial	0.190759	0.803185
Q9H1E3	NUCKS1	Nuclear ubiquitous casein and cyclin-dependent kinase substrate 1	0.190726	0.148081
Q9Y243	AKT3	RAC-gamma serine/threonine-protein kinase	0.190368	0.72772
Q96AB6	NTAN1	Protein N-terminal asparagine amidohydrolase	0.190314	1.11615
Q96FX7	TRMT61A	tRNA (adenine(58)-N(1))-methyltransferase catalytic subunit TRMT61A	0.189924	0.387565
P05120	SERPINB2	Plasminogen activator inhibitor 2	0.189822	0.166264
P08574	CYC1	Cytochrome c1, heme protein, mitochondrial	0.189566	0.181707
P10588	NR2F6	Nuclear receptor subfamily 2 group F member 6	0.189346	0.38359
Q9BVP2	GNL3	Guanine nucleotide-binding protein-like 3	0.189305	0.755158
Q8NC56	LEMD2	LEM domain-containing protein 2	0.189154	0.517839
Q9ULW3	ABT1	Activator of basal transcription 1	0.189038	0.653999
Q8N684	CPSF7	Cleavage and polyadenylation specificity factor subunit 7	0.188971	0.831808
Q969X5	ERGIC1	Endoplasmic reticulum-Golgi intermediate compartment protein 1	0.188863	0.187301
Q86U42	PABPN1	Polyadenylate-binding protein 2	0.188619	0.759932
Q6IC98	GRAMD4	GRAM domain-containing protein 4	0.188532	0.390239
Q15334	LLGL1	Lethal(2) giant larvae protein homolog 1	0.188491	0.402713
Q16658	FSCN1	Fascin	0.188373	0.588893
O76024	WFS1	Wolframin	0.430612	1.66878
Q9Y463	DYRK1B	Dual specificity tyrosine-phosphorylation-regulated kinase 1B	0.188238	0.32985
Q9Y6D9	MAD1L1	Mitotic spindle assembly checkpoint protein MAD1	0.188182	1.06975
Q9BUB7	TMEM70	Transmembrane protein 70, mitochondrial	0.187904	0.336022
Q9UJA5	TRMT6	tRNA (adenine(58)-N(1))-methyltransferase non-catalytic subunit TRM6	0.187848	0.822909
Q9NXF1	TEX10	Testis-expressed protein 10	0.187845	1.16626
P49411	TUFM	Elongation factor Tu, mitochondrial	0.256374	1.9283
Q765P7	MTSS2	Protein MTSS 2	0.187813	0.24223
Q9Y5Q8	GTF3C5	General transcription factor 3C polypeptide 5	0.306188	2.06336
O14730	RIOK3	Serine/threonine-protein kinase RIO3	0.187791	0.755158
Q9P015	MRPL15	39S ribosomal protein L15, mitochondrial	0.187595	0.895882
Q6P1L5	FAM117B	Protein FAM117B	0.187395	0.657142
O95900	TRUB2	Pseudouridylate synthase TRUB2, mitochondrial	0.187392	0.42592
P61201	COPS2	COP9 signalosome complex subunit 2	0.187363	0.372675
Q8IWL3	HSCB	Iron-sulfur cluster co-chaperone protein HscB	0.187228	0.866161
Q9Y5L4	TIMM13	Mitochondrial import inner membrane translocase subunit Tim13	0.187213	1.12316
Q02108	GUCY1A1	Guanylate cyclase soluble subunit alpha-1	0.187046	0.16522
Q16656	NRF1	Nuclear respiratory factor 1	0.186981	0.488559
O94927	HAUS5	HAUS augmin-like complex subunit 5	0.186864	0.32408
Q9BPY3	FAM118B	Protein FAM118B	0.186803	0.537249
P23610	F8A3	40-kDa huntingtin-associated protein	0.186731	0.873639
O60268	KIAA0513	Uncharacterized protein KIAA0513	0.186083	0.160885
P14621	ACYP2	Acylphosphatase-2	0.186022	0.328262
Q8IWU5	SULF2	Extracellular sulfatase Sulf-2	0.185844	0.799144
O14678	ABCD4	Lysosomal cobalamin transporter ABCD4	0.185469	0.180097
Q9P2I0	CPSF2	Cleavage and polyadenylation specificity factor subunit 2	0.185413	1.18003
Q8N8A2	ANKRD44	Serine/threonine-protein phosphatase 6 regulatory ankyrin repeat subunit B	0.185272	0.737997
Q9GZU3	TMEM39B	Transmembrane protein 39B	0.185259	0.633605
Q9H9G7	AGO3	Protein argonaute-3	0.185258	0.988373
Q96AZ6	ISG20	Interferon-stimulated gene 20 kDa protein	0.185199	0.121923
Q9NQ89	C12orf4	Protein C12orf4	0.185037	0.738608
Q14353	GAMT	Guanidinoacetate N-methyltransferase	0.184884	0.471942
Q9UBW8	COPS7A	COP9 signalosome complex subunit 7a	0.184675	0.27609
Q9Y291	MRPS33	28S ribosomal protein S33, mitochondrial	0.184638	0.166234
Q9UPQ9	TNRC6B	Trinucleotide repeat-containing gene 6B protein	0.18453	0.480082
Q15631	TSN	Translin	0.182205	1.4039
Q96BZ8	LENG1	Leukocyte receptor cluster member 1	0.184448	0.157452
Q9GZT6	CCDC90B	Coiled-coil domain-containing protein 90B, mitochondrial	0.289104	1.77345
Q9BX68	HINT2	Adenosine 5'-monophosphoramidase HINT2	0.184132	0.714028
Q5SYE7	NHSL1	NHS-like protein 1	0.184086	0.485237
Q969Z3	MTARC2	Mitochondrial amidoxime reducing component 2	0.183933	0.435347
Q96SB3	PPP1R9B	Neurabin-2	0.183922	1.25253
Q5HYA8	TMEM67	Meckelin	0.18384	0.126223
Q9Y679	AUP1	Lipid droplet-regulating VLDL assembly factor AUP1	0.183823	0.803691
Q5RKV6	EXOSC6	Exosome complex component MTR3	0.18381	0.895882
Q6GMV2	SMYD5	Histone-lysine N-trimethyltransferase SMYD5	0.183797	0.599298
P10155	RO60	RNA-binding protein RO60	0.22024	2.08833
Q5T653	MRPL2	39S ribosomal protein L2, mitochondrial	0.183666	0.220898
Q8N680	ZBTB2	Zinc finger and BTB domain-containing protein 2	0.183213	0.343
Q14108	SCARB2	Lysosome membrane protein 2	0.356825	1.5596
Q32NC0	C18orf21	UPF0711 protein C18orf21	0.18296	0.640256
P61163	ACTR1A	Alpha-centractin	0.182947	0.221139
Q86UW7	CADPS2	Calcium-dependent secretion activator 2	0.182891	0.934828
Q9P1U1	ACTR3B	Actin-related protein 3B	0.182828	0.245297
Q9H300	PARL	Presenilins-associated rhomboid-like protein, mitochondrial	0.340484	2.37326
O94813	SLIT2	Slit homolog 2 protein	0.182745	0.438284
Q9UEW8	STK39	STE20/SPS1-related proline-alanine-rich protein kinase	0.182694	0.458924
Q9BYK8	HELZ2	Helicase with zinc finger domain 2	0.182687	0.175569
[truncated: 5,806 more rows]

## Sheet: Raw data
Accession	Gene names	Protein names	miP-FERMT3_miRFP670nano_log2FoldChange	miP-FERMT3_miRFP670nano_CTRL_log10 FDR (Adj p-value)
Q15646	OASL	2'-5'-oligoadenylate synthase-like protein	3.70345	4.15124
Q93084	ATP2A3	Sarcoplasmic/endoplasmic reticulum calcium ATPase 3	2.96282	4.06036
Q13797	ITGA9	Integrin alpha-9	2.70958	3.67584
Q9BZM6	ULBP1	UL16-binding protein 1	2.39396	2.94547
P07197	NEFM	Neurofilament medium polypeptide	2.3937	4.58448
Q9NV23	OLAH	S-acyl fatty acid synthase thioesterase, medium chain	2.30373	1.24064
Q9Y5Y7	LYVE1	Lymphatic vessel endothelial hyaluronic acid receptor 1	2.35129	1.6304
Q6ZUK4	TMEM26	Transmembrane protein 26	2.10831	1.08276
P00750	PLAT	Tissue-type plasminogen activator	2.30716	2.43253
O43182	ARHGAP6	Rho GTPase-activating protein 6	2.22507	3.13686
Q99612	KLF6	Krueppel-like factor 6	1.49991	0.5865
Q9ULI4	KIF26A	Kinesin-like protein KIF26A	2.12186	1.87347
P06858	LPL	Lipoprotein lipase	2.1131	1.78171
Q96MM6	HSPA12B	Heat shock 70 kDa protein 12B	2.10781	2.508
P35414	APLNR	Apelin receptor	1.43565	0.865013
Q96KR6	FAM210B	Protein FAM210B, mitochondrial	1.33689	1.0274
P09913	IFIT2	Interferon-induced protein with tetratricopeptide repeats 2	2.07564	2.61356
P28907	CD38	ADP-ribosyl cyclase/cyclic ADP-ribose hydrolase 1	1.30187	0.674511
P42771	CDKN2A	Cyclin-dependent kinase inhibitor 2A	2.0742	1.83197
P09914	IFIT1	Interferon-induced protein with tetratricopeptide repeats 1	1.93961	2.05788
P61647	ST8SIA6	Alpha-2,8-sialyltransferase 8F	1.93464	5.20873
O14879	IFIT3	Interferon-induced protein with tetratricopeptide repeats 3	1.87469	2.42117
P53708	ITGA8	Integrin alpha-8	1.84516	2.34088
P24530	EDNRB	Endothelin receptor type B	1.78195	2.48185
P45844	ABCG1	ATP-binding cassette sub-family G member 1	1.7548	2.80376
P13611	VCAN	Versican core protein	1.70207	1.79977
Q9UII4	HERC5	E3 ISG15--protein ligase HERC5	1.69373	2.8943
Q9H9Q4	NHEJ1	Non-homologous end-joining factor 1	1.20825	0.590229
P35219	CA8	Carbonic anhydrase-related protein	1.66895	3.10714
P42772	CDKN2B	Cyclin-dependent kinase 4 inhibitor B	1.56663	3.60428
Q96IP4	TENT5A	Terminal nucleotidyltransferase 5A	1.54889	3.13686
P48740	MASP1	Mannan-binding lectin serine protease 1	1.548	2.43776
Q92828	CORO2A	Coronin-2A	1.53915	2.08293
Q5SGD2	PPM1L	Protein phosphatase 1L	1.524	3.40745
Q9Y251	HPSE	Heparanase	1.49475	2.94627
Q13541	EIF4EBP1	Eukaryotic translation initiation factor 4E-binding protein 1	1.19358	0.393326
O00408	PDE2A	cGMP-dependent 3',5'-cyclic phosphodiesterase	1.4937	2.51872
Q96F45	ZNF503	Zinc finger protein 503	1.18499	0.96734
Q15124	PGM5	Phosphoglucomutase-like protein 5	1.42206	1.49315
Q9NQ79	CRTAC1	Cartilage acidic protein 1	1.41357	2.46526
Q2M3D2	EXOC3L2	Exocyst complex component 3-like protein 2	1.39078	2.22146
Q9H3G5	CPVL	Probable serine carboxypeptidase CPVL	1.15769	1.13579
P56199	ITGA1	Integrin alpha-1	1.39067	1.69047
Q53TN4	CYBRD1	Plasma membrane ascorbate-dependent reductase CYBRD1	1.33534	1.83921
P32121	ARRB2	Beta-arrestin-2	1.33124	4.39707
Q6ZRI6	C15orf39	Uncharacterized protein C15orf39	1.31314	1.85892
P07998	RNASE1	Ribonuclease pancreatic	1.30735	2.17453
Q8TED9	AFAP1L1	Actin filament-associated protein 1-like 1	1.26595	1.87882
P27701	CD82	CD82 antigen	1.14532	0.876708
Q8NF50	DOCK8	Dedicator of cytokinesis protein 8	1.13873	0.93472
Q15847	ADIRF	Adipogenesis regulatory factor	1.08465	1.26917
Q13402	MYO7A	Unconventional myosin-VIIa	1.0808	1.23373
Q96F15	GIMAP5	GTPase IMAP family member 5	1.07079	0.576651
Q6UX71	PLXDC2	Plexin domain-containing protein 2	1.24621	1.37698
O75899	GABBR2	Gamma-aminobutyric acid type B receptor subunit 2	1.23456	2.27838
Q9NQV5	PRDM11	PR domain-containing protein 11	1.06844	1.11615
Q9Y2D0	CA5B	Carbonic anhydrase 5B, mitochondrial	1.22838	1.86137
Q8WUJ3	CEMIP	Cell migration-inducing and hyaluronan-binding protein	1.18738	1.76202
Q8WWI1	LMO7	LIM domain only protein 7	1.17728	1.83239
P61925	PKIA	cAMP-dependent protein kinase inhibitor alpha	1.03503	0.595345
P51606	RENBP	N-acylglucosamine 2-epimerase	1.17398	2.73955
P55289	CDH12	Cadherin-12	1.16831	2.7997
P05186	ALPL	Alkaline phosphatase, tissue-nonspecific isozyme	1.01307	0.822909
O00244	ATOX1	Copper transport protein ATOX1	0.993339	0.566554
Q96BQ1	FAM3D	Protein FAM3D	0.990331	1.09105
Q8IV61	RASGRP3	Ras guanyl-releasing protein 3	1.13375	3.54729
Q9HBL0	TNS1	Tensin-1	1.13009	1.94007
P42568	MLLT3	Protein AF-9	1.12288	2.75078
Q96A26	FAM162A	Protein FAM162A	0.988792	0.529935
Q8NI60	COQ8A	Atypical kinase COQ8A, mitochondrial	1.10994	2.508
Q9Y2F5	ICE1	Little elongation complex subunit 1	0.98079	1.12616
Q8TER5	ARHGEF40	Rho guanine nucleotide exchange factor 40	0.94998	0.954897
P53803	POLR2K	DNA-directed RNA polymerases I, II, and III subunit RPABC4	0.889825	0.543446
Q5RI15	COX20	Cytochrome c oxidase assembly protein COX20, mitochondrial	0.878358	0.544889
O75781	PALM	Paralemmin-1	1.10572	2.03902
Q96PM9	ZNF385A	Zinc finger protein 385A	1.10067	2.36344
Q9BXL7	CARD11	Caspase recruitment domain-containing protein 11	0.876401	0.738608
Q9P2P1	NYNRIN	Protein NYNRIN	1.10067	2.95059
P28906	CD34	Hematopoietic progenitor cell antigen CD34	0.838031	0.430764
Q9ULV1	FZD4	Frizzled-4	0.837674	0.745542
Q9UGI6	KCNN3	Small conductance calcium-activated potassium channel protein 3	1.09973	2.55301
Q9BSH4	TACO1	Translational activator of cytochrome c oxidase 1	0.834572	0.950188
Q9H7E9	C8orf33	UPF0488 protein C8orf33	1.08344	2.64546
Q92786	PROX1	Prospero homeobox protein 1	1.07998	2.81925
Q8NFY9	KBTBD8	Kelch repeat and BTB domain-containing protein 8	0.833732	0.669835
O94808	GFPT2	Glutamine--fructose-6-phosphate aminotransferase [isomerizing] 2	0.816485	0.739785
O15061	SYNM	Synemin	1.06917	3.78833
P35625	TIMP3	Metalloproteinase inhibitor 3	0.815123	0.642401
Q9UBP6	METTL1	tRNA (guanine-N(7)-)-methyltransferase	0.806904	1.01582
Q9P2F8	SIPA1L2	Signal-induced proliferation-associated 1-like protein 2	1.05936	3.40745
Q9H6S3	EPS8L2	Epidermal growth factor receptor kinase substrate 8-like protein 2	0.805479	1.25992
Q13115	DUSP4	Dual specificity protein phosphatase 4	1.05152	3.82877
Q8WWQ8	STAB2	Stabilin-2	0.803349	0.258914
Q96GE6	CALML4	Calmodulin-like protein 4	1.04917	1.81917
Q14573	ITPR3	Inositol 1,4,5-trisphosphate receptor type 3	1.04632	2.65714
Q15361	TTF1	Transcription termination factor 1	1.04264	1.68132
Q99541	PLIN2	Perilipin-2	1.02908	3.55038
Q9BYX2	TBC1D2	TBC1 domain family member 2A	1.02513	2.21353
O14495	PLPP3	Phospholipid phosphatase 3	1.02498	2.18771
Q92485	SMPDL3B	Acid sphingomyelinase-like phosphodiesterase 3b	0.995599	2.01602
Q96S99	PLEKHF1	Pleckstrin homology domain-containing family F member 1	0.992565	3.31638
O76054	SEC14L2	SEC14-like protein 2	0.991334	3.60428
Q14934	NFATC4	Nuclear factor of activated T-cells, cytoplasmic 4	0.990076	3.08358
Q9Y421	FAM32A	Protein FAM32A	0.798169	0.653546
Q96SW2	CRBN	Protein cereblon	0.978334	4.49849
Q13472	TOP3A	DNA topoisomerase 3-alpha	0.793097	0.638208
Q60I27	ALS2CL	ALS2 C-terminal-like protein	0.792538	1.22938
O00548	DLL1	Delta-like protein 1	0.977677	2.79468
Q9Y3Q0	NAALAD2	N-acetylated-alpha-linked acidic dipeptidase 2	0.783472	0.539766
Q9HBH9	MKNK2	MAP kinase-interacting serine/threonine-protein kinase 2	0.749831	0.889827
Q8IY63	AMOTL1	Angiomotin-like protein 1	0.975735	3.85089
Q53R41	FASTKD1	FAST kinase domain-containing protein 1, mitochondrial	0.749625	0.291534
Q63HK5	TSHZ3	Teashirt homolog 3	0.960992	1.71473
Q13153	PAK1	Serine/threonine-protein kinase PAK 1	0.737731	1.18848
Q9H0U9	TSPYL1	Testis-specific Y-encoded-like protein 1	0.955264	2.82435
Q9BXJ0	C1QTNF5	Complement C1q tumor necrosis factor-related protein 5	0.730059	0.713592
Q53EU6	GPAT3	Glycerol-3-phosphate acyltransferase 3	0.726496	0.758132
P56556	NDUFA6	NADH dehydrogenase [ubiquinone] 1 alpha subcomplex subunit 6	0.713041	0.314696
Q8IZD4	DCP1B	mRNA-decapping enzyme 1B	0.710673	1.20878
Q8WTX7	CASTOR1	Cytosolic arginine sensor for mTORC1 subunit 1	0.943548	2.06336
Q9BQT9	CLSTN3	Calsyntenin-3	0.939444	1.47658
Q9BTA9	WAC	WW domain-containing adapter protein with coiled-coil	0.709412	0.506292
Q9BUZ4	TRAF4	TNF receptor-associated factor 4	0.927326	3.72986
P14373	TRIM27	Zinc finger protein RFP	0.924769	4.39707
Q6FIF0	ZFAND6	AN1-type zinc finger protein 6	0.708271	1.2136
P0DMN0	SULT1A4	Sulfotransferase 1A4	0.924093	1.54475
Q7L591	DOK3	Docking protein 3	0.701846	0.402756
A6NI79	CCDC69	Coiled-coil domain-containing protein 69	0.923765	2.62704
Q8WZ74	CTTNBP2	Cortactin-binding protein 2	0.923085	1.6774
Q9H246	C1orf21	Uncharacterized protein C1orf21	0.914912	1.93169
O75427	LRCH4	Leucine-rich repeat and calponin homology domain-containing protein 4	0.910521	1.98233
Q63ZY3	KANK2	KN motif and ankyrin repeat domain-containing protein 2	0.908146	4.30486
Q8TEQ0	SNX29	Sorting nexin-29	0.904015	4.39707
O15116	LSM1	U6 snRNA-associated Sm-like protein LSm1	0.701415	0.629124
Q8N108	MIER1	Mesoderm induction early response protein 1	0.696822	1.11575
Q14135	VGLL4	Transcription cofactor vestigial-like protein 4	0.695136	1.02157
Q86YC3	NRROS	Transforming growth factor beta activator LRRC33	0.900325	2.34088
O14770	MEIS2	Homeobox protein Meis2	0.896684	1.99125
Q92522	H1-10	Histone H1.10	0.889316	2.19943
Q01831	XPC	DNA repair protein complementing XP-C cells	0.875815	1.95437
P11308	ERG	Transcriptional regulator ERG	0.692964	1.21603
P40617	ARL4A	ADP-ribosylation factor-like protein 4A	0.692137	0.466633
Q9HAT8	PELI2	E3 ubiquitin-protein ligase pellino homolog 2	0.870915	2.20168
P16066	NPR1	Atrial natriuretic peptide receptor 1	0.87018	1.76202
P07711	CTSL	Procathepsin L	0.862263	3.00386
O75578	ITGA10	Integrin alpha-10	0.691953	0.823107
Q16527	CSRP2	Cysteine and glycine-rich protein 2	0.483236	2.60275
Q9H8H3	METTL7A	Putative methyltransferase-like protein 7A	0.852875	1.6827
P49961	ENTPD1	Ectonucleoside triphosphate diphosphohydrolase 1	0.686648	0.729067
P68371	TUBB4B	Tubulin beta-4B chain	0.113746	0.225793
Q8WY36	BBX	HMG box transcription factor BBX	0.849253	1.65338
P49116	NR2C2	Nuclear receptor subfamily 2 group C member 2	0.844773	2.49444
Q9C0C7	AMBRA1	Activating molecule in BECN1-regulated autophagy protein 1	0.843811	2.74418
O95759	TBC1D8	TBC1 domain family member 8	0.843062	1.94919
P49773	HINT1	Adenosine 5'-monophosphoramidase HINT1	0.686004	0.320699
Q9UK73	FEM1B	Protein fem-1 homolog B	0.685834	1.13688
P46527	CDKN1B	Cyclin-dependent kinase inhibitor 1B	0.830691	1.94159
O75420	GIGYF1	GRB10-interacting GYF protein 1	0.829257	2.95647
Q5T292	TMEM273	Transmembrane protein 273	0.685459	1.15131
Q5GJ75	TNFAIP8L3	Tumor necrosis factor alpha-induced protein 8-like protein 3	0.828077	1.42295
P55201	BRPF1	Peregrin	0.827294	2.86569
Q05707	COL14A1	Collagen alpha-1(XIV) chain	0.68133	0.852701
Q9H336	CRISPLD1	Cysteine-rich secretory protein LCCL domain-containing 1	0.680039	1.03898
Q14195	DPYSL3	Dihydropyrimidinase-related protein 3	0.825497	3.09454
Q8WUB8	PHF10	PHD finger protein 10	0.679417	0.564095
Q75N03	CBLL1	E3 ubiquitin-protein ligase Hakai	0.393515	2.06624
Q9NZU5	LMCD1	LIM and cysteine-rich domains protein 1	0.677918	0.2905
O00421	CCRL2	C-C chemokine receptor-like 2	0.825219	2.13065
Q9BZV1	UBXN6	UBX domain-containing protein 6	0.675962	0.408195
Q9UKG9	CROT	Peroxisomal carnitine O-octanoyltransferase	0.82294	2.46785
Q9H2K0	MTIF3	Translation initiation factor IF-3, mitochondrial	0.664714	0.52247
O75843	AP1G2	AP-1 complex subunit gamma-like 2	0.820536	4.39707
Q9GZR7	DDX24	ATP-dependent RNA helicase DDX24	0.568459	2.95112
Q9NSI8	SAMSN1	SAM domain-containing protein SAMSN-1	0.660298	1.24752
P83110	HTRA3	Serine protease HTRA3	0.659679	0.722763
P0C7T5	ATXN1L	Ataxin-1-like	0.650677	1.28765
P46926	GNPDA1	Glucosamine-6-phosphate isomerase 1	0.646307	0.92259
Q69YL0	NCBP2AS2	Protein NCBP2AS2	0.812337	4.24005
Q96PP9	GBP4	Guanylate-binding protein 4	0.640642	0.714775
P78357	CNTNAP1	Contactin-associated protein 1	0.638822	0.825101
Q92597	NDRG1	Protein NDRG1	0.811663	4.06282
Q9P2D1	CHD7	Chromodomain-helicase-DNA-binding protein 7	0.810141	4.49849
Q6MZQ0	PRR5L	Proline-rich protein 5-like	0.80106	1.80932
Q9UPR0	PLCL2	Inactive phospholipase C-like protein 2	0.79641	3.47032
O43166	SIPA1L1	Signal-induced proliferation-associated 1-like protein 1	0.795382	1.96333
Q9UNS1	TIMELESS	Protein timeless homolog	0.367221	1.46046
Q9BRT6	LLPH	Protein LLP homolog	0.637889	0.679781
Q6ZN06	ZNF813	Zinc finger protein 813	0.793949	1.35624
P14921	ETS1	Protein C-ets-1	0.578257	1.75384
Q9H0L4	CSTF2T	Cleavage stimulation factor subunit 2 tau variant	0.49942	1.47439
C9JLR9	ZFTA	Zinc finger translocation-associated protein	0.790418	3.26029
Q86X02	CDR2L	Cerebellar degeneration-related protein 2-like	0.788584	4.21904
Q96IU4	ABHD14B	Putative protein-lysine deacylase ABHD14B	0.635756	0.465647
P25791	LMO2	Rhombotin-2	0.624693	0.878693
Q6NUJ5	PWWP2B	PWWP domain-containing protein 2B	0.624135	1.28227
Q9Y2C4	EXOG	Nuclease EXOG, mitochondrial	0.623028	0.800178
Q15560	TCEA2	Transcription elongation factor A protein 2	0.620621	0.960711
O95631	NTN1	Netrin-1	0.61988	0.237258
Q68D85	NCR3LG1	Natural cytotoxicity triggering receptor 3 ligand 1	0.618428	0.776811
Q969J2	ZKSCAN4	Zinc finger protein with KRAB and SCAN domains 4	0.614941	0.85702
P62805	H4C16	Histone H4	0.613847	1.04121
Q8IXI1	RHOT2	Mitochondrial Rho GTPase 2	0.613584	0.519912
P06400	RB1	Retinoblastoma-associated protein	0.386184	2.15914
Q9BVG3	TRIM62	E3 ubiquitin-protein ligase TRIM62	0.613439	0.954897
Q8TCT1	PHOSPHO1	Phosphoethanolamine/phosphocholine phosphatase	0.781528	2.408
P05413	FABP3	Fatty acid-binding protein, heart	0.612814	0.584226
O75953	DNAJB5	DnaJ homolog subfamily B member 5	0.556213	1.96119
Q9BRS8	LARP6	La-related protein 6	0.610782	1.04067
Q86X95	CIR1	Corepressor interacting with RBPJ 1	0.607364	0.446451
Q9BYD3	MRPL4	39S ribosomal protein L4, mitochondrial	0.606572	0.501296
Q8N1G0	ZNF687	Zinc finger protein 687	0.779027	2.98499
Q96N96	SPATA13	Spermatogenesis-associated protein 13	0.603555	0.92259
Q96AQ6	PBXIP1	Pre-B-cell leukemia transcription factor-interacting protein 1	0.777645	4.72045
Q7Z3Q1	SLC46A3	Solute carrier family 46 member 3	0.601973	0.916571
P50238	CRIP1	Cysteine-rich protein 1	0.599801	0.447177
Q5K4L6	SLC27A3	Long-chain fatty acid transport protein 3	0.773153	3.16326
Q9Y6H5	SNCAIP	Synphilin-1	0.771399	2.49444
P58004	SESN2	Sestrin-2	0.766534	4.24005
P07305	H1-0	Histone H1.0	0.761639	1.74652
Q8N573	OXR1	Oxidation resistance protein 1	0.760926	2.14356
P22692	IGFBP4	Insulin-like growth factor-binding protein 4	0.598782	0.639021
Q9Y303	AMDHD2	N-acetylglucosamine-6-phosphate deacetylase	0.750482	2.04791
Q96HP0	DOCK6	Dedicator of cytokinesis protein 6	0.750359	3.81935
Q5JU69	TOR2A	Torsin-2A	0.598748	1.107
Q9NSY1	BMP2K	BMP-2-inducible protein kinase	0.749026	3.29709
Q8N1W2	ZNF710	Zinc finger protein 710	0.594031	1.11679
Q15369	ELOC	Elongin-C	0.591594	0.276482
Q9NRW3	APOBEC3C	DNA dC->dU-editing enzyme APOBEC-3C	0.591507	1.06258
O60293	ZFC3H1	Zinc finger C3H1 domain-containing protein	0.568466	3.25052
Q01105	SET	Protein SET	0.587472	0.920172
P42330	AKR1C3	Aldo-keto reductase family 1 member C3	0.585307	0.810436
O75525	KHDRBS3	KH domain-containing, RNA-binding, signal transduction-associated protein 3	0.585208	1.26169
Q14240	EIF4A2	Eukaryotic initiation factor 4A-II	0.584603	1.02554
P62306	SNRPF	Small nuclear ribonucleoprotein F	0.583647	1.01558
Q96P48	ARAP1	Arf-GAP with Rho-GAP domain, ANK repeat and PH domain-containing protein 1	0.742568	2.45317
Q6ZMZ3	SYNE3	Nesprin-3	0.742243	3.13686
Q05519	SRSF11	Serine/arginine-rich splicing factor 11	0.58222	1.02081
Q8TCU6	PREX1	Phosphatidylinositol 3,4,5-trisphosphate-dependent Rac exchanger 1 protein	0.579903	0.811469
P16870	CPE	Carboxypeptidase E	0.740351	1.62443
Q53GG5	PDLIM3	PDZ and LIM domain protein 3	0.52588	2.83774
Q9BWM7	SFXN3	Sideroflexin-3	0.575777	0.892728
Q8TBZ6	TRMT10A	tRNA methyltransferase 10 homolog A	0.573839	1.24671
P08571	CD14	Monocyte differentiation antigen CD14	0.573295	0.888862
Q96HA1	POM121	Nuclear envelope pore membrane protein POM 121	0.572741	1.24917
P17040	ZSCAN20	Zinc finger and SCAN domain-containing protein 20	0.719473	2.39483
Q8TC71	SPATA18	Mitochondria-eating protein	0.717561	1.85738
Q5T200	ZC3H13	Zinc finger CCCH domain-containing protein 13	0.53565	3.16145
Q9H081	MIS12	Protein MIS12 homolog	0.569009	0.998706
Q9ULL1	PLEKHG1	Pleckstrin homology domain-containing family G member 1	0.541537	1.78171
Q6ZNW5	GDPGP1	GDP-D-glucose phosphorylase 1	0.568681	0.378123
Q6ZUM4	ARHGAP27	Rho GTPase-activating protein 27	0.567814	0.828877
P16402	H1-3	Histone H1.3	0.567196	1.17331
Q5T3I0	GPATCH4	G patch domain-containing protein 4	0.56599	1.16013
Q8IVB4	SLC9A9	Sodium/hydrogen exchanger 9	0.564518	0.829394
P25963	NFKBIA	NF-kappa-B inhibitor alpha	0.562155	1.20337
Q9ULC5	ACSL5	Long-chain-fatty-acid--CoA ligase 5	0.717211	1.45271
Q9H1K1	ISCU	Iron-sulfur cluster assembly enzyme ISCU	0.557256	1.1186
Q6PJW8	CNST	Consortin	0.519281	1.3718
O15247	CLIC2	Chloride intracellular channel protein 2	0.55602	0.956151
Q12872	SFSWAP	Splicing factor, suppressor of white-apricot homolog	0.527843	3.13686
Q15714	TSC22D1	TSC22 domain family protein 1	0.554151	1.26747
Q8N9F7	GDPD1	Lysophospholipase D GDPD1	0.554076	1.25992
P04350	TUBB4A	Tubulin beta-4A chain	-0.0891821	0.265723
Q9Y5J7	TIMM9	Mitochondrial import inner membrane translocase subunit Tim9	0.554073	0.52386
Q7Z7M8	B3GNT8	UDP-GlcNAc:betaGal beta-1,3-N-acetylglucosaminyltransferase 8	0.715249	1.3988
Q8WVD5	RNF141	RING finger protein 141	0.708686	4.44862
P01033	TIMP1	Metalloproteinase inhibitor 1	0.705545	1.61363
Q9H6E5	TUT1	Speckle targeted PIP5K1A-regulated poly(A) polymerase	0.422933	2.31115
Q12851	MAP4K2	Mitogen-activated protein kinase kinase kinase kinase 2	0.70387	4.15048
Q99547	MPHOSPH6	M-phase phosphoprotein 6	0.553445	0.90034
Q96I15	SCLY	Selenocysteine lyase	0.5525	1.11632
O15155	BET1	BET1 homolog	0.552455	1.12614
Q9BXP5	SRRT	Serrate RNA effector molecule homolog	0.568669	4.30333
Q92466	DDB2	DNA damage-binding protein 2	0.703804	2.8694
Q96Q07	BTBD9	BTB/POZ domain-containing protein 9	0.552141	0.685943
P35789	ZNF93	Zinc finger protein 93	0.551309	1.06431
P28715	ERCC5	DNA excision repair protein ERCC-5	0.701733	2.22752
P07199	CENPB	Major centromere autoantigen B	0.557869	1.96255
Q8NFM4	ADCY4	Adenylate cyclase type 4	0.698896	2.68629
P25440	BRD2	Bromodomain-containing protein 2	0.549619	1.20929
P83916	CBX1	Chromobox protein homolog 1	0.549422	1.22517
Q9NQ50	MRPL40	39S ribosomal protein L40, mitochondrial	0.54925	0.950797
P13378	HOXD8	Homeobox protein Hox-D8	0.574515	1.3145
Q13509	TUBB3	Tubulin beta-3 chain	0.548936	0.362462
Q14166	TTLL12	Tubulin--tyrosine ligase-like protein 12	0.544431	1.01194
Q9Y4E1	WASHC2C	WASH complex subunit 2C	0.544026	0.807052
Q9C0D7	ZC3H12C	Probable ribonuclease ZC3H12C	0.698661	2.84284
Q04446	GBE1	1,4-alpha-glucan-branching enzyme	0.542665	1.00226
O00479	HMGN4	High mobility group nucleosome-binding domain-containing protein 4	0.542526	1.04521
Q8N2G6	ZCCHC24	Zinc finger CCHC domain-containing protein 24	0.542366	0.157681
Q9NXR1	NDE1	Nuclear distribution protein nudE homolog 1	0.529556	1.7416
Q96AB3	ISOC2	Isochorismatase domain-containing protein 2	0.538562	0.719394
Q49AR2	C5orf22	UPF0489 protein C5orf22	0.568165	3.37157
Q86VM9	ZC3H18	Zinc finger CCCH domain-containing protein 18	0.496322	1.7911
Q6NY19	KANK3	KN motif and ankyrin repeat domain-containing protein 3	0.697774	1.66878
P05161	ISG15	Ubiquitin-like protein ISG15	0.537856	0.468422
P07858	CTSB	Cathepsin B	0.536847	1.02393
Q8N568	DCLK2	Serine/threonine-protein kinase DCLK2	0.696735	1.67514
O15264	MAPK13	Mitogen-activated protein kinase 13	0.694983	2.1133
Q14012	CAMK1	Calcium/calmodulin-dependent protein kinase type 1	0.533328	1.1935
P56545	CTBP2	C-terminal-binding protein 2	0.532714	0.406222
P78563	ADARB1	Double-stranded RNA-specific editase 1	0.693701	2.58164
P17275	JUNB	Transcription factor JunB	0.532614	0.945637
Q9Y4C1	KDM3A	Lysine-specific demethylase 3A	0.688914	3.77613
O15327	INPP4B	Inositol polyphosphate 4-phosphatase type II	0.68355	1.45071
Q9BY41	HDAC8	Histone deacetylase 8	0.532491	0.852502
Q8N142	ADSS1	Adenylosuccinate synthetase isozyme 1	0.532212	1.02997
P61244	MAX	Protein max	0.53966	1.3072
Q96RU2	USP28	Ubiquitin carboxyl-terminal hydrolase 28	0.412989	2.93626
Q9HCH3	CPNE5	Copine-5	0.531395	0.8521
Q9UQL6	HDAC5	Histone deacetylase 5	0.53105	0.411195
Q5T8P6	RBM26	RNA-binding protein 26	0.683221	4.39707
Q9NVF7	FBXO28	F-box only protein 28	0.529805	1.19206
Q13796	SHROOM2	Protein Shroom2	0.389605	1.3625
P51687	SUOX	Sulfite oxidase, mitochondrial	0.52769	0.869885
Q8TD55	PLEKHO2	Pleckstrin homology domain-containing family O member 2	0.525991	0.856776
Q9H9S4	CAB39L	Calcium-binding protein 39-like	0.582582	1.49252
C9J798	RASA4B	Ras GTPase-activating protein 4B	0.525012	0.629104
Q96IR7	HPDL	4-hydroxyphenylpyruvate dioxygenase-like protein	0.523361	0.5884
P51178	PLCD1	1-phosphatidylinositol 4,5-bisphosphate phosphodiesterase delta-1	0.571947	1.82022
O43818	RRP9	U3 small nucleolar RNA-interacting protein 2	0.548363	1.3574
Q5VST6	ABHD17B	Alpha/beta hydrolase domain-containing protein 17B	0.522777	0.714775
Q9H4I2	ZHX3	Zinc fingers and homeoboxes protein 3	0.522552	1.29243
Q8N3F0	MTURN	Maturin	0.677597	1.72213
Q9UJT9	FBXL7	F-box/LRR-repeat protein 7	0.522478	0.380199
Q9Y3Q8	TSC22D4	TSC22 domain family protein 4	0.551421	1.95059
Q7Z3E5	ARMC9	LisH domain-containing protein ARMC9	0.526097	1.39225
Q13889	GTF2H3	General transcription factor IIH subunit 3	0.675925	2.39872
Q9NP92	MRPS30	39S ribosomal protein S30, mitochondrial	0.521172	0.493539
P42025	ACTR1B	Beta-centractin	0.520922	0.280175
O95619	YEATS4	YEATS domain-containing protein 4	0.516573	0.659
Q9BRK4	LZTS2	Leucine zipper putative tumor suppressor 2	0.515297	0.86778
Q9UPN7	PPP6R1	Serine/threonine-protein phosphatase 6 regulatory subunit 1	0.512248	0.807767
Q6UXN9	WDR82	WD repeat-containing protein 82	0.511877	0.9586
P98172	EFNB1	Ephrin-B1	0.511811	0.941833
Q6R327	RICTOR	Rapamycin-insensitive companion of mTOR	0.670175	4.24005
Q92925	SMARCD2	SWI/SNF-related matrix-associated actin-dependent regulator of chromatin subfamily D member 2	0.507833	1.07433
Q9ULV3	CIZ1	Cip1-interacting zinc finger protein	0.50715	0.640256
Q5T0B9	ZNF362	Zinc finger protein 362	0.506678	1.03193
O75648	TRMU	Mitochondrial tRNA-specific 2-thiouridylase 1	0.505812	0.684321
Q9Y5E1	PCDHB9	Protocadherin beta-9	0.503712	0.896033
Q5HYJ3	FAM76B	Protein FAM76B	0.503428	1.24791
P07204	THBD	Thrombomodulin	0.666445	2.75061
Q7L1T6	CYB5R4	Cytochrome b5 reductase 4	0.502328	0.876659
Q6ZN54	DEF8	Differentially expressed in FDCP 8 homolog	0.502138	0.339481
Q92539	LPIN2	Phosphatidate phosphatase LPIN2	0.501753	0.861438
Q07666	KHDRBS1	KH domain-containing, RNA-binding, signal transduction-associated protein 1	0.501645	0.485667
Q9UDY8	MALT1	Mucosa-associated lymphoid tissue lymphoma translocation protein 1	0.663789	2.09316
P15374	UCHL3	Ubiquitin carboxyl-terminal hydrolase isozyme L3	0.501217	0.408452
Q9NXV6	CDKN2AIP	CDKN2A-interacting protein	0.456351	1.6013
Q9Y5U2	TSSC4	Protein TSSC4	0.499403	1.00226
Q8WU58	FAM222B	Protein FAM222B	0.497543	1.05696
P31323	PRKAR2B	cAMP-dependent protein kinase type II-beta regulatory subunit	0.497508	0.578614
Q96T58	SPEN	Msx2-interacting protein	0.393654	2.25565
P15144	ANPEP	Aminopeptidase N	0.496189	0.556089
Q9UEY8	ADD3	Gamma-adducin	0.494937	1.22175
Q14914	PTGR1	Prostaglandin reductase 1	0.494692	1.00645
Q9NX09	DDIT4	DNA damage-inducible transcript 4 protein	0.494323	0.97764
Q09472	EP300	Histone acetyltransferase p300	0.494292	1.1908
Q5T2T1	MPP7	MAGUK p55 subfamily member 7	0.494014	0.665697
Q13451	FKBP5	Peptidyl-prolyl cis-trans isomerase FKBP5	0.342818	2.08833
Q92565	RAPGEF5	Rap guanine nucleotide exchange factor 5	0.493835	0.745146
A6NHR9	SMCHD1	Structural maintenance of chromosomes flexible hinge domain-containing protein 1	0.358508	1.85738
O15050	TRANK1	TPR and ankyrin repeat-containing protein 1	0.662496	1.58905
Q96T37	RBM15	RNA-binding protein 15	0.466529	3.11591
Q8WXI4	ACOT11	Acyl-coenzyme A thioesterase 11	0.493253	0.759303
Q9UMX5	NENF	Neudesin	0.49257	0.48435
Q5SRH9	TTC39A	Tetratricopeptide repeat protein 39A	0.491115	0.973407
Q7Z5L2	R3HCC1L	Coiled-coil domain-containing protein R3HCC1L	0.49019	1.16282
P08473	MME	Neprilysin	0.489768	0.799198
Q6KC79	NIPBL	Nipped-B-like protein	0.488065	1.14716
Q9P016	THYN1	Thymocyte nuclear protein 1	0.487947	1.13219
P50151	GNG10	Guanine nucleotide-binding protein G(I)/G(S)/G(O) subunit gamma-10	0.486201	1.0274
Q68CZ2	TNS3	Tensin-3	0.486113	0.858553
Q8WTS1	ABHD5	1-acylglycerol-3-phosphate O-acyltransferase ABHD5	0.484035	0.801029
O75940	SMNDC1	Survival of motor neuron-related-splicing factor 30	0.478536	1.20802
O95210	STBD1	Starch-binding domain-containing protein 1	0.47853	0.88597
P00813	ADA	Adenosine deaminase	0.478477	0.623606
P49789	FHIT	Bis(5'-adenosyl)-triphosphatase	0.475496	0.503435
O00748	CES2	Cocaine esterase	0.657306	1.38603
O75582	RPS6KA5	Ribosomal protein S6 kinase alpha-5	0.475039	0.762906
Q96RK0	CIC	Protein capicua homolog	0.657205	2.81402
Q02447	SP3	Transcription factor Sp3	0.444466	1.6304
P04818	TYMS	Thymidylate synthase	0.474722	1.09816
Q969X0	RILPL2	RILP-like protein 2	0.56776	1.85173
Q86WV6	STING1	Stimulator of interferon genes protein	0.474227	0.175102
Q13523	PRPF4B	Serine/threonine-protein kinase PRP4 homolog	0.436032	1.92663
Q5TCZ1	SH3PXD2A	SH3 and PX domain-containing protein 2A	0.473151	0.931869
A8CG34	POM121C	Nuclear envelope pore membrane protein POM 121C	0.402612	1.58963
Q9UHN1	POLG2	DNA polymerase subunit gamma-2, mitochondrial	0.472746	0.301872
Q5VVQ6	YOD1	Ubiquitin thioesterase OTU1	0.506132	1.69047
O60711	LPXN	Leupaxin	0.47253	0.850023
P0C870	JMJD7	Bifunctional peptidase and (3S)-lysyl hydroxylase JMJD7	0.470293	1.19005
Q5VV42	CDKAL1	Threonylcarbamoyladenosine tRNA methylthiotransferase	0.469936	1.2562
Q9UKI2	CDC42EP3	Cdc42 effector protein 3	0.528662	1.92621
Q9H7Z3	NRDE2	Nuclear exosome regulator NRDE2	0.388858	1.84353
Q06587	RING1	E3 ubiquitin-protein ligase RING1	0.469395	0.948016
Q04727	TLE4	Transducin-like enhancer protein 4	0.523832	2.0368
Q9H6Q4	CIAO3	Cytosolic iron-sulfur assembly component 3	0.466733	0.6897
P53671	LIMK2	LIM domain kinase 2	0.564744	2.826
Q9NRW1	RAB6B	Ras-related protein Rab-6B	0.656254	1.46194
P51513	NOVA1	RNA-binding protein Nova-1	0.465861	1.07637
Q6NT76	HMBOX1	Homeobox-containing protein 1	0.510758	1.60712
Q96L34	MARK4	MAP/microtubule affinity-regulating kinase 4	0.465849	0.768523
P02545	LMNA	Prelamin-A/C	0.577967	3.13855
O60234	GMFG	Glia maturation factor gamma	0.465274	0.261047
Q7Z5J4	RAI1	Retinoic acid-induced protein 1	0.465138	0.7269
O75208	COQ9	Ubiquinone biosynthesis protein COQ9, mitochondrial	0.463789	1.00151
P51531	SMARCA2	Probable global transcription activator SNF2L2	0.463517	1.28807
Q6PCT2	FBXL19	F-box/LRR-repeat protein 19	0.411982	1.68413
Q92794	KAT6A	Histone acetyltransferase KAT6A	0.463424	1.23081
Q08623	PUDP	Pseudouridine-5'-phosphatase	0.462659	0.505555
O60239	SH3BP5	SH3 domain-binding protein 5	0.303217	1.53755
Q14141	SEPTIN6	Septin-6	0.557612	2.06923
P16157	ANK1	Ankyrin-1	0.462004	0.9534
Q96PE2	ARHGEF17	Rho guanine nucleotide exchange factor 17	0.417201	1.57109
Q9HCU8	POLD4	DNA polymerase delta subunit 4	0.287702	1.46526
Q7Z6I8	C5orf24	UPF0461 protein C5orf24	0.461164	0.922745
P55058	PLTP	Phospholipid transfer protein	0.460849	0.61411
Q9BPX1	HSD17B14	17-beta-hydroxysteroid dehydrogenase 14	0.459484	0.259252
Q6P5Z2	PKN3	Serine/threonine-protein kinase N3	0.508519	1.6776
O15047	SETD1A	Histone-lysine N-methyltransferase SETD1A	0.424844	2.14304
Q8N257	H2BC26	Histone H2B type 3-B	0.459152	0.578614
O15075	DCLK1	Serine/threonine-protein kinase DCLK1	0.458604	0.664664
Q8NEZ5	FBXO22	F-box only protein 22	0.499369	1.67341
Q53LP3	SOWAHC	Ankyrin repeat domain-containing protein SOWAHC	0.458542	0.726876
O00423	EML1	Echinoderm microtubule-associated protein-like 1	0.652916	3.61512
Q9Y653	ADGRG1	Adhesion G-protein coupled receptor G1	0.45829	0.431773
Q8WXE0	CASKIN2	Caskin-2	0.549363	2.09316
Q92620	DHX38	Pre-mRNA-splicing factor ATP-dependent RNA helicase PRP16	0.395544	2.53121
Q9BZI7	UPF3B	Regulator of nonsense transcripts 3B	0.456493	2.94627
Q9Y4F4	TOGARAM1	TOG array regulator of axonemal microtubules protein 1	0.457575	0.976197
Q15287	RNPS1	RNA-binding protein with serine-rich domain 1	0.456207	0.393841
Q7LG56	RRM2B	Ribonucleoside-diphosphate reductase subunit M2 B	0.561003	1.30042
Q96F07	CYFIP2	Cytoplasmic FMR1-interacting protein 2	0.456971	1.6078
Q9BV68	RNF126	E3 ubiquitin-protein ligase RNF126	0.456071	0.323383
Q13620	CUL4B	Cullin-4B	0.409459	2.94926
O14662	STX16	Syntaxin-16	0.460726	2.97171
Q9NR28	DIABLO	Diablo IAP-binding mitochondrial protein	0.45603	0.55496
P17096	HMGA1	High mobility group protein HMG-I/HMG-Y	0.46616	1.91635
O75683	SURF6	Surfeit locus protein 6	0.525287	1.8384
Q8IU81	IRF2BP1	Interferon regulatory factor 2-binding protein 1	0.406574	1.50858
Q96FS4	SIPA1	Signal-induced proliferation-associated protein 1	0.455532	1.18664
Q71U36	TUBA1A	Tubulin alpha-1A chain	0.455089	0.543304
P35052	GPC1	Glypican-1	0.651564	1.41527
Q9UHR5	SAP30BP	SAP30-binding protein	0.579159	3.43886
Q9H0G5	NSRP1	Nuclear speckle splicing regulatory protein 1	0.460697	2.45094
Q7L775	EPM2AIP1	EPM2A-interacting protein 1	0.648363	2.0368
Q9Y6P5	SESN1	Sestrin-1	0.4451	1.44319
Q9UHB4	NDOR1	NADPH-dependent diflavin oxidoreductase 1	0.498106	1.40819
Q13433	SLC39A6	Zinc transporter ZIP6	0.647928	2.22146
P32189	GK	Glycerol kinase	0.424546	1.68871
Q9NY65	TUBA8	Tubulin alpha-8 chain	0.453337	0.121923
Q9Y3Y2	CHTOP	Chromatin target of PRMT1 protein	0.452818	0.879072
O15440	ABCC5	ATP-binding cassette sub-family C member 5	0.451895	0.906102
O43169	CYB5B	Cytochrome b5 type B	0.450557	0.576656
P52757	CHN2	Beta-chimaerin	0.645952	1.89111
A7MCY6	TBKBP1	TANK-binding kinase 1-binding protein 1	0.448887	0.988584
P17542	TAL1	T-cell acute lymphocytic leukemia protein 1	0.640817	1.75934
Q9BTT6	LRRC1	Leucine-rich repeat-containing protein 1	0.43011	1.91568
Q5ZPR3	CD276	CD276 antigen	0.447644	1.05564
P54278	PMS2	Mismatch repair endonuclease PMS2	0.446916	0.843033
Q9NXH9	TRMT1	tRNA (guanine(26)-N(2))-dimethyltransferase	0.492837	1.55183
Q5SNT2	TMEM201	Transmembrane protein 201	0.446094	1.27662
Q96JP5	ZFP91	E3 ubiquitin-protein ligase ZFP91	0.445649	0.247323
P49760	CLK2	Dual specificity protein kinase CLK2	0.509411	2.47591
O43159	RRP8	Ribosomal RNA-processing protein 8	0.443604	0.863658
P29474	NOS3	Nitric oxide synthase, endothelial	0.64016	2.57538
P04150	NR3C1	Glucocorticoid receptor	0.637775	1.38754
Q4G176	ACSF3	Malonate--CoA ligase ACSF3, mitochondrial	0.442785	0.783442
O60936	NOL3	Nucleolar protein 3	0.441954	0.635996
Q5VT66	MTARC1	Mitochondrial amidoxime-reducing component 1	0.441726	0.48729
Q9NTI5	PDS5B	Sister chromatid cohesion protein PDS5 homolog B	0.491568	2.48932
Q96SM3	CPXM1	Probable carboxypeptidase X1	0.441665	0.752893
P06454	PTMA	Prothymosin alpha	0.440931	0.507536
Q9NUW8	TDP1	Tyrosyl-DNA phosphodiesterase 1	0.637758	4.00476
Q9Y5B9	SUPT16H	FACT complex subunit SPT16	0.377029	1.85415
P01023	A2M	Alpha-2-macroglobulin	0.440226	0.511484
Q96S55	WRNIP1	ATPase WRNIP1	0.439098	1.24198
O75367	MACROH2A1	Core histone macro-H2A.1	0.438569	0.69024
P16278	GLB1	Beta-galactosidase	0.438149	1.1363
P61081	UBE2M	NEDD8-conjugating enzyme Ubc12	0.437691	0.536735
Q96J01	THOC3	THO complex subunit 3	0.437625	0.338665
Q6ZU35	CRACD	Capping protein-inhibiting regulator of actin dynamics	0.440706	1.45271
O60315	ZEB2	Zinc finger E-box-binding homeobox 2	0.410767	1.75384
Q86UE8	TLK2	Serine/threonine-protein kinase tousled-like 2	0.437491	0.773645
Q9ULR0	ISY1	Pre-mRNA-splicing factor ISY1 homolog	0.376285	2.35704
Q13572	ITPK1	Inositol-tetrakisphosphate 1-kinase	0.436862	0.578614
Q15020	SART3	Squamous cell carcinoma antigen recognized by T-cells 3	0.564317	2.98499
Q5TGY3	AHDC1	Transcription factor Gibbin	0.436648	1.16573
P08842	STS	Steryl-sulfatase	0.436281	1.1224
Q15121	PEA15	Astrocytic phosphoprotein PEA-15	0.43457	0.660527
P52657	GTF2A2	Transcription initiation factor IIA subunit 2	0.434239	0.598489
Q53EL6	PDCD4	Programmed cell death protein 4	0.573602	1.83655
Q6NSJ2	PHLDB3	Pleckstrin homology-like domain family B member 3	0.433866	0.780103
Q69YN4	VIRMA	Protein virilizer homolog	0.338777	2.51832
Q5VTL8	PRPF38B	Pre-mRNA-splicing factor 38B	0.449076	1.47148
Q9NR23	GDF3	Growth/differentiation factor 3	0.432859	0.870932
Q96RR1	TWNK	Twinkle mtDNA helicase	0.431368	0.817338
Q9Y6E0	STK24	Serine/threonine-protein kinase 24	0.479127	2.43776
Q13151	HNRNPA0	Heterogeneous nuclear ribonucleoprotein A0	0.431076	0.641371
Q8TF47	ZFP90	Zinc finger protein 90 homolog	0.429858	0.585248
Q8IX18	DHX40	Probable ATP-dependent RNA helicase DHX40	0.428126	0.876708
Q9UHL4	DPP7	Dipeptidyl peptidase 2	0.426012	0.44681
Q86YQ8	CPNE8	Copine-8	0.366998	1.65059
Q9Y6N7	ROBO1	Roundabout homolog 1	0.424758	0.30528
Q15125	EBP	3-beta-hydroxysteroid-Delta(8),Delta(7)-isomerase	0.424551	0.182113
O94762	RECQL5	ATP-dependent DNA helicase Q5	0.519073	1.54862
Q9NUL7	DDX28	Probable ATP-dependent RNA helicase DDX28	0.424216	1.23615
O75901	RASSF9	Ras association domain-containing protein 9	0.421363	0.44966
Q8N4B1	PHETA1	Sesquipedalian-1	0.637161	1.81973
P14866	HNRNPL	Heterogeneous nuclear ribonucleoprotein L	0.420241	0.797081
Q8NDN9	RCBTB1	RCC1 and BTB domain-containing protein 1	0.419721	0.812043
Q9BWG4	SSBP4	Single-stranded DNA-binding protein 4	0.419574	0.851406
O75391	SPAG7	Sperm-associated antigen 7	0.418783	1.15086
Q2NKQ1	SGSM1	Small G protein signaling modulator 1	0.418334	0.533733
P22570	FDXR	NADPH:adrenodoxin oxidoreductase, mitochondrial	0.416892	0.73942
Q8N1G2	CMTR1	Cap-specific mRNA (nucleoside-2'-O-)-methyltransferase 1	0.323574	1.70282
P55081	MFAP1	Microfibrillar-associated protein 1	0.415572	1.1908
Q9UMX1	SUFU	Suppressor of fused homolog	0.415261	1.11342
Q12968	NFATC3	Nuclear factor of activated T-cells, cytoplasmic 3	0.428369	1.39537
Q17RN3	FAM98C	Protein FAM98C	0.414539	0.340676
O95707	POP4	Ribonuclease P protein subunit p29	0.414106	0.759923
P32519	ELF1	ETS-related transcription factor Elf-1	0.413983	0.910476
P49711	CTCF	Transcriptional repressor CTCF	0.413802	0.753233
Q8WUH2	TGFBRAP1	Transforming growth factor-beta receptor-associated protein 1	0.413506	0.585755
Q16576	RBBP7	Histone-binding protein RBBP7	0.412976	0.417297
Q7L4I2	RSRC2	Arginine/serine-rich coiled-coil protein 2	0.424085	1.99125
Q6RFH5	WDR74	WD repeat-containing protein 74	0.405109	2.92307
Q969R2	OSBP2	Oxysterol-binding protein 2	0.41261	0.533346
Q6UB99	ANKRD11	Ankyrin repeat domain-containing protein 11	0.3986	1.84504
Q9UNW9	NOVA2	RNA-binding protein Nova-2	0.412451	0.919129
Q13627	DYRK1A	Dual specificity tyrosine-phosphorylation-regulated kinase 1A	0.411894	1.05165
Q8NF91	SYNE1	Nesprin-1	0.403517	2.00732
Q86U86	PBRM1	Protein polybromo-1	0.405249	3.02847
P50135	HNMT	Histamine N-methyltransferase	0.409325	0.802521
Q15007	WTAP	Pre-mRNA-splicing regulator WTAP	0.218229	1.31462
Q05BQ5	MBTD1	MBT domain-containing protein 1	0.409202	0.935116
Q6SPF0	SAMD1	Sterile alpha motif domain-containing protein 1	0.408735	0.373958
Q9NRD5	PICK1	PRKCA-binding protein	0.408449	0.652834
Q5H9U9	DDX60L	Probable ATP-dependent RNA helicase DDX60-like	0.408293	0.443954
Q9UKN8	GTF3C4	General transcription factor 3C polypeptide 4	0.416053	1.43722
Q9UHQ1	NARF	Nuclear prelamin A recognition factor	0.407817	0.803556
O00746	NME4	Nucleoside diphosphate kinase, mitochondrial	0.406904	0.345839
Q8N138	ORMDL3	ORM1-like protein 3	0.406177	1.01156
Q96RL1	UIMC1	BRCA1-A complex subunit RAP80	0.406041	1.29711
Q8NFD5	ARID1B	AT-rich interactive domain-containing protein 1B	0.425522	3.06718
Q13976	PRKG1	cGMP-dependent protein kinase 1	0.553848	1.72523
Q9UK23	NAGPA	N-acetylglucosamine-1-phosphodiester alpha-N-acetylglucosaminidase	0.40578	0.485052
Q92576	PHF3	PHD finger protein 3	0.392957	2.20481
P05067	APP	Amyloid-beta precursor protein	0.405595	0.587264
P35659	DEK	Protein DEK	0.465996	1.89049
Q8N4P3	HDDC3	Guanosine-3',5'-bis(diphosphate) 3'-pyrophosphohydrolase MESH1	0.405481	1.02393
Q15653	NFKBIB	NF-kappa-B inhibitor beta	0.405464	0.491177
Q9ULQ0	STRIP2	Striatin-interacting protein 2	0.40537	0.307091
Q7LBR1	CHMP1B	Charged multivesicular body protein 1b	0.515105	1.86391
Q8NDV1	ST6GALNAC3	Alpha-N-acetylgalactosaminide alpha-2,6-sialyltransferase 3	0.404486	0.898353
Q9H4K7	MTG2	Mitochondrial ribosome-associated GTPase 2	0.404459	0.488559
Q6P1R3	MSANTD2	Myb/SANT-like DNA-binding domain-containing protein 2	0.54771	2.95112
Q9P2A4	ABI3	ABI gene family member 3	0.443173	1.93253
O60232	ZNRD2	Protein ZNRD2	0.403434	1.16784
P62633	CNBP	CCHC-type zinc finger nucleic acid binding protein	0.403012	0.57199
Q9NY27	PPP4R2	Serine/threonine-protein phosphatase 4 regulatory subunit 2	0.422011	2.94388
Q9UKF6	CPSF3	Cleavage and polyadenylation specificity factor subunit 3	0.449799	2.63622
Q4G0A6	MINDY4	Probable ubiquitin carboxyl-terminal hydrolase MINDY-4	0.402728	0.780347
Q8NFP9	NBEA	Neurobeachin	0.464788	2.13065
Q969H0	FBXW7	F-box/WD repeat-containing protein 7	0.633373	1.76471
Q9BZF3	OSBPL6	Oxysterol-binding protein-related protein 6	0.402603	0.613398
P07686	HEXB	Beta-hexosaminidase subunit beta	0.401918	0.664664
Q96IY1	NSL1	Kinetochore-associated protein NSL1 homolog	0.63259	2.22214
Q9Y294	ASF1A	Histone chaperone ASF1A	0.361826	1.35183
P50897	PPT1	Palmitoyl-protein thioesterase 1	0.401487	0.879956
Q9UQ88	CDK11A	Cyclin-dependent kinase 11A	0.400431	0.322012
O94919	ENDOD1	Endonuclease domain-containing 1 protein	0.511151	2.17057
Q9H5V9	STEEP1	STING ER exit protein	0.401207	2.09957
Q9NY26	SLC39A1	Zinc transporter ZIP1	0.400282	0.861308
Q9HAT2	SIAE	Sialate O-acetylesterase	0.399902	1.16374
O60879	DIAPH2	Protein diaphanous homolog 2	0.248955	1.61785
Q9NX46	ADPRS	ADP-ribosylhydrolase ARH3	0.400326	3.48517
O00635	TRIM38	E3 ubiquitin-protein ligase TRIM38	0.399777	0.595791
Q96EP0	RNF31	E3 ubiquitin-protein ligase RNF31	0.399311	0.642401
Q8N9N7	LRRC57	Leucine-rich repeat-containing protein 57	0.411808	2.508
Q9NZT2	OGFR	Opioid growth factor receptor	0.313355	2.08293
Q9H4A3	WNK1	Serine/threonine-protein kinase WNK1	0.420727	2.03902
Q9H019	MTFR1L	Mitochondrial fission regulator 1-like	0.377549	1.32673
Q15814	TBCC	Tubulin-specific chaperone C	0.427484	1.42806
Q9P1Y6	PHRF1	PHD and RING finger domain-containing protein 1	0.399156	0.613554
Q96TC7	RMDN3	Regulator of microtubule dynamics protein 3	0.317322	2.43445
P19784	CSNK2A2	Casein kinase II subunit alpha'	0.398557	0.524718
Q7Z6E9	RBBP6	E3 ubiquitin-protein ligase RBBP6	0.317042	1.36547
Q9NXG2	THUMPD1	THUMP domain-containing protein 1	0.523999	2.03498
Q9BYW2	SETD2	Histone-lysine N-methyltransferase SETD2	0.422873	2.78164
Q969J3	BORCS5	BLOC-1-related complex subunit 5	0.398473	0.313127
Q587I9	SFT2D3	Vesicle transport protein SFT2C	0.434071	1.38134
Q5TAT6	COL13A1	Collagen alpha-1(XIII) chain	0.397467	0.224506
Q03252	LMNB2	Lamin-B2	0.395171	1.23165
Q15047	SETDB1	Histone-lysine N-methyltransferase SETDB1	0.378189	2.27542
O14787	TNPO2	Transportin-2	0.412103	3.33528
P27695	APEX1	DNA-(apurinic or apyrimidinic site) endonuclease	0.511456	1.52898
O60271	SPAG9	C-Jun-amino-terminal kinase-interacting protein 4	0.404619	2.47889
Q9UG22	GIMAP2	GTPase IMAP family member 2	0.394238	0.867735
O14561	NDUFAB1	Acyl carrier protein, mitochondrial	0.394207	0.956534
O95236	APOL3	Apolipoprotein L3	0.393619	0.419121
Q96RY5	CRAMP1	Protein cramped-like	0.393489	1.16943
Q13671	RIN1	Ras and Rab interactor 1	0.392779	0.61931
Q9BZ95	NSD3	Histone-lysine N-methyltransferase NSD3	0.578844	3.11869
Q99576	TSC22D3	TSC22 domain family protein 3	0.391675	0.922514
Q9H013	ADAM19	Disintegrin and metalloproteinase domain-containing protein 19	0.561671	1.70866
Q9NVU7	SDAD1	Protein SDA1 homolog	0.500812	2.52507
Q8TDM6	DLG5	Disks large homolog 5	0.411852	1.91635
Q9Y383	LUC7L2	Putative RNA-binding protein Luc7-like 2	0.37265	3.13686
Q3T8J9	GON4L	GON-4-like protein	0.390935	0.856456
Q9Y5X2	SNX8	Sorting nexin-8	0.630341	3.10342
Q9BXV9	GON7	EKC/KEOPS complex subunit GON7	0.447554	1.46904
Q96A37	RNF166	E3 ubiquitin-protein ligase RNF166	0.390316	0.696839
O14917	PCDH17	Protocadherin-17	0.389684	0.93856
Q5K651	SAMD9	Sterile alpha motif domain-containing protein 9	0.387629	0.857398
A5PLL7	PEDS1	Plasmanylethanolamine desaturase	0.385125	1.02644
Q9UHK6	AMACR	Alpha-methylacyl-CoA racemase	0.384723	0.556366
Q9BVM2	DPCD	Protein DPCD	0.384304	1.28071
P51991	HNRNPA3	Heterogeneous nuclear ribonucleoprotein A3	0.383641	0.595054
Q9NXJ5	PGPEP1	Pyroglutamyl-peptidase 1	0.383592	0.439449
Q9Y6M5	SLC30A1	Proton-coupled zinc antiporter SLC30A1	0.383419	0.695206
Q9BXW7	HDHD5	Haloacid dehalogenase-like hydrolase domain-containing 5	0.383407	0.635143
O15231	ZNF185	Zinc finger protein 185	0.383356	0.405672
Q9H4G4	GLIPR2	Golgi-associated plant pathogenesis-related protein 1	0.382024	0.811082
Q8WUA4	GTF3C2	General transcription factor 3C polypeptide 2	0.438392	2.42117
Q93009	USP7	Ubiquitin carboxyl-terminal hydrolase 7	0.383602	2.99837
O43823	AKAP8	A-kinase anchor protein 8	0.291671	1.97263
Q8IXL7	MSRB3	Methionine-R-sulfoxide reductase B3	0.381846	0.23287
O43464	HTRA2	Serine protease HTRA2, mitochondrial	0.629427	1.64749
P49448	GLUD2	Glutamate dehydrogenase 2, mitochondrial	0.628341	1.87056
O95822	MLYCD	Malonyl-CoA decarboxylase, mitochondrial	0.380459	0.812043
Q14657	LAGE3	EKC/KEOPS complex subunit LAGE3	0.38024	1.00845
Q9H3Q1	CDC42EP4	Cdc42 effector protein 4	0.468865	2.14209
P49790	NUP153	Nuclear pore complex protein Nup153	0.234405	1.39923
Q13838	DDX39B	Spliceosome RNA helicase DDX39B	0.395427	2.3062
Q52LJ0	FAM98B	Protein FAM98B	0.378837	0.779818
Q9H1E5	TMX4	Thioredoxin-related transmembrane protein 4	0.378042	0.384945
Q3KQV9	UAP1L1	UDP-N-acetylhexosamine pyrophosphorylase-like protein 1	0.376966	1.10408
Q9P2K3	RCOR3	REST corepressor 3	0.55699	2.08009
Q52LD8	RFTN2	Raftlin-2	0.376514	0.759377
O95696	BRD1	Bromodomain-containing protein 1	0.515022	1.4409
P04040	CAT	Catalase	0.375858	0.681021
Q96MU7	YTHDC1	YTH domain-containing protein 1	0.375741	2.79468
Q9H3P2	NELFA	Negative elongation factor A	0.375717	1.27819
Q92785	DPF2	Zinc finger protein ubi-d4	0.265087	1.37403
Q6P1K2	PMF1	Polyamine-modulated factor 1	0.375433	1.20424
Q6ZYL4	GTF2H5	General transcription factor IIH subunit 5	0.392227	1.38134
O94929	ABLIM3	Actin-binding LIM protein 3	0.453765	1.72663
O15446	POLR1G	DNA-directed RNA polymerase I subunit RPA34	0.314151	2.15742
Q9HB90	RRAGC	Ras-related GTP-binding protein C	0.544416	1.89573
Q6UX04	CWC27	Spliceosome-associated protein CWC27 homolog	0.361653	1.96608
Q5C9Z4	NOM1	Nucleolar MIF4G domain-containing protein 1	0.57255	1.91631
Q08945	SSRP1	FACT complex subunit SSRP1	0.352496	3.13686
Q3L8U1	CHD9	Chromodomain-helicase-DNA-binding protein 9	0.374955	1.07732
O14933	UBE2L6	Ubiquitin/ISG15-conjugating enzyme E2 L6	0.374746	0.664821
Q9BUL9	RPP25	Ribonuclease P protein subunit p25	0.374612	0.75925
A5PLN9	TRAPPC13	Trafficking protein particle complex subunit 13	0.374549	0.250873
O15031	PLXNB2	Plexin-B2	0.26503	1.56015
Q5VT52	RPRD2	Regulation of nuclear pre-mRNA domain-containing protein 2	0.384861	2.03498
Q8NFC6	BOD1L1	Biorientation of chromosomes in cell division protein 1-like 1	0.342257	2.20481
Q9H7C4	SYNC	Syncoilin	0.522044	1.49936
P40121	CAPG	Macrophage-capping protein	0.374383	0.836084
P27487	DPP4	Dipeptidyl peptidase 4	0.373632	0.181231
Q12866	MERTK	Tyrosine-protein kinase Mer	0.37321	1.05696
Q8NFF5	FLAD1	FAD synthase	0.475935	2.06342
Q9H0X9	OSBPL5	Oxysterol-binding protein-related protein 5	0.373135	0.499554
P30414	NKTR	NK-tumor recognition protein	0.454285	1.94283
Q0JRZ9	FCHO2	F-BAR domain only protein 2	0.388484	1.39854
P41229	KDM5C	Lysine-specific demethylase 5C	0.372954	1.2231
Q6N021	TET2	Methylcytosine dioxygenase TET2	0.371034	1.17246
Q6IAA8	LAMTOR1	Ragulator complex protein LAMTOR1	0.370627	0.569215
Q5JS37	NHLRC3	NHL repeat-containing protein 3	0.36959	0.578614
O95359	TACC2	Transforming acidic coiled-coil-containing protein 2	0.369565	1.17331
Q9BST9	RTKN	Rhotekin	0.368927	0.782676
Q8IWJ2	GCC2	GRIP and coiled-coil domain-containing protein 2	0.362278	2.85596
Q9Y2L1	DIS3	Exosome complex exonuclease RRP44	0.362787	2.18615
Q6P587	FAHD1	Acylpyruvase FAHD1, mitochondrial	0.474532	2.92531
P11182	DBT	Lipoamide acyltransferase component of branched-chain alpha-keto acid dehydrogenase complex, mitochondrial	0.349986	2.18771
O95980	RECK	Reversion-inducing cysteine-rich protein with Kazal motifs	0.367875	1.28685
Q68CP9	ARID2	AT-rich interactive domain-containing protein 2	0.311665	2.32402
Q9NWT1	PAK1IP1	p21-activated protein kinase-interacting protein 1	0.539686	3.13405
Q5T5X7	BEND3	BEN domain-containing protein 3	0.34998	1.87861
Q68DK2	ZFYVE26	Zinc finger FYVE domain-containing protein 26	0.439649	2.89197
Q96B97	SH3KBP1	SH3 domain-containing kinase-binding protein 1	0.367871	1.23081
Q02156	PRKCE	Protein kinase C epsilon type	0.464795	2.7771
P55795	HNRNPH2	Heterogeneous nuclear ribonucleoprotein H2	0.391978	2.07014
O60704	TPST2	Protein-tyrosine sulfotransferase 2	0.367381	0.771062
Q9UHD8	SEPTIN9	Septin-9	0.367141	0.966033
O75155	CAND2	Cullin-associated NEDD8-dissociated protein 2	0.367106	0.635026
Q96C24	SYTL4	Synaptotagmin-like protein 4	0.366891	0.879184
O43715	TRIAP1	TP53-regulated inhibitor of apoptosis 1	0.49133	1.9216
O60216	RAD21	Double-strand-break repair protein rad21 homolog	0.424157	2.14209
Q14103	HNRNPD	Heterogeneous nuclear ribonucleoprotein D0	0.366808	0.737538
P21127	CDK11B	Cyclin-dependent kinase 11B	0.292316	1.46617
Q9H939	PSTPIP2	Proline-serine-threonine phosphatase-interacting protein 2	0.365261	0.450116
O95391	SLU7	Pre-mRNA-splicing factor SLU7	0.242334	1.30812
Q8NEU8	APPL2	DCC-interacting protein 13-beta	0.364917	0.978427
P28340	POLD1	DNA polymerase delta catalytic subunit	0.31319	1.61974
Q15059	BRD3	Bromodomain-containing protein 3	0.550747	1.30042
Q96N46	TTC14	Tetratricopeptide repeat protein 14	0.364401	0.358622
Q8IVF2	AHNAK2	Protein AHNAK2	0.364326	0.605497
P00491	PNP	Purine nucleoside phosphorylase	0.364214	0.866161
Q96NB2	SFXN2	Sideroflexin-2	0.36417	0.374838
Q14684	RRP1B	Ribosomal RNA processing protein 1 homolog B	0.384467	1.34805
O15226	NKRF	NF-kappa-B-repressing factor	0.526466	4.39707
Q15599	SLC9A3R2	Na(+)/H(+) exchange regulatory cofactor NHE-RF2	0.462595	1.56322
Q15652	JMJD1C	Probable JmjC domain-containing histone demethylation protein 2C	0.458635	2.98499
P17029	ZKSCAN1	Zinc finger protein with KRAB and SCAN domains 1	0.334604	1.64388
A4D1P6	WDR91	WD repeat-containing protein 91	0.318548	1.87056
P37275	ZEB1	Zinc finger E-box-binding homeobox 1	0.349666	1.53409
O95197	RTN3	Reticulon-3	0.363838	0.339603
O60229	KALRN	Kalirin	0.391951	1.3059
Q8N4C6	NIN	Ninein	0.452975	2.22665
P41970	ELK3	ETS domain-containing protein Elk-3	0.531244	1.51544
Q76FK4	NOL8	Nucleolar protein 8	0.403827	3.73576
Q9BVT8	TMUB1	Transmembrane and ubiquitin-like domain-containing protein 1	0.363372	0.160754
Q8NDH3	NPEPL1	Probable aminopeptidase NPEPL1	0.363243	0.716254
Q9H4L4	SENP3	Sentrin-specific protease 3	0.414775	2.7997
Q9BY89	KIAA1671	Uncharacterized protein KIAA1671	0.557361	2.16832
Q8IZ21	PHACTR4	Phosphatase and actin regulator 4	0.626871	3.33528
P16949	STMN1	Stathmin	0.364109	2.06097
Q8IYQ7	THNSL1	Threonine synthase-like 1	0.243159	1.52369
P12821	ACE	Angiotensin-converting enzyme	0.363117	0.343135
Q9C000	NLRP1	NACHT, LRR and PYD domains-containing protein 1	0.363103	1.17171
Q8IY21	DDX60	Probable ATP-dependent RNA helicase DDX60	0.362621	1.17246
Q53GL0	PLEKHO1	Pleckstrin homology domain-containing family O member 1	0.62583	2.60766
Q15596	NCOA2	Nuclear receptor coactivator 2	0.362513	0.582996
Q8NFH8	REPS2	RalBP1-associated Eps domain-containing protein 2	0.362386	0.701359
Q9BZE1	MRPL37	39S ribosomal protein L37, mitochondrial	0.362297	0.399387
P35269	GTF2F1	General transcription factor IIF subunit 1	0.425631	2.21402
O60583	CCNT2	Cyclin-T2	0.36194	0.850023
Q9H410	DSN1	Kinetochore-associated protein DSN1 homolog	0.612968	1.87056
Q9Y657	SPIN1	Spindlin-1	0.361404	0.811622
P04062	GBA1	Lysosomal acid glucosylceramidase	0.361187	1.13275
Q9Y333	LSM2	U6 snRNA-associated Sm-like protein LSm2	0.361107	0.329908
Q96N21	TEPSIN	AP-4 complex accessory subunit Tepsin	0.445877	2.05964
P35251	RFC1	Replication factor C subunit 1	0.320291	1.74262
P39748	FEN1	Flap endonuclease 1	0.28891	1.84368
Q9Y256	RCE1	CAAX prenyl protease 2	0.360552	0.422418
P11137	MAP2	Microtubule-associated protein 2	0.409104	1.40371
O75394	MRPL33	39S ribosomal protein L33, mitochondrial	0.360137	0.536637
Q8TEH3	DENND1A	DENN domain-containing protein 1A	0.359948	0.866161
P35227	PCGF2	Polycomb group RING finger protein 2	0.359912	1.29306
Q99487	PAFAH2	Platelet-activating factor acetylhydrolase 2, cytoplasmic	0.322445	1.48007
Q6XQN6	NAPRT	Nicotinate phosphoribosyltransferase	0.359748	0.321431
P35244	RPA3	Replication protein A 14 kDa subunit	0.35956	0.976197
Q9GZL7	WDR12	Ribosome biogenesis protein WDR12	0.358467	1.02509
Q9BUH6	PAXX	Protein PAXX	0.357801	0.707733
Q96JH7	VCPIP1	Deubiquitinating protein VCPIP1	0.437776	3.45629
Q8N5A5	ZGPAT	Zinc finger CCCH-type with G patch domain-containing protein	0.279569	1.92968
P58335	ANTXR2	Anthrax toxin receptor 2	0.356067	0.734531
Q8IWU2	LMTK2	Serine/threonine-protein kinase LMTK2	0.355303	0.734466
Q5EBM0	CMPK2	UMP-CMP kinase 2, mitochondrial	0.35515	0.303721
O60318	MCM3AP	Germinal-center associated nuclear protein	0.306705	1.69706
Q96GQ7	DDX27	Probable ATP-dependent RNA helicase DDX27	0.386763	2.87042
P10253	GAA	Lysosomal alpha-glucosidase	0.383418	1.59402
Q96GX1	TCTN2	Tectonic-2	0.354902	0.303168
Q9H9V9	JMJD4	2-oxoglutarate and iron-dependent oxygenase JMJD4	0.354422	0.213836
Q92797	SYMPK	Symplekin	0.356879	2.7997
Q12926	ELAVL2	ELAV-like protein 2	0.353648	0.993177
Q9NRF2	SH2B1	SH2B adapter protein 1	0.352905	0.705214
Q01543	FLI1	Friend leukemia integration 1 transcription factor	0.352562	0.228527
P09960	LTA4H	Leukotriene A-4 hydrolase	0.35254	1.21823
P18615	NELFE	Negative elongation factor E	0.306244	1.66878
Q92908	GATA6	Transcription factor GATA-6	0.352121	0.633605
O60518	RANBP6	Ran-binding protein 6	0.394966	2.57281
Q66K74	MAP1S	Microtubule-associated protein 1S	0.351947	1.15086
Q16531	DDB1	DNA damage-binding protein 1	0.415184	4.06036
P49842	STK19	Serine/threonine-protein kinase 19	0.46531	1.31749
Q9BX70	BTBD2	BTB/POZ domain-containing protein 2	0.351702	0.702283
Q9BV73	CEP250	Centrosome-associated protein CEP250	0.351566	0.846991
Q8IUQ4	SIAH1	E3 ubiquitin-protein ligase SIAH1	0.351428	0.586961
Q9HCS7	XAB2	Pre-mRNA-splicing factor SYF1	0.307329	2.06097
P20618	PSMB1	Proteasome subunit beta type-1	0.351317	0.40886
Q9H2G2	SLK	STE20-like serine/threonine-protein kinase	0.435514	1.92968
Q9BVV7	TIMM21	Mitochondrial import inner membrane translocase subunit Tim21	0.444437	2.64921
Q96II8	LRCH3	DISP complex protein LRCH3	0.276915	1.92837
Q9BSF4	TIMM29	Mitochondrial import inner membrane translocase subunit Tim29	0.350501	0.780988
Q96LR5	UBE2E2	Ubiquitin-conjugating enzyme E2 E2	0.350214	1.00226
Q8N6Y0	USHBP1	Harmonin-binding protein USHBP1	0.350094	0.34247
P48736	PIK3CG	Phosphatidylinositol 4,5-bisphosphate 3-kinase catalytic subunit gamma isoform	0.349981	0.686351
P17050	NAGA	Alpha-N-acetylgalactosaminidase	0.426405	1.51399
P35611	ADD1	Alpha-adducin	0.471725	1.46502
O14929	HAT1	Histone acetyltransferase type B catalytic subunit	0.440465	2.7771
Q8TDB4	MGARP	Protein MGARP	0.349123	0.192079
Q6DN90	IQSEC1	IQ motif and SEC7 domain-containing protein 1	0.348438	1.01974
Q8IX15	HOMEZ	Homeobox and leucine zipper protein Homez	0.347759	0.619186
Q9UGY1	NOL12	Nucleolar protein 12	0.347096	1.21073
Q8IUX4	APOBEC3F	DNA dC->dU-editing enzyme APOBEC-3F	0.346856	1.16282
Q13576	IQGAP2	Ras GTPase-activating-like protein IQGAP2	0.345307	0.39328
P18887	XRCC1	DNA repair protein XRCC1	0.345141	0.457401
P19021	PAM	Peptidyl-glycine alpha-amidating monooxygenase	0.345118	0.483369
Q16540	MRPL23	39S ribosomal protein L23, mitochondrial	0.345056	1.07263
Q14980	NUMA1	Nuclear mitotic apparatus protein 1	0.344863	1.00576
P51608	MECP2	Methyl-CpG-binding protein 2	0.378724	1.61999
Q9H116	GZF1	GDNF-inducible zinc finger protein 1	0.343388	0.698121
Q8N3U4	STAG2	Cohesin subunit SA-2	0.264116	1.46904
O43312	MTSS1	Protein MTSS 1	0.343346	1.0295
O00115	DNASE2	Deoxyribonuclease-2-alpha	0.342577	1.17273
Q9Y6C9	MTCH2	Mitochondrial carrier homolog 2	0.342494	1.12149
O14646	CHD1	Chromodomain-helicase-DNA-binding protein 1	0.300797	2.46526
Q9BQ69	MACROD1	ADP-ribose glycohydrolase MACROD1	0.342212	0.325547
O15164	TRIM24	Transcription intermediary factor 1-alpha	0.341611	0.629124
P23470	PTPRG	Receptor-type tyrosine-protein phosphatase gamma	0.341536	0.92259
Q6AZY7	SCARA3	Scavenger receptor class A member 3	0.340822	0.584226
O60307	MAST3	Microtubule-associated serine/threonine-protein kinase 3	0.339417	0.683926
P42166	TMPO	Lamina-associated polypeptide 2, isoform alpha	0.610378	3.55704
Q5VZF2	MBNL2	Muscleblind-like protein 2	0.339153	0.342764
O14494	PLPP1	Phospholipid phosphatase 1	0.339136	0.442307
Q96C23	GALM	Galactose mutarotase	0.338941	0.253711
Q16352	INA	Alpha-internexin	0.338301	0.228527
P09651	HNRNPA1	Heterogeneous nuclear ribonucleoprotein A1	0.338112	0.30528
Q53H12	AGK	Acylglycerol kinase, mitochondrial	0.337971	0.444669
Q6UWZ7	ABRAXAS1	BRCA1-A complex subunit Abraxas 1	0.337485	1.21603
P12004	PCNA	Proliferating cell nuclear antigen	0.227416	1.33668
O95568	METTL18	Histidine protein methyltransferase 1 homolog	0.336423	0.865356
Q9UQ16	DNM3	Dynamin-3	0.336384	0.738991
Q9HAN9	NMNAT1	Nicotinamide/nicotinic acid mononucleotide adenylyltransferase 1	0.32158	1.33989
Q96C57	CUSTOS	Protein CUSTOS	0.33607	0.599342
P32780	GTF2H1	General transcription factor IIH subunit 1	0.366909	1.71456
Q9UL15	BAG5	BAG family molecular chaperone regulator 5	0.313422	1.45061
Q9HC16	APOBEC3G	DNA dC->dU-editing enzyme APOBEC-3G	0.335623	0.49179
Q99743	NPAS2	Neuronal PAS domain-containing protein 2	0.335521	0.836479
P27987	ITPKB	Inositol-trisphosphate 3-kinase B	0.335341	0.664664
Q8IXQ4	GPALPP1	GPALPP motifs-containing protein 1	0.335263	1.10406
O60784	TOM1	Target of Myb1 membrane trafficking protein	0.415746	1.87926
Q96DX4	RSPRY1	RING finger and SPRY domain-containing protein 1	0.335069	0.766211
P15289	ARSA	Arylsulfatase A	0.334892	0.672894
Q8N4Q0	PTGR3	Prostaglandin reductase 3	0.510038	2.59256
P09104	ENO2	Gamma-enolase	0.552797	2.3755
Q8TCD5	NT5C	5'(3')-deoxyribonucleotidase, cytosolic type	0.33488	0.446576
Q00403	GTF2B	Transcription initiation factor IIB	0.369482	2.826
Q9H974	QTRT2	Queuine tRNA-ribosyltransferase accessory subunit 2	0.334126	0.90034
Q9ULL4	PLXNB3	Plexin-B3	0.333732	0.502437
P24468	NR2F2	COUP transcription factor 2	0.333697	0.969787
Q9Y4G8	RAPGEF2	Rap guanine nucleotide exchange factor 2	0.45076	2.72562
Q96NC0	ZMAT2	Zinc finger matrin-type protein 2	0.332862	0.921716
Q9NPF4	OSGEP	tRNA N6-adenosine threonylcarbamoyltransferase	0.324638	1.39923
O00193	SMAP	Small acidic protein	0.381777	2.06097
O94788	ALDH1A2	Retinal dehydrogenase 2	0.541182	1.51382
Q9Y5B6	PAXBP1	PAX3- and PAX7-binding protein 1	0.38382	1.9148
Q01844	EWSR1	RNA-binding protein EWS	0.332409	0.622204
Q96EK9	KTI12	Protein KTI12 homolog	0.382602	1.68916
Q9BZR9	TRIM8	E3 ubiquitin-protein ligase TRIM8	0.521282	2.47889
Q7Z7K6	CENPV	Centromere protein V	0.332408	0.339177
Q9UDX5	MTFP1	Mitochondrial fission process protein 1	0.332393	1.16075
Q9Y3Z3	SAMHD1	Deoxynucleoside triphosphate triphosphohydrolase SAMHD1	0.33201	0.430764
Q9H668	STN1	CST complex subunit STN1	0.331885	0.458924
O95139	NDUFB6	NADH dehydrogenase [ubiquinone] 1 beta subcomplex subunit 6	0.331491	0.458982
Q8N4C8	MINK1	Misshapen-like kinase 1	0.438978	2.29586
Q8N9N8	EIF1AD	Probable RNA-binding protein EIF1AD	0.331409	0.626482
Q9H5Z1	DHX35	Probable ATP-dependent RNA helicase DHX35	0.415142	2.09444
Q13427	PPIG	Peptidyl-prolyl cis-trans isomerase G	0.331238	0.777778
Q9NQH7	XPNPEP3	Xaa-Pro aminopeptidase 3	0.504507	2.17321
Q9Y5F8	PCDHGB7	Protocadherin gamma-B7	0.330741	0.251899
Q9BZZ5	API5	Apoptosis inhibitor 5	0.360434	3.13686
Q6PK18	OGFOD3	2-oxoglutarate and iron-dependent oxygenase domain-containing protein 3	0.329843	0.200803
Q8N122	RPTOR	Regulatory-associated protein of mTOR	0.320549	1.99922
Q7Z7B1	PIGW	Phosphatidylinositol-glycan biosynthesis class W protein	0.329602	0.664114
Q14562	DHX8	ATP-dependent RNA helicase DHX8	0.329595	1.03351
Q8IY81	FTSJ3	pre-rRNA 2'-O-ribose RNA methyltransferase FTSJ3	0.350575	2.27387
P23743	DGKA	Diacylglycerol kinase alpha	0.609265	4.07525
O95644	NFATC1	Nuclear factor of activated T-cells, cytoplasmic 1	0.329125	0.822316
Q9NVZ3	NECAP2	Adaptin ear-binding coat-associated protein 2	0.28194	1.97801
Q92835	INPP5D	Phosphatidylinositol 3,4,5-trisphosphate 5-phosphatase 1	0.601948	2.86968
Q96LA8	PRMT6	Protein arginine N-methyltransferase 6	0.328981	0.782442
Q9UKJ3	GPATCH8	G patch domain-containing protein 8	0.328683	0.941833
Q9H008	LHPP	Phospholysine phosphohistidine inorganic pyrophosphate phosphatase	0.480533	1.96119
P35754	GLRX	Glutaredoxin-1	0.328321	0.755422
Q5KU26	COLEC12	Collectin-12	0.327788	0.196946
Q71SY5	MED25	Mediator of RNA polymerase II transcription subunit 25	0.32741	0.943112
Q9BZL4	PPP1R12C	Protein phosphatase 1 regulatory subunit 12C	0.46447	2.39164
Q7L3T8	PARS2	Probable proline--tRNA ligase, mitochondrial	0.326965	1.06975
Q76N32	CEP68	Centrosomal protein of 68 kDa	0.326761	0.425954
Q8WXH0	SYNE2	Nesprin-2	0.326751	0.510124
Q3ZCQ8	TIMM50	Mitochondrial import inner membrane translocase subunit TIM50	0.326113	0.891016
Q9BW91	NUDT9	ADP-ribose pyrophosphatase, mitochondrial	0.32576	0.427408
P51817	PRKX	cAMP-dependent protein kinase catalytic subunit PRKX	0.324973	0.236287
Q5VYS8	TUT7	Terminal uridylyltransferase 7	0.254816	1.41368
Q8TDN6	BRIX1	Ribosome biogenesis protein BRX1 homolog	0.347639	1.41368
Q15397	PUM3	Pumilio homolog 3	0.283055	1.62458
Q6UXV4	APOOL	MICOS complex subunit MIC27	0.32467	0.769082
Q14004	CDK13	Cyclin-dependent kinase 13	0.346623	1.58579
Q9UBB9	TFIP11	Tuftelin-interacting protein 11	0.244139	2.52368
Q9Y3P4	RHBDD3	Rhomboid domain-containing protein 3	0.324647	0.622204
O43665	RGS10	Regulator of G-protein signaling 10	0.324561	1.0008
Q6ZNJ1	NBEAL2	Neurobeachin-like protein 2	0.425943	1.47793
Q9ULP0	NDRG4	Protein NDRG4	0.324555	0.605075
Q9Y3A2	UTP11	Probable U3 small nucleolar RNA-associated protein 11	0.324506	0.207851
Q53HC9	EIPR1	EARP and GARP complex-interacting protein 1	0.324352	0.339562
Q5M7Z0	RNFT1	E3 ubiquitin-protein ligase RNFT1	0.324167	0.124809
P10619	CTSA	Lysosomal protective protein	0.324138	0.748149
P10643	C7	Complement component C7	0.324058	0.346943
P52747	ZNF143	Zinc finger protein 143	0.323815	1.02589
Q99611	SEPHS2	Selenide, water dikinase 2	0.323251	1.2746
Q9C086	INO80B	INO80 complex subunit B	0.323129	0.556634
Q8WWY3	PRPF31	U4/U6 small nuclear ribonucleoprotein Prp31	0.387438	2.95647
Q96AX1	VPS33A	Vacuolar protein sorting-associated protein 33A	0.322983	0.598489
Q9BRQ6	CHCHD6	MICOS complex subunit MIC25	0.322969	0.843534
Q15526	SURF1	Surfeit locus protein 1	0.322902	0.528983
Q99729	HNRNPAB	Heterogeneous nuclear ribonucleoprotein A/B	0.261895	1.64237
O14920	IKBKB	Inhibitor of nuclear factor kappa-B kinase subunit beta	0.322857	1.0592
Q07955	SRSF1	Serine/arginine-rich splicing factor 1	0.279183	1.76471
Q7Z2T5	TRMT1L	TRMT1-like protein	0.437927	1.60286
Q58A45	PAN3	PAN2-PAN3 deadenylation complex subunit PAN3	0.395461	1.63419
P42898	MTHFR	Methylenetetrahydrofolate reductase (NADPH)	0.322222	1.07114
Q8WWV3	RTN4IP1	Reticulon-4-interacting protein 1, mitochondrial	0.423579	1.99125
P16401	H1-5	Histone H1.5	0.322197	0.629124
Q9HC36	MRM3	rRNA methyltransferase 3, mitochondrial	0.359258	1.89348
Q53GS7	GLE1	mRNA export factor GLE1	0.262449	1.83124
P00749	PLAU	Urokinase-type plasminogen activator	0.322027	0.244604
Q86WP2	GPBP1	Vasculin	0.482575	2.15458
Q9UNZ5	C19orf53	Leydig cell tumor 10 kDa protein homolog	0.321944	1.15841
Q96S94	CCNL2	Cyclin-L2	0.38199	2.33805
Q9C0C4	SEMA4C	Semaphorin-4C	0.527685	1.61455
O95405	ZFYVE9	Zinc finger FYVE domain-containing protein 9	0.518088	2.66629
Q12802	AKAP13	A-kinase anchor protein 13	0.489652	1.57702
Q15796	SMAD2	Mothers against decapentaplegic homolog 2	0.321924	0.207543
Q9NQG5	RPRD1B	Regulation of nuclear pre-mRNA domain-containing protein 1B	0.321333	1.12073
P15153	RAC2	Ras-related C3 botulinum toxin substrate 2	0.320641	0.422696
P16152	CBR1	Carbonyl reductase [NADPH] 1	0.506891	1.98048
Q9UQ35	SRRM2	Serine/arginine repetitive matrix protein 2	0.513401	1.96333
P28062	PSMB8	Proteasome subunit beta type-8	0.320611	0.575448
Q99704	DOK1	Docking protein 1	0.320175	0.748824
P19447	ERCC3	General transcription and DNA repair factor IIH helicase subunit XPB	0.497368	2.75078
Q29RF7	PDS5A	Sister chromatid cohesion protein PDS5 homolog A	0.306444	3.13288
Q16762	TST	Thiosulfate sulfurtransferase	0.320138	0.670516
Q08495	DMTN	Dematin	0.320123	0.330603
Q13636	RAB31	Ras-related protein Rab-31	0.319861	0.955473
Q9UBW7	ZMYM2	Zinc finger MYM-type protein 2	0.319782	1.09725
Q9ULA0	DNPEP	Aspartyl aminopeptidase	0.319691	0.631434
Q9Y6I3	EPN1	Epsin-1	0.319469	0.418987
Q96BP3	PPWD1	Peptidylprolyl isomerase domain and WD repeat-containing protein 1	0.267967	1.67275
P28290	ITPRID2	Protein ITPRID2	0.451034	2.39872
O00567	NOP56	Nucleolar protein 56	0.407752	1.99703
P49748	ACADVL	Very long-chain specific acyl-CoA dehydrogenase, mitochondrial	0.318973	1.08704
P29972	AQP1	Aquaporin-1	0.318237	0.162183
Q15648	MED1	Mediator of RNA polymerase II transcription subunit 1	0.375816	2.04448
Q86W92	PPFIBP1	Liprin-beta-1	0.222931	1.32378
Q6ZUT6	CCDC9B	Coiled-coil domain-containing protein 9B	0.318016	0.500173
Q9BQ67	GRWD1	Glutamate-rich WD repeat-containing protein 1	0.311839	1.82621
P58005	SESN3	Sestrin-3	0.317606	0.269
Q9H2D1	SLC25A32	Mitochondrial folate transporter/carrier	0.317229	0.337817
P22670	RFX1	MHC class II regulatory factor RFX1	0.299591	1.35167
P49441	INPP1	Inositol polyphosphate 1-phosphatase	0.47476	2.94627
O15357	INPPL1	Phosphatidylinositol 3,4,5-trisphosphate 5-phosphatase 2	0.306135	1.89486
Q15031	LARS2	Leucine--tRNA ligase, mitochondrial	0.386393	1.44351
Q9NZQ3	NCKIPSD	NCK-interacting protein with SH3 domain	0.312645	1.39854
Q9BRR8	GPATCH1	G patch domain-containing protein 1	0.317059	1.23121
O75140	DEPDC5	GATOR complex protein DEPDC5	0.298668	1.35727
Q9H1D9	POLR3F	DNA-directed RNA polymerase III subunit RPC6	0.316659	0.571119
Q96MH6	TMEM68	Transmembrane protein 68	0.31579	1.03964
P50993	ATP1A2	Sodium/potassium-transporting ATPase subunit alpha-2	-0.541708	1.69295
Q8NHQ9	DDX55	ATP-dependent RNA helicase DDX55	0.482254	1.97009
Q86SX6	GLRX5	Glutaredoxin-related protein 5, mitochondrial	0.315352	0.110046
Q14449	GRB14	Growth factor receptor-bound protein 14	0.314907	0.180126
Q9NZL6	RGL1	Ral guanine nucleotide dissociation stimulator-like 1	0.31438	1.03504
Q9BVJ7	DUSP23	Dual specificity protein phosphatase 23	0.31386	0.250017
Q12996	CSTF3	Cleavage stimulation factor subunit 3	0.298606	1.77991
Q8WXA9	SREK1	Splicing regulatory glutamine/lysine-rich protein 1	0.313484	1.07434
O75911	DHRS3	Short-chain dehydrogenase/reductase 3	0.3134	0.475439
Q9UKV3	ACIN1	Apoptotic chromatin condensation inducer in the nucleus	0.40802	1.71594
Q96K83	ZNF521	Zinc finger protein 521	0.313212	1.11063
Q9Y2Z2	MTO1	Protein MTO1 homolog, mitochondrial	0.312725	1.18151
Q9UBG0	MRC2	C-type mannose receptor 2	0.312367	1.27617
Q9UMN6	KMT2B	Histone-lysine N-methyltransferase 2B	0.312282	1.15086
P20062	TCN2	Transcobalamin-2	0.558049	1.54475
Q9HB21	PLEKHA1	Pleckstrin homology domain-containing family A member 1	0.311706	1.01327
Q6IEG0	SNRNP48	U11/U12 small nuclear ribonucleoprotein 48 kDa protein	0.311248	1.02393
Q7Z6V5	ADAT2	tRNA-specific adenosine deaminase 2	0.311215	1.24638
Q8TAA9	VANGL1	Vang-like protein 1	0.311048	0.824852
Q68CZ6	HAUS3	HAUS augmin-like complex subunit 3	0.310912	0.478243
Q9HB40	SCPEP1	Retinoid-inducible serine carboxypeptidase	0.407775	2.47889
P00973	OAS1	2'-5'-oligoadenylate synthase 1	0.310898	0.17509
Q6P1R4	DUS1L	tRNA-dihydrouridine(16/17) synthase [NAD(P)(+)]-like	0.310848	1.07188
P09429	HMGB1	High mobility group protein B1	0.279686	1.59412
Q13129	RLF	Zinc finger protein Rlf	0.31073	0.500659
P18669	PGAM1	Phosphoglycerate mutase 1	0.310479	0.534272
Q10570	CPSF1	Cleavage and polyadenylation specificity factor subunit 1	0.263437	1.5134
Q96GW9	MARS2	Methionine--tRNA ligase, mitochondrial	0.310449	0.97362
O75467	ZNF324	Zinc finger protein 324A	0.310207	0.767833
P43490	NAMPT	Nicotinamide phosphoribosyltransferase	0.310173	0.758175
Q96S44	TP53RK	EKC/KEOPS complex subunit TP53RK	0.337459	1.85173
P50542	PEX5	Peroxisomal targeting signal 1 receptor	0.221921	1.36344
Q9UL18	AGO1	Protein argonaute-1	0.309467	1.24688
Q9H0C8	ILKAP	Integrin-linked kinase-associated serine/threonine phosphatase 2C	0.309259	0.398878
Q9UIS9	MBD1	Methyl-CpG-binding domain protein 1	0.35004	1.98352
Q53ET0	CRTC2	CREB-regulated transcription coactivator 2	0.308808	0.822239
P51948	MNAT1	CDK-activating kinase assembly factor MAT1	0.336623	2.06732
Q7Z569	BRAP	BRCA1-associated protein	0.315855	2.06942
P34947	GRK5	G protein-coupled receptor kinase 5	0.308696	0.673355
Q9ULU4	ZMYND8	Protein kinase C-binding protein 1	0.29512	1.89381
Q9NRI5	DISC1	Disrupted in schizophrenia 1 protein	0.308314	0.465647
Q8WTR4	GDPD5	Glycerophosphodiester phosphodiesterase domain-containing protein 5	0.308266	0.343396
O14641	DVL2	Segment polarity protein dishevelled homolog DVL-2	0.331788	1.40263
O14647	CHD2	Chromodomain-helicase-DNA-binding protein 2	0.417319	2.35262
P10914	IRF1	Interferon regulatory factor 1	0.307737	0.241312
Q8TDD1	DDX54	ATP-dependent RNA helicase DDX54	0.398234	2.0368
Q15048	LRRC14	Leucine-rich repeat-containing protein 14	0.323757	1.83519
Q9HCH0	NCKAP5L	Nck-associated protein 5-like	0.488996	1.34805
A4D2B0	MBLAC1	Metallo-beta-lactamase domain-containing protein 1	0.307376	0.447171
Q11206	ST3GAL4	CMP-N-acetylneuraminate-beta-galactosamide-alpha-2,3-sialyltransferase 4	0.307251	0.450586
P49902	NT5C2	Cytosolic purine 5'-nucleotidase	0.306338	0.517336
Q92688	ANP32B	Acidic leucine-rich nuclear phosphoprotein 32 family member B	0.403487	2.67357
P15586	GNS	N-acetylglucosamine-6-sulfatase	0.341279	1.63648
Q86V81	ALYREF	THO complex subunit 4	0.325007	1.78892
P35916	FLT4	Vascular endothelial growth factor receptor 3	0.305684	0.488559
Q9UKT8	FBXW2	F-box/WD repeat-containing protein 2	0.30555	1.1363
Q8WX92	NELFB	Negative elongation factor B	0.385617	1.5446
Q05048	CSTF1	Cleavage stimulation factor subunit 1	0.4128	1.61715
P49354	FNTA	Protein farnesyltransferase/geranylgeranyltransferase type-1 subunit alpha	0.304391	0.595924
P06703	S100A6	Protein S100-A6	0.358802	1.70502
O43143	DHX15	ATP-dependent RNA helicase DHX15	0.304234	2.40313
Q9UPN6	SCAF8	SR-related and CTD-associated factor 8	0.250995	1.73979
Q6IN85	PPP4R3A	Serine/threonine-protein phosphatase 4 regulatory subunit 3A	0.304271	0.878693
Q8WVF1	OSCP1	Protein OSCP1	0.36789	1.96856
P50281	MMP14	Matrix metalloproteinase-14	0.304116	1.07194
P53355	DAPK1	Death-associated protein kinase 1	0.303822	0.787596
Q96IZ7	RSRC1	Serine/Arginine-related protein 53	0.303143	1.01558
P06280	GLA	Alpha-galactosidase A	0.303101	1.11046
Q9BQB6	VKORC1	Vitamin K epoxide reductase complex subunit 1	0.302959	0.640256
Q8TB36	GDAP1	Ganglioside-induced differentiation-associated protein 1	0.302751	0.536735
Q9H2V7	SPNS1	Protein spinster homolog 1	0.302672	1.01558
Q9UJF2	RASAL2	Ras GTPase-activating protein nGAP	0.302377	0.866526
Q96EV2	RBM33	RNA-binding protein 33	0.302287	0.843534
Q5T5U3	ARHGAP21	Rho GTPase-activating protein 21	0.269063	1.52397
Q9Y388	RBMX2	RNA-binding motif protein, X-linked 2	0.302082	0.406998
A0FGR8	ESYT2	Extended synaptotagmin-2	0.354932	1.99286
Q01167	FOXK2	Forkhead box protein K2	0.301874	0.54947
Q8IXM6	NRM	Nurim	0.403638	2.14945
Q8NHM5	KDM2B	Lysine-specific demethylase 2B	0.30158	0.864851
O15541	RNF113A	E3 ubiquitin-protein ligase RNF113A	0.310759	2.00526
Q6PJG2	MIDEAS	Mitotic deacetylase-associated SANT domain protein	0.494346	2.91118
Q4ADV7	RIC1	Guanine nucleotide exchange factor subunit RIC1	0.301238	0.523284
O43426	SYNJ1	Synaptojanin-1	0.347717	2.18805
Q9Y3C1	NOP16	Nucleolar protein 16	0.301063	0.69024
Q86W56	PARG	Poly(ADP-ribose) glycohydrolase	0.362031	1.84295
Q8NEZ4	KMT2C	Histone-lysine N-methyltransferase 2C	0.301041	0.674947
O15381	NVL	Nuclear valosin-containing protein-like	0.300921	1.10914
Q96BX8	MOB3A	MOB kinase activator 3A	0.300862	0.630975
Q96MT8	CEP63	Centrosomal protein of 63 kDa	0.300702	1.08276
Q9H7Z6	KAT8	Histone acetyltransferase KAT8	0.30067	1.10504
Q08499	PDE4D	cAMP-specific 3',5'-cyclic phosphodiesterase 4D	0.300545	1.28733
P50479	PDLIM4	PDZ and LIM domain protein 4	0.300359	0.733324
Q86T24	ZBTB33	Transcriptional regulator Kaiso	0.424634	1.66974
Q9P0U4	CXXC1	CXXC-type zinc finger protein 1	0.299953	0.629104
Q562E7	WDR81	WD repeat-containing protein 81	0.270808	1.32311
Q5SXM8	DNLZ	DNL-type zinc finger protein	0.299764	0.184665
Q9NZC3	GDE1	Glycerophosphodiester phosphodiesterase 1	0.466708	2.95647
Q9H6I2	SOX17	Transcription factor SOX-17	0.299635	0.370478
Q5QP82	DCAF10	DDB1- and CUL4-associated factor 10	0.29876	0.583936
Q8TEY7	USP33	Ubiquitin carboxyl-terminal hydrolase 33	0.29847	1.29642
O14939	PLD2	Phospholipase D2	0.298256	0.844406
Q9BV29	CCDC32	Coiled-coil domain-containing protein 32	0.298137	0.4907
Q9Y2X7	GIT1	ARF GTPase-activating protein GIT1	0.334671	1.3171
Q9NWZ8	GEMIN8	Gem-associated protein 8	0.297678	0.28399
Q13057	COASY	Bifunctional coenzyme A synthase	0.279871	1.35462
P48730	CSNK1D	Casein kinase I isoform delta	0.297652	0.520986
P55769	SNU13	NHP2-like protein 1	0.319896	1.32933
Q9NXE4	SMPD4	Sphingomyelin phosphodiesterase 4	0.259243	1.53771
Q16254	E2F4	Transcription factor E2F4	0.297549	0.392796
Q9H3H3	C11orf68	UPF0696 protein C11orf68	0.296174	0.724945
Q16611	BAK1	Bcl-2 homologous antagonist/killer	0.32611	2.49736
Q9H814	PHAX	Phosphorylated adapter RNA export protein	0.325681	1.68835
Q9Y3E2	BOLA1	BolA-like protein 1	0.296032	0.511403
Q9NR19	ACSS2	Acetyl-coenzyme A synthetase, cytoplasmic	0.295771	0.94354
Q9NRG0	CHRAC1	Chromatin accessibility complex protein 1	0.295675	0.601921
O75808	CAPN15	Calpain-15	0.418246	1.38397
P03886	MT-ND1	NADH-ubiquinone oxidoreductase chain 1	0.295606	1.16931
Q96SL1	SLC49A4	Solute carrier family 49 member 4	0.295578	0.34631
Q5T0D9	TPRG1L	Tumor protein p63-regulated gene 1-like protein	0.295542	0.770767
O43422	THAP12	52 kDa repressor of the inhibitor of the protein kinase	0.295399	1.0295
O60306	AQR	RNA helicase aquarius	0.223448	1.72702
Q9H999	PANK3	Pantothenate kinase 3	0.295332	0.225928
Q03701	CEBPZ	CCAAT/enhancer-binding protein zeta	0.239394	1.88207
Q641Q2	WASHC2A	WASH complex subunit 2A	0.392361	2.05859
Q9BTL3	RAMAC	RNA guanine-N7 methyltransferase activating subunit	0.295226	0.632478
Q9C0C2	TNKS1BP1	182 kDa tankyrase-1-binding protein	0.322522	2.1119
P28065	PSMB9	Proteasome subunit beta type-9	0.295107	0.442691
Q5VUJ6	LRCH2	Leucine-rich repeat and calponin homology domain-containing protein 2	0.29467	0.785623
P78345	RPP38	Ribonuclease P protein subunit p38	0.346509	1.729
P19174	PLCG1	1-phosphatidylinositol 4,5-bisphosphate phosphodiesterase gamma-1	0.415937	3.20626
Q9NRW7	VPS45	Vacuolar protein sorting-associated protein 45	0.347883	2.42143
P28289	TMOD1	Tropomodulin-1	0.294625	0.259921
O95613	PCNT	Pericentrin	0.294532	1.28626
Q9H299	SH3BGRL3	SH3 domain-binding glutamic acid-rich-like protein 3	0.3642	2.14058
Q9Y3C0	WASHC3	WASH complex subunit 3	0.29449	0.850023
Q9HCK8	CHD8	Chromodomain-helicase-DNA-binding protein 8	0.284534	1.85173
Q9NQ88	TIGAR	Fructose-2,6-bisphosphatase TIGAR	0.344648	1.85738
Q9Y618	NCOR2	Nuclear receptor corepressor 2	0.294296	0.913303
Q96EK5	KIFBP	KIF-binding protein	0.293833	1.21519
Q9Y2U8	LEMD3	Inner nuclear membrane protein Man1	0.275213	2.32751
Q93062	RBPMS	RNA-binding protein with multiple splicing	0.293764	0.895355
Q8IUH5	ZDHHC17	Palmitoyltransferase ZDHHC17	0.293132	0.486241
O15156	ZBTB7B	Zinc finger and BTB domain-containing protein 7B	0.292934	0.409848
P23193	TCEA1	Transcription elongation factor A protein 1	0.274512	1.55313
P67936	TPM4	Tropomyosin alpha-4 chain	0.292923	1.18848
Q96BF6	NACC2	Nucleus accumbens-associated protein 2	0.292847	0.458924
Q96B26	EXOSC8	Exosome complex component RRP43	0.282392	1.42764
Q9UHK0	NUFIP1	FMR1-interacting protein NUFIP1	0.292738	0.476755
Q969M7	UBE2F	NEDD8-conjugating enzyme UBE2F	0.292574	1.28151
O43681	GET3	ATPase GET3	0.409199	4.01961
Q15025	TNIP1	TNFAIP3-interacting protein 1	0.292304	0.508495
Q9BUQ8	DDX23	Probable ATP-dependent RNA helicase DDX23	0.258596	2.43253
Q9UQQ2	SH2B3	SH2B adapter protein 3	0.292072	0.962179
Q8WYP5	AHCTF1	Protein ELYS	0.240684	1.53942
Q5BKU9	OXLD1	Oxidoreductase-like domain-containing protein 1	0.291618	0.640256
P17480	UBTF	Nucleolar transcription factor 1	0.321233	1.47223
Q9BTD8	RBM42	RNA-binding protein 42	0.291561	1.19128
P49418	AMPH	Amphiphysin	0.291556	0.0872817
P17568	NDUFB7	NADH dehydrogenase [ubiquinone] 1 beta subcomplex subunit 7	0.291505	0.808455
Q8WUD4	CCDC12	Coiled-coil domain-containing protein 12	0.291438	1.20878
Q9P246	STIM2	Stromal interaction molecule 2	0.557195	1.89897
Q9H0E2	TOLLIP	Toll-interacting protein	0.291263	0.580239
Q9UIM3	FKBPL	FK506-binding protein-like	0.283406	1.52504
Q7Z736	PLEKHH3	Pleckstrin homology domain-containing family H member 3	0.33697	1.42948
Q96JM2	ZNF462	Zinc finger protein 462	0.291168	0.382163
Q96PV7	FAM193B	Protein FAM193B	0.29116	1.01379
Q9GZR2	REXO4	RNA exonuclease 4	0.291042	0.575905
Q15554	TERF2	Telomeric repeat-binding factor 2	0.291001	1.0264
Q7Z6J9	TSEN54	tRNA-splicing endonuclease subunit Sen54	0.290975	0.664114
Q9P258	RCC2	Protein RCC2	0.290378	1.10329
Q8TAF3	WDR48	WD repeat-containing protein 48	0.289007	1.11384
Q9ULQ1	TPCN1	Two pore channel protein 1	0.463553	1.40349
Q92959	SLCO2A1	Solute carrier organic anion transporter family member 2A1	0.288693	0.773781
Q6VMQ6	ATF7IP	Activating transcription factor 7-interacting protein 1	0.288622	1.04342
Q7Z739	YTHDF3	YTH domain-containing family protein 3	0.28832	0.990805
P60510	PPP4C	Serine/threonine-protein phosphatase 4 catalytic subunit	0.288233	0.7974
Q8TB22	SPATA20	Spermatogenesis-associated protein 20	0.288002	0.36026
Q92841	DDX17	Probable ATP-dependent RNA helicase DDX17	0.287951	1.26016
Q6UWI4	SHISA2	Protein shisa-2 homolog	0.286973	0.298363
Q5TB80	CEP162	Centrosomal protein of 162 kDa	0.286019	0.744003
P07339	CTSD	Cathepsin D	0.470548	2.59719
Q9NQT5	EXOSC3	Exosome complex component RRP40	0.276275	1.50224
Q8N137	CNTROB	Centrobin	0.285843	0.334899
O95319	CELF2	CUGBP Elav-like family member 2	0.365753	1.53755
Q9UMS4	PRPF19	Pre-mRNA-processing factor 19	0.285778	0.782788
O43290	SART1	U4/U6.U5 tri-snRNP-associated protein 1	0.346146	2.32625
Q8TF74	WIPF2	WAS/WASL-interacting protein family member 2	0.285642	1.04249
P57081	WDR4	tRNA (guanine-N(7)-)-methyltransferase non-catalytic subunit WDR4	0.285428	0.60008
Q53FP2	TMEM35A	Novel acetylcholine receptor chaperone	0.285285	0.601451
P17252	PRKCA	Protein kinase C alpha type	0.28508	0.663813
Q14D04	VEPH1	Ventricular zone-expressed PH domain-containing protein homolog 1	0.284976	0.779818
Q9HC38	GLOD4	Glyoxalase domain-containing protein 4	0.291996	2.07609
P18583	SON	Protein SON	0.342048	2.16806
Q14146	URB2	Unhealthy ribosome biogenesis protein 2 homolog	0.352287	2.89033
Q9NPH0	ACP6	Lysophosphatidic acid phosphatase type 6	0.28492	0.538756
O95104	SCAF4	SR-related and CTD-associated factor 4	0.284199	1.13998
O14880	MGST3	Microsomal glutathione S-transferase 3	0.284112	0.212811
P23921	RRM1	Ribonucleoside-diphosphate reductase large subunit	0.284007	0.508797
O00267	SUPT5H	Transcription elongation factor SPT5	0.417076	2.88409
O60462	NRP2	Neuropilin-2	0.283911	1.15205
P82673	MRPS35	28S ribosomal protein S35, mitochondrial	0.283891	0.484993
O76070	SNCG	Gamma-synuclein	0.283338	1.04643
P25788	PSMA3	Proteasome subunit alpha type-3	0.283128	0.509193
Q9NRX4	PHPT1	14 kDa phosphohistidine phosphatase	0.282838	0.534272
O00750	PIK3C2B	Phosphatidylinositol 4-phosphate 3-kinase C2 domain-containing subunit beta	0.282112	0.451645
O00401	WASL	Actin nucleation-promoting factor WASL	0.282085	0.761107
P42765	ACAA2	3-ketoacyl-CoA thiolase, mitochondrial	0.283665	1.7933
P62942	FKBP1A	Peptidyl-prolyl cis-trans isomerase FKBP1A	0.282008	0.211491
Q15853	USF2	Upstream stimulatory factor 2	0.281693	0.920105
Q6I9Y2	THOC7	THO complex subunit 7 homolog	0.281577	0.566922
P01034	CST3	Cystatin-C	0.281309	0.663924
O43829	ZBTB14	Zinc finger and BTB domain-containing protein 14	0.280969	0.759303
Q8WTT2	NOC3L	Nucleolar complex protein 3 homolog	0.272559	1.39923
Q68CQ4	UTP25	U3 small nucleolar RNA-associated protein 25 homolog	0.280956	0.665442
P38432	COIL	Coilin	0.270985	1.46506
P51798	CLCN7	H(+)/Cl(-) exchange transporter 7	0.280936	0.90482
P07948	LYN	Tyrosine-protein kinase Lyn	0.280693	0.83296
Q8N8R5	C2orf69	Mitochondrial protein C2orf69	0.280501	0.614667
Q9H845	ACAD9	Complex I assembly factor ACAD9, mitochondrial	0.38397	1.4039
Q9NX74	DUS2	tRNA-dihydrouridine(20) synthase [NAD(P)+]-like	0.373216	1.82515
P30085	CMPK1	UMP-CMP kinase	0.280373	0.804149
Q9UGC7	MTRF1L	Peptide chain release factor 1-like, mitochondrial	0.280118	0.429353
Q09161	NCBP1	Nuclear cap-binding protein subunit 1	0.23908	1.75052
P31751	AKT2	RAC-beta serine/threonine-protein kinase	0.279778	1.07586
Q76L83	ASXL2	Putative Polycomb group protein ASXL2	0.284778	1.34051
Q9HBM0	VEZT	Vezatin	0.279694	0.569391
Q9UII2	ATP5IF1	ATPase inhibitor, mitochondrial	0.279604	0.328481
Q99536	VAT1	Synaptic vesicle membrane protein VAT-1 homolog	0.279581	0.980764
O95081	AGFG2	Arf-GAP domain and FG repeat-containing protein 2	0.279493	1.03898
P20700	LMNB1	Lamin-B1	0.279176	0.92259
O75832	PSMD10	26S proteasome non-ATPase regulatory subunit 10	0.279038	0.789098
Q6P4F2	FDX2	Ferredoxin-2, mitochondrial	0.278551	0.937771
Q9NP77	SSU72	RNA polymerase II subunit A C-terminal domain phosphatase SSU72	0.278384	0.860002
O75818	RPP40	Ribonuclease P protein subunit p40	0.228262	1.6346
Q86VQ0	LCA5	Lebercilin	0.278203	1.21964
Q9BVM4	GGACT	Gamma-glutamylaminecyclotransferase	0.544676	1.33627
Q6DKK2	TTC19	Tetratricopeptide repeat protein 19, mitochondrial	0.365728	1.97769
Q7Z333	SETX	Probable helicase senataxin	0.278005	1.08807
Q8NCF5	NFATC2IP	NFATC2-interacting protein	0.277445	1.15466
Q9NVA1	UQCC1	Ubiquinol-cytochrome-c reductase complex assembly factor 1	0.277191	1.03981
P06730	EIF4E	Eukaryotic translation initiation factor 4E	0.276943	0.573292
O60673	REV3L	DNA polymerase zeta catalytic subunit	0.276612	0.824445
Q5HYK3	COQ5	2-methoxy-6-polyprenyl-1,4-benzoquinol methylase, mitochondrial	0.276607	1.04614
O15523	DDX3Y	ATP-dependent RNA helicase DDX3Y	0.276515	0.0408905
P09525	ANXA4	Annexin A4	0.276502	1.26169
O43504	LAMTOR5	Ragulator complex protein LAMTOR5	0.276441	0.319058
O75971	SNAPC5	snRNA-activating protein complex subunit 5	0.27644	0.812266
Q13191	CBLB	E3 ubiquitin-protein ligase CBL-B	0.276067	0.839202
Q8N806	UBR7	Putative E3 ubiquitin-protein ligase UBR7	0.275426	1.20015
Q92560	BAP1	Ubiquitin carboxyl-terminal hydrolase BAP1	0.302487	1.5034
Q9BTC0	DIDO1	Death-inducer obliterator 1	0.222338	1.38858
Q969V6	MRTFA	Myocardin-related transcription factor A	0.27525	0.578362
P58557	YBEY	Endoribonuclease YbeY	0.275141	0.175115
Q9BXI9	C1QTNF6	Complement C1q tumor necrosis factor-related protein 6	0.27505	0.202469
P04632	CAPNS1	Calpain small subunit 1	0.274932	0.988374
Q96L91	EP400	E1A-binding protein p400	0.274891	0.82638
Q3ZCT1	ZNF260	Zinc finger protein 260	0.274461	0.704842
Q86Y37	CACUL1	CDK2-associated and cullin domain-containing protein 1	0.347302	2.0856
Q13888	GTF2H2	General transcription factor IIH subunit 2	0.273818	0.963481
Q7L5Y1	ENOSF1	Mitochondrial enolase superfamily member 1	0.273781	0.285339
P62312	LSM6	U6 snRNA-associated Sm-like protein LSm6	0.273721	1.1907
Q06547	GABPB1	GA-binding protein subunit beta-1	0.273526	0.93524
O14910	LIN7A	Protein lin-7 homolog A	0.273478	0.640959
O60443	GSDME	Gasdermin-E	0.554571	2.0017
Q92743	HTRA1	Serine protease HTRA1	0.27303	0.540868
Q04323	UBXN1	UBX domain-containing protein 1	0.337622	3.0054
Q8WYQ5	DGCR8	Microprocessor complex subunit DGCR8	0.271973	1.02402
Q14563	SEMA3A	Semaphorin-3A	0.271876	0.228102
Q9H0R3	TMEM222	Transmembrane protein 222	0.271824	0.25909
P82979	SARNP	SAP domain-containing ribonucleoprotein	0.271762	1.27813
O15484	CAPN5	Calpain-5	0.271737	1.12616
Q9NZL3	ZNF224	Zinc finger protein 224	0.271666	0.381132
Q96RT1	ERBIN	Erbin	0.232571	1.6013
P19526	FUT1	Galactoside alpha-(1,2)-fucosyltransferase 1	0.271342	0.464128
Q9NVH2	INTS7	Integrator complex subunit 7	0.271319	0.97764
Q6DKI1	RPL7L1	60S ribosomal protein L7-like 1	0.345555	2.95112
Q8IWB1	ITPRIP	Inositol 1,4,5-trisphosphate receptor-interacting protein	0.600061	2.72241
O15063	GARRE1	Granule associated Rac and RHOG effector protein 1	0.271237	0.973771
Q92759	GTF2H4	General transcription factor IIH subunit 4	0.291645	1.31327
Q9Y3T9	NOC2L	Nucleolar complex protein 2 homolog	0.271191	0.879072
Q9UER7	DAXX	Death domain-associated protein 6	0.27824	1.6827
O43513	MED7	Mediator of RNA polymerase II transcription subunit 7	0.256526	1.52213
Q8WW59	SPRYD4	SPRY domain-containing protein 4	0.35363	2.17953
P84243	H3-3B	Histone H3.3	0.271048	0.829691
P15927	RPA2	Replication protein A 32 kDa subunit	0.270938	0.998599
Q96I25	RBM17	Splicing factor 45	0.420094	2.02574
P06396	GSN	Gelsolin	0.351288	2.45786
Q8IY33	MICALL2	MICAL-like protein 2	0.270728	0.278508
Q7Z7G0	ABI3BP	Target of Nesh-SH3	0.270711	0.291988
Q15173	PPP2R5B	Serine/threonine-protein phosphatase 2A 56 kDa regulatory subunit beta isoform	0.270678	0.745146
Q9BXK5	BCL2L13	Bcl-2-like protein 13	0.59943	2.00117
O75368	SH3BGRL	Adapter SH3BGRL	0.386489	2.86569
Q9BVG8	KIFC3	Kinesin-like protein KIFC3	0.270029	0.424159
P78346	RPP30	Ribonuclease P protein subunit p30	0.407994	2.95647
Q7Z449	CYP2U1	Cytochrome P450 2U1	0.269946	1.0319
O75864	PPP1R37	Protein phosphatase 1 regulatory subunit 37	0.269602	1.29642
O75150	RNF40	E3 ubiquitin-protein ligase BRE1B	0.227603	1.66609
Q969X1	TMBIM1	Protein lifeguard 3	0.26958	0.506292
Q6UWS5	PET117	Protein PET117 homolog, mitochondrial	0.269524	0.543666
Q9H6F5	CCDC86	Coiled-coil domain-containing protein 86	0.46436	1.62639
Q9BXI6	TBC1D10A	TBC1 domain family member 10A	0.269292	1.15393
Q96BJ3	AIDA	Axin interactor, dorsalization-associated protein	0.269269	1.07732
Q13144	EIF2B5	Translation initiation factor eIF-2B subunit epsilon	0.26851	0.536735
P13688	CEACAM1	Carcinoembryonic antigen-related cell adhesion molecule 1	0.594835	1.41005
Q12972	PPP1R8	Nuclear inhibitor of protein phosphatase 1	0.267997	1.25786
Q9BUL5	PHF23	PHD finger protein 23	0.267908	0.758673
P03905	MT-ND4	NADH-ubiquinone oxidoreductase chain 4	0.267832	0.645663
Q15022	SUZ12	Polycomb protein SUZ12	0.267684	1.16471
Q9NXE8	CWC25	Pre-mRNA-splicing factor CWC25 homolog	0.267663	0.459531
Q7Z7E8	UBE2Q1	Ubiquitin-conjugating enzyme E2 Q1	0.267468	1.26169
O75436	VPS26A	Vacuolar protein sorting-associated protein 26A	0.267326	0.339562
Q96DG6	CMBL	Carboxymethylenebutenolidase homolog	0.333617	1.6013
Q9ULK4	MED23	Mediator of RNA polymerase II transcription subunit 23	0.266962	1.21544
Q9BRD0	BUD13	BUD13 homolog	0.266625	1.1863
Q9Y508	RNF114	E3 ubiquitin-protein ligase RNF114	0.266601	0.162605
P54252	ATXN3	Ataxin-3	0.266265	0.846217
Q9NSE4	IARS2	Isoleucine--tRNA ligase, mitochondrial	0.266224	0.542126
Q6NXT1	ANKRD54	Ankyrin repeat domain-containing protein 54	0.265651	1.03898
Q8TAM2	TTC8	Tetratricopeptide repeat protein 8	0.265497	0.976197
B3KU38	IQCJ-SCHIP1	IQCJ-SCHIP1 readthrough transcript protein	0.265449	0.426586
Q8IXH7	NELFCD	Negative elongation factor C/D	0.319373	1.54078
Q9BXW6	OSBPL1A	Oxysterol-binding protein-related protein 1	0.26489	0.734969
Q13232	NME3	Nucleoside diphosphate kinase 3	0.264739	0.407629
Q96NT1	NAP1L5	Nucleosome assembly protein 1-like 5	0.264612	0.38649
Q9BWU0	SLC4A1AP	Kanadaptin	0.264584	0.895882
P16885	PLCG2	1-phosphatidylinositol 4,5-bisphosphate phosphodiesterase gamma-2	0.264505	0.247473
Q8NFI3	ENGASE	Cytosolic endo-beta-N-acetylglucosaminidase	0.264293	0.44681
P26599	PTBP1	Polypyrimidine tract-binding protein 1	0.263915	0.542667
Q9BQS7	HEPH	Hephaestin	0.26364	0.130726
O95182	NDUFA7	NADH dehydrogenase [ubiquinone] 1 alpha subcomplex subunit 7	0.263603	0.203969
Q8IV36	HID1	Protein HID1	0.263243	0.33426
Q9BQP9	BPIFA3	BPI fold-containing family A member 3	0.262862	0.728274
Q15032	R3HDM1	R3H domain-containing protein 1	0.262785	0.458924
Q9UK96	FBXO10	F-box only protein 10	0.49472	1.53301
Q9Y6Q9	NCOA3	Nuclear receptor coactivator 3	0.262765	1.11046
Q15642	TRIP10	Cdc42-interacting protein 4	0.342178	1.49252
P48637	GSS	Glutathione synthetase	0.262445	1.13998
Q96NB3	ZNF830	Zinc finger protein 830	0.261966	1.2232
Q9UMY1	NOL7	Nucleolar protein 7	0.261738	0.934649
A8MWY0	ELAPOR2	Endosome/lysosome-associated apoptosis and autophagy regulator family member 2	0.261678	0.330012
Q8NHY2	COP1	E3 ubiquitin-protein ligase COP1	0.261661	0.725721
P45973	CBX5	Chromobox protein homolog 5	0.261257	0.672201
P24752	ACAT1	Acetyl-CoA acetyltransferase, mitochondrial	0.376541	1.40087
Q99828	CIB1	Calcium and integrin-binding protein 1	0.59416	2.51832
Q9UNN8	PROCR	Endothelial protein C receptor	0.260632	0.2905
P49903	SEPHS1	Selenide, water dikinase 1	0.457856	1.82984
Q9BPZ7	MAPKAP1	Target of rapamycin complex 2 subunit MAPKAP1	0.34854	2.05101
O15021	MAST4	Microtubule-associated serine/threonine-protein kinase 4	0.26017	0.32235
Q9H7B2	RPF2	Ribosome production factor 2 homolog	0.296284	1.99406
P13984	GTF2F2	General transcription factor IIF subunit 2	0.373855	3.76299
Q99698	LYST	Lysosomal-trafficking regulator	0.259384	0.349924
P54687	BCAT1	Branched-chain-amino-acid aminotransferase, cytosolic	0.25901	0.839943
Q99584	S100A13	Protein S100-A13	0.25898	0.179341
Q17R31	TATDN3	Putative deoxyribonuclease TATDN3	0.258734	0.499554
Q8WWC4	MAIP1	m-AAA protease-interacting protein 1, mitochondrial	0.258663	0.916767
Q8TDB6	DTX3L	E3 ubiquitin-protein ligase DTX3L	0.25847	0.515925
Q9NQT4	EXOSC5	Exosome complex component RRP46	0.316272	1.66974
Q9BUM1	G6PC3	Glucose-6-phosphatase 3	0.258241	1.04773
Q8IZ73	RPUSD2	Pseudouridylate synthase RPUSD2	0.290397	2.26761
P11498	PC	Pyruvate carboxylase, mitochondrial	0.345041	1.37403
Q8TD22	SFXN5	Sideroflexin-5	0.258171	0.72091
Q9NRG1	PRTFDC1	Phosphoribosyltransferase domain-containing protein 1	0.257799	0.233539
O00592	PODXL	Podocalyxin	0.257609	0.341798
Q0VDF9	HSPA14	Heat shock 70 kDa protein 14	0.257516	1.04383
Q9Y5X3	SNX5	Sorting nexin-5	0.257079	0.99856
Q8N8Z6	DCBLD1	Discoidin, CUB and LCCL domain-containing protein 1	0.256806	0.8127
O15397	IPO8	Importin-8	0.294846	1.6992
Q8TBC4	UBA3	NEDD8-activating enzyme E1 catalytic subunit	0.330436	1.5898
O60783	MRPS14	28S ribosomal protein S14, mitochondrial	0.256463	0.457401
Q9Y2X3	NOP58	Nucleolar protein 58	0.308321	2.74244
O14924	RGS12	Regulator of G-protein signaling 12	0.256314	0.79979
Q9H147	DNTTIP1	Deoxynucleotidyltransferase terminal-interacting protein 1	0.394281	2.42646
Q7L8L6	FASTKD5	FAST kinase domain-containing protein 5, mitochondrial	0.256124	0.415003
Q5TEC6	H3-7	Histone H3-7	0.255907	0.79979
Q9BUT1	BDH2	Dehydrogenase/reductase SDR family member 6	0.255797	0.814349
P0DTL6	ZFTRAF1	Zinc finger TRAF-type-containing protein 1	0.255718	0.838636
P18433	PTPRA	Receptor-type tyrosine-protein phosphatase alpha	0.255601	0.998599
Q96FZ2	HMCES	Abasic site processing protein HMCES	0.255142	1.05475
P46108	CRK	Adapter molecule crk	0.298501	1.80669
A0PJW6	TMEM223	Transmembrane protein 223	0.254894	0.420061
Q9H501	ESF1	ESF1 homolog	0.239314	1.70794
Q14137	BOP1	Ribosome biogenesis protein BOP1	0.310626	1.31878
P30043	BLVRB	Flavin reductase (NADPH)	0.25482	0.364743
Q8N3D4	EHBP1L1	EH domain-binding protein 1-like protein 1	0.254524	0.653999
Q86V97	KBTBD6	Kelch repeat and BTB domain-containing protein 6	0.379516	1.32378
Q69YN2	CWF19L1	CWF19-like protein 1	0.254524	0.527404
Q96P47	AGAP3	Arf-GAP with GTPase, ANK repeat and PH domain-containing protein 3	0.507554	1.49795
Q9BV19	C1orf50	Uncharacterized protein C1orf50	0.253841	0.553362
Q5TA45	INTS11	Integrator complex subunit 11	0.315357	1.79882
Q96L73	NSD1	Histone-lysine N-methyltransferase, H3 lysine-36 specific	0.253682	0.447177
P35226	BMI1	Polycomb complex protein BMI-1	0.25308	1.2619
Q9C0B1	FTO	Alpha-ketoglutarate-dependent dioxygenase FTO	0.252757	0.894723
Q9NWR8	MCUB	Calcium uniporter regulatory subunit MCUb, mitochondrial	0.252013	0.666477
Q9UGK3	STAP2	Signal-transducing adaptor protein 2	0.251844	0.943112
Q9UBY8	CLN8	Protein CLN8	0.251831	0.325097
P55084	HADHB	Trifunctional enzyme subunit beta, mitochondrial	0.251509	0.952609
Q9NPD3	EXOSC4	Exosome complex component RRP41	0.2511	1.0652
Q8WVP7	LMBR1	Limb region 1 protein homolog	0.250791	0.455172
Q96BY6	DOCK10	Dedicator of cytokinesis protein 10	0.250698	0.355621
Q96EY9	ADAT3	Probable inactive tRNA-specific adenosine deaminase-like protein 3	0.25059	0.801489
Q9NV88	INTS9	Integrator complex subunit 9	0.250441	1.17721
Q96A35	MRPL24	39S ribosomal protein L24, mitochondrial	0.250332	0.460324
P47985	UQCRFS1	Cytochrome b-c1 complex subunit Rieske, mitochondrial	0.250229	0.54589
Q9Y2V2	CARHSP1	Calcium-regulated heat-stable protein 1	0.250198	0.803181
O14980	XPO1	Exportin-1	0.250149	1.11849
Q8NCC3	PLA2G15	Phospholipase A2 group XV	0.25009	1.11849
Q9P1Z2	CALCOCO1	Calcium-binding and coiled-coil domain-containing protein 1	0.323228	1.49936
Q9UPW0	FOXJ3	Forkhead box protein J3	0.250047	0.829017
Q8NFG4	FLCN	Folliculin	0.249667	0.249695
P51795	CLCN5	H(+)/Cl(-) exchange transporter 5	0.591769	1.94982
Q8TB37	NUBPL	Iron-sulfur protein NUBPL	0.249095	0.564095
Q12906	ILF3	Interleukin enhancer-binding factor 3	0.369642	1.98048
Q9H3S4	TPK1	Thiamin pyrophosphokinase 1	0.24903	0.267635
P18754	RCC1	Regulator of chromosome condensation	0.340405	1.71923
O43148	RNMT	mRNA cap guanine-N7 methyltransferase	0.262284	2.03274
Q8TEU7	RAPGEF6	Rap guanine nucleotide exchange factor 6	0.248961	1.01677
Q13363	CTBP1	C-terminal-binding protein 1	0.248744	0.309073
Q96ME1	FBXL18	F-box/LRR-repeat protein 18	0.248715	0.546927
Q13564	NAE1	NEDD8-activating enzyme E1 regulatory subunit	0.25746	1.81921
P30038	ALDH4A1	Delta-1-pyrroline-5-carboxylate dehydrogenase, mitochondrial	0.416703	1.58579
Q12905	ILF2	Interleukin enhancer-binding factor 2	0.248565	1.29243
Q96CD2	PPCDC	Phosphopantothenoylcysteine decarboxylase	0.248552	0.695206
Q9P0P0	RNF181	E3 ubiquitin-protein ligase RNF181	0.24851	0.815186
Q86UX7	FERMT3	Fermitin family homolog 3	0.248328	0.318843
Q8N6T7	SIRT6	NAD-dependent protein deacylase sirtuin-6	0.248327	0.314528
Q09328	MGAT5	Alpha-1,6-mannosylglycoprotein 6-beta-N-acetylglucosaminyltransferase A	0.248264	0.666252
Q96RR4	CAMKK2	Calcium/calmodulin-dependent protein kinase kinase 2	0.248145	0.443928
Q9HC35	EML4	Echinoderm microtubule-associated protein-like 4	0.248011	1.01658
Q9NPI1	BRD7	Bromodomain-containing protein 7	0.247768	0.789649
Q8IVH2	FOXP4	Forkhead box protein P4	0.247635	0.535594
Q9ULL8	SHROOM4	Protein Shroom4	0.24758	0.491477
Q96CB8	INTS12	Integrator complex subunit 12	0.247558	0.55496
Q9UBB5	MBD2	Methyl-CpG-binding domain protein 2	0.247548	1.20283
Q86XP3	DDX42	ATP-dependent RNA helicase DDX42	0.247156	0.398468
Q2TAA2	IAH1	Isoamyl acetate-hydrolyzing esterase 1 homolog	0.247105	0.837243
Q9Y234	LIPT1	Lipoyltransferase 1, mitochondrial	0.247085	0.775822
A6NJ78	METTL15	12S rRNA N4-methylcytidine (m4C) methyltransferase	0.246758	0.831187
Q13588	GRAP	GRB2-related adapter protein	0.246603	0.75567
P63010	AP2B1	AP-2 complex subunit beta	0.2465	1.15657
Q96SK2	TMEM209	Transmembrane protein 209	0.246484	1.08323
P27540	ARNT	Aryl hydrocarbon receptor nuclear translocator	0.246458	0.475714
Q86UL3	GPAT4	Glycerol-3-phosphate acyltransferase 4	0.246426	0.901646
Q99848	EBNA1BP2	Probable rRNA-processing protein EBP2	0.225192	1.3059
Q9NWU5	MRPL22	39S ribosomal protein L22, mitochondrial	0.246189	0.947945
Q9NR45	NANS	Sialic acid synthase	0.24586	1.15223
Q9NZJ6	COQ3	Ubiquinone biosynthesis O-methyltransferase, mitochondrial	0.245836	0.541165
Q6UWU2	GLB1L	Beta-galactosidase-1-like protein	0.245022	0.139733
Q659A1	ICE2	Little elongation complex subunit 2	0.304775	1.47583
Q8N183	NDUFAF2	NADH dehydrogenase [ubiquinone] 1 alpha subcomplex assembly factor 2	0.244756	0.73806
Q9Y2H5	PLEKHA6	Pleckstrin homology domain-containing family A member 6	0.244576	0.265819
Q16864	ATP6V1F	V-type proton ATPase subunit F	0.243981	0.406552
Q6N063	OGFOD2	2-oxoglutarate and iron-dependent oxygenase domain-containing protein 2	0.243716	0.241073
Q9ULL5	PRR12	Proline-rich protein 12	0.243611	0.713002
O75319	DUSP11	RNA/RNP complex-1-interacting phosphatase	0.243608	0.780305
Q9NVM9	INTS13	Integrator complex subunit 13	0.243108	0.423227
O95059	RPP14	Ribonuclease P protein subunit p14	0.242973	1.29243
Q8NFZ0	FBH1	F-box DNA helicase 1	0.418233	2.48015
Q5T5Y3	CAMSAP1	Calmodulin-regulated spectrin-associated protein 1	0.301168	1.31298
Q8N960	CEP120	Centrosomal protein of 120 kDa	0.24297	0.1784
Q15819	UBE2V2	Ubiquitin-conjugating enzyme E2 variant 2	0.241978	0.304738
Q8ND04	SMG8	Nonsense-mediated mRNA decay factor SMG8	0.27537	2.51872
Q7Z7F0	KHDC4	KH homology domain-containing protein 4	0.241964	0.610753
O60674	JAK2	Tyrosine-protein kinase JAK2	0.241604	0.351241
Q96LW7	CARD19	Caspase recruitment domain-containing protein 19	0.241335	0.651824
P61513	RPL37A	60S ribosomal protein L37a	0.241197	0.385473
Q9Y6V7	DDX49	Probable ATP-dependent RNA helicase DDX49	0.241073	0.83512
Q8WUZ0	BCL7C	B-cell CLL/lymphoma 7 protein family member C	0.241017	0.808093
Q56P03	EAPP	E2F-associated phosphoprotein	0.240893	1.23165
P18858	LIG1	DNA ligase 1	0.240858	0.889035
Q53T59	HS1BP3	HCLS1-binding protein 3	0.26561	2.13433
Q8N8R7	ARL14EP	ARL14 effector protein	0.240688	0.92382
Q9NUG4	CCM2L	Cerebral cavernous malformations 2 protein-like	0.240431	0.710251
Q86VP3	PACS2	Phosphofurin acidic cluster sorting protein 2	0.360447	1.49356
Q13325	IFIT5	Interferon-induced protein with tetratricopeptide repeats 5	0.240408	0.355652
Q9NWW6	NMRK1	Nicotinamide riboside kinase 1	0.240401	0.421498
Q96GS4	BORCS6	BLOC-1-related complex subunit 6	0.24012	1.01505
Q5UIP0	RIF1	Telomere-associated protein RIF1	0.240046	1.27054
P23219	PTGS1	Prostaglandin G/H synthase 1	0.239544	0.23884
O60658	PDE8A	High affinity cAMP-specific and IBMX-insensitive 3',5'-cyclic phosphodiesterase 8A	0.239319	0.725047
Q9NX38	ABITRAM	Protein Abitram	0.238985	0.245187
O43390	HNRNPR	Heterogeneous nuclear ribonucleoprotein R	0.2389	0.560937
Q9C0H6	KLHL4	Kelch-like protein 4	0.313023	2.14209
P28074	PSMB5	Proteasome subunit beta type-5	0.238854	0.614667
Q99798	ACO2	Aconitate hydratase, mitochondrial	0.238587	1.11615
Q15326	ZMYND11	Zinc finger MYND domain-containing protein 11	0.344284	1.58407
Q96KM6	ZNF512B	Zinc finger protein 512B	0.237838	0.687115
P56378	ATP5MJ	ATP synthase subunit ATP5MJ, mitochondrial	0.23782	0.332111
Q12948	FOXC1	Forkhead box protein C1	0.237814	0.220259
Q8WV41	SNX33	Sorting nexin-33	0.237676	0.491331
Q9NVJ2	ARL8B	ADP-ribosylation factor-like protein 8B	0.237595	0.502437
P34059	GALNS	N-acetylgalactosamine-6-sulfatase	0.237344	0.25328
Q71F56	MED13L	Mediator of RNA polymerase II transcription subunit 13-like	0.237295	0.878812
Q9H582	ZNF644	Zinc finger protein 644	0.237237	0.92259
O76075	DFFB	DNA fragmentation factor subunit beta	0.237209	0.296434
Q8IYB8	SUPV3L1	ATP-dependent RNA helicase SUPV3L1, mitochondrial	0.253164	1.39835
P27144	AK4	Adenylate kinase 4, mitochondrial	0.237128	0.660527
Q9H0R1	AP5M1	AP-5 complex subunit mu-1	0.236865	0.408902
O95777	LSM8	U6 snRNA-associated Sm-like protein LSm8	0.236783	0.67982
Q2KHR2	RFX7	DNA-binding protein RFX7	0.236541	0.80129
Q99961	SH3GL1	Endophilin-A2	0.354964	2.21682
P37198	NUP62	Nuclear pore glycoprotein p62	0.236436	0.999984
Q08AD1	CAMSAP2	Calmodulin-regulated spectrin-associated protein 2	0.20386	1.7597
Q99683	MAP3K5	Mitogen-activated protein kinase kinase kinase 5	0.236148	0.229367
Q53F19	NCBP3	Nuclear cap-binding protein subunit 3	0.355442	2.37851
Q9BWJ5	SF3B5	Splicing factor 3B subunit 5	0.236145	0.431773
Q92574	TSC1	Hamartin	0.417521	1.63419
Q86X76	NIT1	Deaminated glutathione amidase	0.235981	0.27706
Q96CW6	SLC7A6OS	Probable RNA polymerase II nuclear localization protein SLC7A6OS	0.235946	0.729888
O75151	PHF2	Lysine-specific demethylase PHF2	0.235843	0.629526
Q9Y6X3	MAU2	MAU2 chromatid cohesion factor homolog	0.235842	1.15698
Q7Z434	MAVS	Mitochondrial antiviral-signaling protein	0.424494	1.62343
Q86WN1	FCHSD1	F-BAR and double SH3 domains protein 1	0.235829	0.966359
Q9NNW5	WDR6	WD repeat-containing protein 6	0.49272	1.85415
Q3B7T1	EDRF1	Erythroid differentiation-related factor 1	0.235096	0.659
P50336	PPOX	Protoporphyrinogen oxidase	0.235072	0.640534
P17858	PFKL	ATP-dependent 6-phosphofructokinase, liver type	0.235063	0.361276
Q9UI43	MRM2	rRNA methyltransferase 2, mitochondrial	0.234691	0.496449
Q9NX40	OCIAD1	OCIA domain-containing protein 1	0.234613	1.28708
Q15054	POLD3	DNA polymerase delta subunit 3	0.591501	2.108
Q9P291	ARMCX1	Armadillo repeat-containing X-linked protein 1	0.234073	0.612991
Q9BWT7	CARD10	Caspase recruitment domain-containing protein 10	0.233945	0.575164
P78417	GSTO1	Glutathione S-transferase omega-1	0.365416	2.27838
Q9Y4C8	RBM19	Probable RNA-binding protein 19	0.345794	2.27838
Q8NHV1	GIMAP7	GTPase IMAP family member 7	0.233682	0.276054
Q99643	SDHC	Succinate dehydrogenase cytochrome b560 subunit, mitochondrial	0.233594	0.711371
P05166	PCCB	Propionyl-CoA carboxylase beta chain, mitochondrial	0.241212	1.42628
Q7Z4K8	TRIM46	Tripartite motif-containing protein 46	0.233515	0.435347
Q6ZWJ1	STXBP4	Syntaxin-binding protein 4	0.233509	0.828418
P13010	XRCC5	X-ray repair cross-complementing protein 5	0.258001	2.44197
Q9UJJ9	GNPTG	N-acetylglucosamine-1-phosphotransferase subunit gamma	0.415172	1.59219
Q8N6S5	ARL6IP6	ADP-ribosylation factor-like protein 6-interacting protein 6	0.233186	0.49179
Q96DT7	ZBTB10	Zinc finger and BTB domain-containing protein 10	0.233084	0.873639
Q9Y4C2	TCAF1	TRPM8 channel-associated factor 1	0.232444	0.960311
Q9Y676	MRPS18B	28S ribosomal protein S18b, mitochondrial	0.232202	0.387565
Q99538	LGMN	Legumain	0.231774	1.27546
P51570	GALK1	Galactokinase	0.231764	0.602569
Q9H7P9	PLEKHG2	Pleckstrin homology domain-containing family G member 2	0.23164	0.314011
P49591	SARS1	Serine--tRNA ligase, cytoplasmic	0.231535	0.514843
Q9P2N7	KLHL13	Kelch-like protein 13	0.231494	0.200727
Q16512	PKN1	Serine/threonine-protein kinase N1	0.231252	1.27662
O75937	DNAJC8	DnaJ homolog subfamily C member 8	0.260926	1.64906
Q15024	EXOSC7	Exosome complex component RRP42	0.369504	2.21353
Q15742	NAB2	NGFI-A-binding protein 2	0.590099	1.34056
P15848	ARSB	Arylsulfatase B	0.230971	0.503734
P32321	DCTD	Deoxycytidylate deaminase	0.230781	0.151486
Q9NPG4	PCDH12	Protocadherin-12	0.588971	1.31811
Q9Y580	RBM7	RNA-binding protein 7	0.230614	0.831187
Q8TF42	UBASH3B	Ubiquitin-associated and SH3 domain-containing protein B	0.230582	0.347344
Q49A26	GLYR1	Cytokine-like nuclear factor N-PAC	0.398038	2.49444
Q66PJ3	ARL6IP4	ADP-ribosylation factor-like protein 6-interacting protein 4	0.468091	1.75392
Q8N9T8	KRI1	Protein KRI1 homolog	0.342972	2.09237
P08621	SNRNP70	U1 small nuclear ribonucleoprotein 70 kDa	0.230557	0.801029
Q6IPR1	ETFRF1	Electron transfer flavoprotein regulatory factor 1	0.230552	0.411044
Q9UIG0	BAZ1B	Tyrosine-protein kinase BAZ1B	0.230239	1.07489
P51688	SGSH	N-sulphoglucosamine sulphohydrolase	0.423282	1.52526
P41236	PPP1R2	Protein phosphatase inhibitor 2	0.230073	0.334471
P33121	ACSL1	Long-chain-fatty-acid--CoA ligase 1	0.230032	0.866161
O43516	WIPF1	WAS/WASL-interacting protein family member 1	0.229981	0.219319
Q08211	DHX9	ATP-dependent RNA helicase A	0.233927	2.23295
Q8IZL8	PELP1	Proline-, glutamic acid- and leucine-rich protein 1	0.27151	1.77441
P15408	FOSL2	Fos-related antigen 2	0.229887	0.492613
Q9BTW9	TBCD	Tubulin-specific chaperone D	0.229726	0.738383
Q9BTY7	HGH1	Protein HGH1 homolog	0.229628	1.11317
Q15365	PCBP1	Poly(rC)-binding protein 1	0.229185	1.01157
Q9H2Y7	ZNF106	Zinc finger protein 106	0.228861	0.242886
Q9H8H2	DDX31	Probable ATP-dependent RNA helicase DDX31	0.228734	1.05751
Q92733	PRCC	Proline-rich protein PRCC	0.228613	1.04121
P31937	HIBADH	3-hydroxyisobutyrate dehydrogenase, mitochondrial	0.228522	0.682893
Q8IV63	VRK3	Inactive serine/threonine-protein kinase VRK3	0.228329	0.307798
Q8WUK0	PTPMT1	Phosphatidylglycerophosphatase and protein-tyrosine phosphatase 1	0.228273	0.892926
P30837	ALDH1B1	Aldehyde dehydrogenase X, mitochondrial	0.228135	0.416195
Q9NWB6	ARGLU1	Arginine and glutamate-rich protein 1	0.228056	0.954897
O43172	PRPF4	U4/U6 small nuclear ribonucleoprotein Prp4	0.234904	1.86786
P05165	PCCA	Propionyl-CoA carboxylase alpha chain, mitochondrial	0.313127	1.88632
Q9NVN3	RIC8B	Synembryn-B	0.227956	0.349119
O00206	TLR4	Toll-like receptor 4	0.227937	0.642333
Q9BW27	NUP85	Nuclear pore complex protein Nup85	0.276908	2.04531
O43719	HTATSF1	HIV Tat-specific factor 1	0.227874	0.97537
Q5JVS0	HABP4	Intracellular hyaluronan-binding protein 4	0.227832	0.331183
Q9UKU9	ANGPTL2	Angiopoietin-related protein 2	0.2277	0.635162
O43776	NARS1	Asparagine--tRNA ligase, cytoplasmic	0.227493	1.1908
Q8WVC0	LEO1	RNA polymerase-associated protein LEO1	0.226951	0.943909
O43252	PAPSS1	Bifunctional 3'-phosphoadenosine 5'-phosphosulfate synthase 1	0.226567	1.02031
P21580	TNFAIP3	Tumor necrosis factor alpha-induced protein 3	-0.430233	2.33805
Q8WW38	ZFPM2	Zinc finger protein ZFPM2	0.226406	0.544449
Q14188	TFDP2	Transcription factor Dp-2	0.226402	0.181707
Q8N1B4	VPS52	Vacuolar protein sorting-associated protein 52 homolog	0.2262	1.10362
Q15438	CYTH1	Cytohesin-1	0.226016	0.210848
O95478	NSA2	Ribosome biogenesis protein NSA2 homolog	0.310176	1.89146
Q9NUT2	ABCB8	Mitochondrial potassium channel ATP-binding subunit	0.225672	0.617366
P0CG12	DERPC	Decreased expression in renal and prostate cancer protein	0.225432	0.975436
O95782	AP2A1	AP-2 complex subunit alpha-1	0.241426	2.24695
Q9UBR2	CTSZ	Cathepsin Z	0.225156	0.966033
P01116	KRAS	GTPase KRas	0.225068	0.380577
Q6PCB5	RSBN1L	Lysine-specific demethylase RSBN1L	0.224853	0.650286
Q02880	TOP2B	DNA topoisomerase 2-beta	0.356363	3.0054
Q8IY37	DHX37	Probable ATP-dependent RNA helicase DHX37	0.224821	1.29173
Q8IX12	CCAR1	Cell division cycle and apoptosis regulator protein 1	0.281668	1.30573
Q9P1Q0	VPS54	Vacuolar protein sorting-associated protein 54	0.224654	0.917399
Q96HY7	DHTKD1	2-oxoadipate dehydrogenase complex component E1	0.224382	0.315039
Q6UN15	FIP1L1	Pre-mRNA 3'-end-processing factor FIP1	0.31243	2.04791
Q9P0M9	MRPL27	39S ribosomal protein L27, mitochondrial	0.224104	0.801846
Q0VGL1	LAMTOR4	Ragulator complex protein LAMTOR4	0.223932	0.528882
Q13428	TCOF1	Treacle protein	0.223837	0.988341
Q9C0J8	WDR33	pre-mRNA 3' end processing protein WDR33	0.223675	0.99394
P42785	PRCP	Lysosomal Pro-X carboxypeptidase	0.223669	0.376972
P35658	NUP214	Nuclear pore complex protein Nup214	0.223461	0.744665
P17098	ZNF8	Zinc finger protein 8	0.223449	0.722508
Q8N9N5	BANP	Protein BANP	0.223355	0.481736
O43677	NDUFC1	NADH dehydrogenase [ubiquinone] 1 subunit C1, mitochondrial	0.223347	0.17239
P12955	PEPD	Xaa-Pro dipeptidase	0.291072	1.78171
Q9NZJ7	MTCH1	Mitochondrial carrier homolog 1	0.22333	0.947023
P50222	MEOX2	Homeobox protein MOX-2	0.222957	0.166288
Q5T4D3	TMTC4	Protein O-mannosyl-transferase TMTC4	0.22294	0.5122
Q92541	RTF1	RNA polymerase-associated protein RTF1 homolog	0.222859	0.804407
Q9Y616	IRAK3	Interleukin-1 receptor-associated kinase 3	0.222686	0.579891
Q9HCG8	CWC22	Pre-mRNA-splicing factor CWC22 homolog	0.222604	1.17383
Q13243	SRSF5	Serine/arginine-rich splicing factor 5	0.222185	0.817039
P55287	CDH11	Cadherin-11	0.222021	0.404639
Q9BXS5	AP1M1	AP-1 complex subunit mu-1	0.221637	0.651003
Q2M389	WASHC4	WASH complex subunit 4	0.230008	1.8021
P29590	PML	Protein PML	0.221563	0.979068
Q13017	ARHGAP5	Rho GTPase-activating protein 5	0.221382	0.988584
O43660	PLRG1	Pleiotropic regulator 1	0.305428	1.35328
O00541	PES1	Pescadillo homolog	0.221159	0.954744
Q6NVY1	HIBCH	3-hydroxyisobutyryl-CoA hydrolase, mitochondrial	0.221132	0.349426
Q9Y2K1	ZBTB1	Zinc finger and BTB domain-containing protein 1	0.221053	0.871768
Q12873	CHD3	Chromodomain-helicase-DNA-binding protein 3	0.221043	0.842992
Q8WUR7	C15orf40	UPF0235 protein C15orf40	0.221011	0.433051
Q86T03	PIP4P1	Type 1 phosphatidylinositol 4,5-bisphosphate 4-phosphatase	0.220939	0.2975
P49917	LIG4	DNA ligase 4	0.220886	0.68983
Q96BR5	COA7	Cytochrome c oxidase assembly factor 7	0.22046	1.1574
O60264	SMARCA5	SWI/SNF-related matrix-associated actin-dependent regulator of chromatin subfamily A member 5	0.28053	2.95647
O95248	SBF1	Myotubularin-related protein 5	0.219948	1.08004
Q96QR8	PURB	Transcriptional activator protein Pur-beta	0.219931	0.535826
Q14119	VEZF1	Vascular endothelial zinc finger 1	0.21965	0.197071
Q9BUP3	HTATIP2	Oxidoreductase HTATIP2	0.219532	0.2754
Q9HCK5	AGO4	Protein argonaute-4	0.219471	0.697534
Q8TCF1	ZFAND1	AN1-type zinc finger protein 1	0.219327	0.123466
O94898	LRIG2	Leucine-rich repeats and immunoglobulin-like domains protein 2	0.219136	1.07189
Q9Y3B2	EXOSC1	Exosome complex component CSL4	0.219079	0.415003
O14776	TCERG1	Transcription elongation regulator 1	0.219043	1.25992
O43303	CCP110	Centriolar coiled-coil protein of 110 kDa	0.219003	0.594255
Q5JTH9	RRP12	RRP12-like protein	0.264348	2.34088
Q9NUV9	GIMAP4	GTPase IMAP family member 4	0.218637	0.437621
Q09028	RBBP4	Histone-binding protein RBBP4	0.218619	0.640256
O43815	STRN	Striatin	0.281685	2.4294
Q9HC62	SENP2	Sentrin-specific protease 2	0.218254	0.358634
Q02446	SP4	Transcription factor Sp4	0.218094	0.0956946
Q6JQN1	ACAD10	Acyl-CoA dehydrogenase family member 10	0.217827	0.446364
P99999	CYCS	Cytochrome c	0.217547	0.801054
P06576	ATP5F1B	ATP synthase subunit beta, mitochondrial	0.21747	0.576656
Q96S19	METTL26	Methyltransferase-like 26	0.217145	0.420928
P28799	GRN	Progranulin	0.217077	0.32235
Q9NUD5	ZCCHC3	Zinc finger CCHC domain-containing protein 3	0.21698	0.480163
Q9Y5B0	CTDP1	RNA polymerase II subunit A C-terminal domain phosphatase	0.26289	2.22519
Q5T4F4	ZFYVE27	Protrudin	0.216923	0.943112
Q12769	NUP160	Nuclear pore complex protein Nup160	0.216884	1.12073
O75879	GATB	Glutamyl-tRNA(Gln) amidotransferase subunit B, mitochondrial	0.216872	0.986147
Q14690	PDCD11	Protein RRP5 homolog	0.235283	1.97756
Q4G0X4	KCTD21	BTB/POZ domain-containing protein KCTD21	0.216774	1.09105
Q15435	PPP1R7	Protein phosphatase 1 regulatory subunit 7	0.216675	0.500659
Q9UQB8	BAIAP2	Brain-specific angiogenesis inhibitor 1-associated protein 2	0.216641	0.395353
Q01433	AMPD2	AMP deaminase 2	0.288785	1.38368
P49840	GSK3A	Glycogen synthase kinase-3 alpha	0.270793	1.32066
P25787	PSMA2	Proteasome subunit alpha type-2	0.216617	0.832465
O75351	VPS4B	Vacuolar protein sorting-associated protein 4B	0.252094	2.23427
Q8IWV7	UBR1	E3 ubiquitin-protein ligase UBR1	0.216523	1.13498
P17655	CAPN2	Calpain-2 catalytic subunit	0.216345	0.28143
Q9HAU5	UPF2	Regulator of nonsense transcripts 2	0.244884	1.57711
P51571	SSR4	Translocon-associated protein subunit delta	0.216074	0.188499
O95260	ATE1	Arginyl-tRNA--protein transferase 1	0.19142	1.35021
Q96G25	MED8	Mediator of RNA polymerase II transcription subunit 8	0.215904	0.980563
P38646	HSPA9	Stress-70 protein, mitochondrial	0.21588	1.02727
P08236	GUSB	Beta-glucuronidase	0.346972	1.4727
Q8IVS2	MCAT	Malonyl-CoA-acyl carrier protein transacylase, mitochondrial	0.400537	1.92837
O15042	U2SURP	U2 snRNP-associated SURP motif-containing protein	0.266473	1.63308
P45983	MAPK8	Mitogen-activated protein kinase 8	0.215809	0.468008
Q96BT7	ALKBH8	Alkylated DNA repair protein alkB homolog 8	0.288966	1.46149
Q5VW32	BROX	BRO1 domain-containing protein BROX	0.215712	0.48487
Q01970	PLCB3	1-phosphatidylinositol 4,5-bisphosphate phosphodiesterase beta-3	0.215426	0.71873
Q9UBF8	PI4KB	Phosphatidylinositol 4-kinase beta	0.215325	1.00818
P42858	HTT	Huntingtin	0.281729	2.13065
Q53GS9	USP39	U4/U6.U5 tri-snRNP-associated protein 2	0.215194	0.829691
P34897	SHMT2	Serine hydroxymethyltransferase, mitochondrial	0.215031	0.439449
Q96ST2	IWS1	Protein IWS1 homolog	0.260716	1.48565
P28702	RXRB	Retinoic acid receptor RXR-beta	0.215012	0.697534
P00568	AK1	Adenylate kinase isoenzyme 1	0.318827	2.51361
Q9NQZ5	STARD7	StAR-related lipid transfer protein 7, mitochondrial	0.214927	0.362433
P25490	YY1	Transcriptional repressor protein YY1	0.214594	1.00795
Q6VEQ5	WASH2P	WAS protein family homolog 2	0.214516	1.07194
P40938	RFC3	Replication factor C subunit 3	0.214361	1.29783
Q86XN7	PROSER1	Proline and serine-rich protein 1	0.214129	0.497613
Q14692	BMS1	Ribosome biogenesis protein BMS1 homolog	0.214072	1.00226
O43657	TSPAN6	Tetraspanin-6	0.213998	0.289582
P23469	PTPRE	Receptor-type tyrosine-protein phosphatase epsilon	0.213977	0.616503
P00367	GLUD1	Glutamate dehydrogenase 1, mitochondrial	0.458534	2.3581
O94880	PHF14	PHD finger protein 14	0.21364	0.288632
Q9NUQ2	AGPAT5	1-acyl-sn-glycerol-3-phosphate acyltransferase epsilon	0.213631	1.27405
P57737	CORO7	Coronin-7	0.213616	0.957342
P62910	RPL32	60S ribosomal protein L32	0.213531	0.460324
O43837	IDH3B	Isocitrate dehydrogenase [NAD] subunit beta, mitochondrial	0.213525	0.909784
P15531	NME1	Nucleoside diphosphate kinase A	0.213442	0.35841
Q9Y365	STARD10	START domain-containing protein 10	0.213414	0.343396
P61619	SEC61A1	Protein transport protein Sec61 subunit alpha isoform 1	0.213392	0.221693
Q15434	RBMS2	RNA-binding motif, single-stranded-interacting protein 2	0.213163	0.432715
Q8IWZ8	SUGP1	SURP and G-patch domain-containing protein 1	0.213162	1.17568
P15559	NQO1	NAD(P)H dehydrogenase [quinone] 1	0.213136	0.162269
Q9NUJ3	TCP11L1	T-complex protein 11-like protein 1	0.21302	0.624838
Q7L3B6	CDC37L1	Hsp90 co-chaperone Cdc37-like 1	0.212794	1.08807
Q969U6	FBXW5	F-box/WD repeat-containing protein 5	0.212617	0.391831
Q9NVC3	SLC38A7	Sodium-coupled neutral amino acid transporter 7	0.469906	2.10932
Q9Y2S2	CRYL1	Lambda-crystallin homolog	0.21261	0.32235
P51812	RPS6KA3	Ribosomal protein S6 kinase alpha-3	0.212441	1.29923
O43299	AP5Z1	AP-5 complex subunit zeta-1	0.212384	1.12073
Q86UU0	BCL9L	B-cell CLL/lymphoma 9-like protein	0.212352	0.35109
P60604	UBE2G2	Ubiquitin-conjugating enzyme E2 G2	0.457667	1.42764
Q9NRZ5	AGPAT4	1-acyl-sn-glycerol-3-phosphate acyltransferase delta	0.302626	1.41466
Q7LBC6	KDM3B	Lysine-specific demethylase 3B	0.298453	2.71806
P18074	ERCC2	General transcription and DNA repair factor IIH helicase subunit XPD	0.212307	1.13688
Q7L523	RRAGA	Ras-related GTP-binding protein A	0.212229	0.966531
Q13049	TRIM32	E3 ubiquitin-protein ligase TRIM32	0.212117	1.23487
Q9Y3E1	HDGFL3	Hepatoma-derived growth factor-related protein 3	0.212074	0.561874
P52594	AGFG1	Arf-GAP domain and FG repeat-containing protein 1	0.21197	1.1627
P08047	SP1	Transcription factor Sp1	0.211536	0.587264
Q9BPW8	NIPSNAP1	Protein NipSnap homolog 1	0.21142	0.508316
Q96K21	ZFYVE19	Abscission/NoCut checkpoint regulator	0.211412	0.738383
P49321	NASP	Nuclear autoantigenic sperm protein	0.211391	0.964327
O95396	MOCS3	Adenylyltransferase and sulfurtransferase MOCS3	0.211325	0.777941
Q99519	NEU1	Sialidase-1	0.211252	0.467393
Q96QC0	PPP1R10	Serine/threonine-protein phosphatase 1 regulatory subunit 10	0.17412	1.41961
Q96ST8	CEP89	Centrosomal protein of 89 kDa	0.211029	1.24675
Q9NX20	MRPL16	39S ribosomal protein L16, mitochondrial	0.210768	0.754051
Q9Y4Z0	LSM4	U6 snRNA-associated Sm-like protein LSm4	0.210658	0.842808
Q06265	EXOSC9	Exosome complex component RRP45	0.436591	2.12441
O95749	GGPS1	Geranylgeranyl pyrophosphate synthase	0.21041	1.08961
Q9NTW7	ZFP64	Zinc finger protein 64	0.21037	0.313865
Q8N8L6	ARL10	ADP-ribosylation factor-like protein 10	0.210301	0.337287
Q02040	AKAP17A	A-kinase anchor protein 17A	0.212933	1.56888
Q16851	UGP2	UTP--glucose-1-phosphate uridylyltransferase	0.210238	0.830153
Q9BQ75	CMSS1	Protein CMSS1	0.209984	0.398466
Q9NWV8	BABAM1	BRISC and BRCA1-A complex member 1	0.209953	0.801594
O94876	TMCC1	Transmembrane and coiled-coil domains protein 1	0.209942	0.8521
Q6P2P2	PRMT9	Protein arginine N-methyltransferase 9	0.209828	0.519229
Q6RW13	AGTRAP	Type-1 angiotensin II receptor-associated protein	0.209795	0.133956
Q8ND71	GIMAP8	GTPase IMAP family member 8	0.20978	0.567949
Q15111	PLCL1	Inactive phospholipase C-like protein 1	0.209668	0.176651
Q9HD15	SRA1	Steroid receptor RNA activator 1	0.209554	0.7974
O60287	URB1	Nucleolar pre-ribosomal-associated protein 1	0.316117	1.64931
Q9BUJ2	HNRNPUL1	Heterogeneous nuclear ribonucleoprotein U-like protein 1	0.20934	1.00795
Q53G59	KLHL12	Kelch-like protein 12	0.20911	0.391343
Q9UK53	ING1	Inhibitor of growth protein 1	0.209086	0.435903
O15084	ANKRD28	Serine/threonine-protein phosphatase 6 regulatory ankyrin repeat subunit A	0.209001	0.979453
Q9BV79	MECR	Enoyl-[acyl-carrier-protein] reductase, mitochondrial	0.208683	0.970597
Q9NUS5	AP5S1	AP-5 complex subunit sigma-1	0.208676	0.900013
Q15050	RRS1	Ribosome biogenesis regulatory protein homolog	0.20864	0.436552
P49756	RBM25	RNA-binding protein 25	0.208563	1.2888
Q16666	IFI16	Gamma-interferon-inducible protein 16	0.232192	1.59977
Q9BRP4	PAAF1	Proteasomal ATPase-associated factor 1	0.20852	0.178569
Q6PK04	CCDC137	Coiled-coil domain-containing protein 137	0.208412	0.766211
P17405	SMPD1	Sphingomyelin phosphodiesterase	0.208384	0.474727
Q9Y6R0	NUMBL	Numb-like protein	0.208246	0.241312
Q86X53	ERICH1	Glutamate-rich protein 1	0.208246	0.432572
Q13275	SEMA3F	Semaphorin-3F	0.208199	0.447746
O95376	ARIH2	E3 ubiquitin-protein ligase ARIH2	0.208056	0.846129
O43156	TTI1	TELO2-interacting protein 1 homolog	0.20798	0.902562
P20839	IMPDH1	Inosine-5'-monophosphate dehydrogenase 1	0.207933	0.861165
Q9Y259	CHKB	Choline/ethanolamine kinase	0.207571	0.72772
P51511	MMP15	Matrix metalloproteinase-15	0.587866	1.67289
Q9NVH6	TMLHE	Trimethyllysine dioxygenase, mitochondrial	0.207521	0.350093
Q9NW81	DMAC2	Distal membrane-arm assembly complex protein 2	0.207392	0.333327
Q9HBH1	PDF	Peptide deformylase, mitochondrial	0.207342	0.854688
P43243	MATR3	Matrin-3	0.207264	1.27945
O00189	AP4M1	AP-4 complex subunit mu-1	0.207144	0.442806
Q13158	FADD	FAS-associated death domain protein	0.255335	1.74219
Q06546	GABPA	GA-binding protein alpha chain	0.20712	0.887951
Q2NL82	TSR1	Pre-rRNA-processing protein TSR1 homolog	0.20707	0.387565
O75439	PMPCB	Mitochondrial-processing peptidase subunit beta	0.207018	1.24395
Q9Y2I1	NISCH	Nischarin	0.207009	0.865824
P13804	ETFA	Electron transfer flavoprotein subunit alpha, mitochondrial	0.206962	0.678358
Q2VPK5	CTU2	Cytoplasmic tRNA 2-thiolation protein 2	0.206949	0.930494
O95716	RAB3D	Ras-related protein Rab-3D	0.206941	0.364788
P78527	PRKDC	DNA-dependent protein kinase catalytic subunit	0.206576	1.08807
Q969R5	L3MBTL2	Lethal(3)malignant brain tumor-like protein 2	0.206448	0.49179
Q9H0Q0	CYRIA	CYFIP-related Rac1 interactor A	0.206362	0.774335
Q96JC1	VPS39	Vam6/Vps39-like protein	0.206265	1.26229
P49005	POLD2	DNA polymerase delta subunit 2	0.206254	0.576656
Q16798	ME3	NADP-dependent malic enzyme, mitochondrial	0.206166	1.2879
O94901	SUN1	SUN domain-containing protein 1	0.206109	0.847606
Q5W0B1	OBI1	ORC ubiquitin ligase 1	0.206074	0.339177
Q9H0E3	SAP130	Histone deacetylase complex subunit SAP130	0.206002	0.536637
Q14165	MLEC	Malectin	0.205973	0.804194
A1X283	SH3PXD2B	SH3 and PX domain-containing protein 2B	0.205893	0.605075
O95199	RCBTB2	RCC1 and BTB domain-containing protein 2	0.205881	0.292312
P15311	EZR	Ezrin	0.205649	0.631469
Q9Y5S2	CDC42BPB	Serine/threonine-protein kinase MRCK beta	0.298628	1.72455
Q9ULG1	INO80	Chromatin-remodeling ATPase INO80	0.20551	1.03616
Q15208	STK38	Serine/threonine-protein kinase 38	0.205345	1.18611
O15504	NUP42	Nucleoporin NUP42	0.205003	0.688228
Q92558	WASF1	Actin-binding protein WASF1	0.204951	1.15191
Q70IA6	MOB2	MOB kinase activator 2	0.333647	2.25901
Q92621	NUP205	Nuclear pore complex protein Nup205	0.204902	1.29937
O60381	HBP1	HMG box-containing protein 1	0.204902	0.807786
P50570	DNM2	Dynamin-2	0.204726	1.24791
Q9BS31	ZNF649	Zinc finger protein 649	0.204672	0.191761
Q9NX24	NHP2	H/ACA ribonucleoprotein complex subunit 2	0.20447	0.622888
Q70E73	RAPH1	Ras-associated and pleckstrin homology domains-containing protein 1	0.204378	0.759923
Q8TF68	ZNF384	Zinc finger protein 384	0.204362	0.416137
Q9H334	FOXP1	Forkhead box protein P1	0.204337	0.500659
Q9NW08	POLR3B	DNA-directed RNA polymerase III subunit RPC2	0.204212	0.629124
Q92547	TOPBP1	DNA topoisomerase 2-binding protein 1	0.204022	0.785797
P00505	GOT2	Aspartate aminotransferase, mitochondrial	0.203964	1.13841
Q9HBE1	PATZ1	POZ-, AT hook-, and zinc finger-containing protein 1	0.203825	0.276482
P49750	YLPM1	YLP motif-containing protein 1	0.203749	1.00226
Q15532	SS18	Protein SSXT	0.203542	0.921566
Q6ZW49	PAXIP1	PAX-interacting protein 1	0.203363	0.522924
Q96GD0	PDXP	Chronophin	0.203309	0.67855
Q01780	EXOSC10	Exosome component 10	0.203248	1.00572
Q6PJG6	BRAT1	BRCA1-associated ATM activator 1	0.203094	0.734329
Q9UI08	EVL	Ena/VASP-like protein	0.20307	0.275679
Q9Y2R0	COA3	Cytochrome c oxidase assembly factor 3 homolog, mitochondrial	0.202861	0.347981
O75173	ADAMTS4	A disintegrin and metalloproteinase with thrombospondin motifs 4	0.202777	0.436274
P09001	MRPL3	39S ribosomal protein L3, mitochondrial	0.202764	0.598389
P07954	FH	Fumarate hydratase, mitochondrial	0.202748	0.713208
Q6NYC8	PPP1R18	Phostensin	0.202521	0.642401
Q8NDX5	PHC3	Polyhomeotic-like protein 3	0.202515	0.202469
Q00535	CDK5	Cyclin-dependent kinase 5	0.202499	0.830153
O15037	KHNYN	Protein KHNYN	0.202497	0.545151
Q86VP6	CAND1	Cullin-associated NEDD8-dissociated protein 1	0.267773	2.225
P42126	ECI1	Enoyl-CoA delta isomerase 1, mitochondrial	0.202392	0.85262
P53611	RABGGTB	Geranylgeranyl transferase type-2 subunit beta	0.202271	0.133956
Q8WVV9	HNRNPLL	Heterogeneous nuclear ribonucleoprotein L-like	0.202253	0.996963
Q6ZRS2	SRCAP	Helicase SRCAP	0.202172	0.822316
Q13574	DGKZ	Diacylglycerol kinase zeta	0.201964	0.86525
Q7L014	DDX46	Probable ATP-dependent RNA helicase DDX46	0.201921	0.986176
Q9BYC5	FUT8	Alpha-(1,6)-fucosyltransferase	0.201917	0.381132
Q8IWF6	DENND6A	Protein DENND6A	0.201912	0.982014
Q96BD6	SPSB1	SPRY domain-containing SOCS box protein 1	0.201874	0.488559
O14686	KMT2D	Histone-lysine N-methyltransferase 2D	0.201759	0.306547
Q05639	EEF1A2	Elongation factor 1-alpha 2	0.201661	0.0773531
P41247	PNPLA4	Patatin-like phospholipase domain-containing protein 4	0.201534	0.536735
Q16630	CPSF6	Cleavage and polyadenylation specificity factor subunit 6	0.201475	0.782788
P55265	ADAR	Double-stranded RNA-specific adenosine deaminase	0.201466	1.04538
Q8NDT2	RBM15B	Putative RNA-binding protein 15B	0.201423	0.772732
Q13617	CUL2	Cullin-2	0.30483	2.20255
O95865	DDAH2	N(G),N(G)-dimethylarginine dimethylaminohydrolase 2	0.283035	1.63907
Q9H981	ACTR8	Actin-related protein 8	0.201269	1.13688
Q9H9Y2	RPF1	Ribosome production factor 1	0.201086	0.405763
Q8WV44	TRIM41	E3 ubiquitin-protein ligase TRIM41	0.200953	0.594768
O75400	PRPF40A	Pre-mRNA-processing factor 40 homolog A	0.236601	1.87056
Q5BKY9	FAM133B	Protein FAM133B	0.587011	2.07855
Q5SY16	NOL9	Polynucleotide 5'-hydroxyl-kinase NOL9	0.200909	1.10819
Q86WG5	SBF2	Myotubularin-related protein 13	0.200723	0.886386
O60832	DKC1	H/ACA ribonucleoprotein complex subunit DKC1	0.206512	1.52894
Q9NP81	SARS2	Serine--tRNA ligase, mitochondrial	0.207875	1.46202
Q8N8D1	PDCD7	Programmed cell death protein 7	0.200379	0.353508
Q13206	DDX10	Probable ATP-dependent RNA helicase DDX10	0.200259	1.15489
O60231	DHX16	Pre-mRNA-splicing factor ATP-dependent RNA helicase DHX16	0.200083	1.00133
O15355	PPM1G	Protein phosphatase 1G	0.229611	1.57244
P35637	FUS	RNA-binding protein FUS	0.200059	1.02393
Q8TBE9	NANP	N-acylneuraminate-9-phosphatase	0.199988	0.326502
P62314	SNRPD1	Small nuclear ribonucleoprotein Sm D1	0.199966	0.761852
Q6P995	FAM171B	Protein FAM171B	0.199897	0.46056
O14653	GOSR2	Golgi SNAP receptor complex member 2	0.19984	0.220248
Q5JTV8	TOR1AIP1	Torsin-1A-interacting protein 1	0.254245	1.71473
P51003	PAPOLA	Poly(A) polymerase alpha	0.228367	2.08999
Q9H1K6	TLNRD1	Talin rod domain-containing protein 1	0.199826	0.534287
Q15029	EFTUD2	116 kDa U5 small nuclear ribonucleoprotein component	0.199692	0.884807
Q49B96	COX19	Cytochrome c oxidase assembly protein COX19	0.199553	0.305969
Q8WUQ7	CACTIN	Splicing factor Cactin	0.199327	1.01558
O75925	PIAS1	E3 SUMO-protein ligase PIAS1	0.199218	0.954897
Q3KNV8	PCGF3	Polycomb group RING finger protein 3	0.199157	0.508842
Q9Y5Q9	GTF3C3	General transcription factor 3C polypeptide 3	0.30753	2.00732
O96013	PAK4	Serine/threonine-protein kinase PAK 4	0.199155	0.714417
Q9HC21	SLC25A19	Mitochondrial thiamine pyrophosphate carrier	0.199014	1.01299
Q8WUY1	THEM6	Protein THEM6	0.199008	0.229533
P19367	HK1	Hexokinase-1	0.198972	1.13744
O00178	GTPBP1	GTP-binding protein 1	0.19402	1.45006
Q9Y285	FARSA	Phenylalanine--tRNA ligase alpha subunit	0.198848	0.389931
Q9Y4K3	TRAF6	TNF receptor-associated factor 6	0.300816	1.90796
Q6PD62	CTR9	RNA polymerase-associated protein CTR9 homolog	0.168314	1.42697
Q9BUL8	PDCD10	Programmed cell death protein 10	0.19868	0.823107
Q96HA7	TONSL	Tonsoku-like protein	0.198573	0.300092
Q9C0B0	UNK	RING finger protein unkempt homolog	0.354652	1.92798
Q8WVL7	ANKRD49	Ankyrin repeat domain-containing protein 49	0.198455	0.606314
Q9H9P8	L2HGDH	L-2-hydroxyglutarate dehydrogenase, mitochondrial	0.198314	1.22124
O95232	LUC7L3	Luc7-like protein 3	0.243584	1.83596
Q9Y6I4	USP3	Ubiquitin carboxyl-terminal hydrolase 3	0.277104	1.51327
Q9UIC8	LCMT1	Leucine carboxyl methyltransferase 1	0.198312	0.26423
Q15459	SF3A1	Splicing factor 3A subunit 1	0.198269	1.16897
Q7Z7A4	PXK	PX domain-containing protein kinase-like protein	0.586092	1.45283
Q9UNQ0	ABCG2	Broad substrate specificity ATP-binding cassette transporter ABCG2	0.198212	0.10085
Q86WW8	COA5	Cytochrome c oxidase assembly factor 5	0.197989	0.176651
Q9Y4B5	MTCL1	Microtubule cross-linking factor 1	0.197942	0.134652
Q96PE3	INPP4A	Inositol polyphosphate-4-phosphatase type I A	0.197933	0.926687
Q9NRN5	OLFML3	Olfactomedin-like protein 3	0.197929	0.328481
P08670	VIM	Vimentin	0.200572	1.4291
P36551	CPOX	Oxygen-dependent coproporphyrinogen-III oxidase, mitochondrial	0.382165	1.80023
Q92614	MYO18A	Unconventional myosin-XVIIIa	0.197847	0.614667
Q12788	TBL3	Transducin beta-like protein 3	0.223541	1.53157
Q86YR5	GPSM1	G-protein-signaling modulator 1	0.179996	1.30342
Q9UGM6	WARS2	Tryptophan--tRNA ligase, mitochondrial	0.215185	1.78551
Q13901	C1D	Nuclear nucleic acid-binding protein C1D	0.197835	0.393462
Q5JVF3	PCID2	PCI domain-containing protein 2	0.19777	0.90957
Q02218	OGDH	2-oxoglutarate dehydrogenase complex component E1	0.197486	1.27603
Q7L4E1	MIGA2	Mitoguardin 2	0.197478	0.29347
P36776	LONP1	Lon protease homolog, mitochondrial	0.197443	0.987937
Q02763	TEK	Angiopoietin-1 receptor	0.197364	0.409848
Q8IWW6	ARHGAP12	Rho GTPase-activating protein 12	0.298149	1.87261
Q99689	FEZ1	Fasciculation and elongation protein zeta-1	0.197357	0.799788
Q5JRX3	PITRM1	Presequence protease, mitochondrial	0.197319	0.222374
Q9NZ52	GGA3	ADP-ribosylation factor-binding protein GGA3	0.197283	0.868618
P62995	TRA2B	Transformer-2 protein homolog beta	0.196952	0.929077
Q8NFW8	CMAS	N-acylneuraminate cytidylyltransferase	0.196746	0.934649
Q9BWH6	RPAP1	RNA polymerase II-associated protein 1	0.295773	2.02994
Q96CM8	ACSF2	Medium-chain acyl-CoA ligase ACSF2, mitochondrial	0.196675	0.686836
Q9P2R3	ANKFY1	Rabankyrin-5	0.196643	1.00572
Q9UI26	IPO11	Importin-11	0.196558	0.577119
Q9H2W6	MRPL46	39S ribosomal protein L46, mitochondrial	0.196318	0.635926
Q8WTW4	NPRL2	GATOR complex protein NPRL2	0.196223	0.405331
Q8N2F6	ARMC10	Armadillo repeat-containing protein 10	0.196071	0.334065
P54253	ATXN1	Ataxin-1	0.196033	0.506688
Q86WB0	ZC3HC1	Zinc finger C3HC-type protein 1	0.265137	1.96333
P47756	CAPZB	F-actin-capping protein subunit beta	0.19603	0.337312
Q92979	EMG1	Ribosomal RNA small subunit methyltransferase NEP1	0.195839	0.851406
Q01082	SPTBN1	Spectrin beta chain, non-erythrocytic 1	0.195821	0.653948
Q6NW34	NEPRO	Nucleolus and neural progenitor protein	0.195688	0.242646
Q9UHY1	NRBP1	Nuclear receptor-binding protein	0.195682	0.759932
O00522	KRIT1	Krev interaction trapped protein 1	0.245299	1.66805
Q6YN16	HSDL2	Hydroxysteroid dehydrogenase-like protein 2	0.19561	0.53001
Q10713	PMPCA	Mitochondrial-processing peptidase subunit alpha	0.195375	0.945879
Q99757	TXN2	Thioredoxin, mitochondrial	0.245089	1.34088
O14966	RAB29	Ras-related protein Rab-7L1	0.194885	0.635926
Q9NQZ2	UTP3	Something about silencing protein 10	0.194872	0.457401
P29401	TKT	Transketolase	0.236965	2.024
Q15696	ZRSR2	U2 small nuclear ribonucleoprotein auxiliary factor 35 kDa subunit-related protein 2	0.194563	0.539359
Q8TEL6	TRPC4AP	Short transient receptor potential channel 4-associated protein	0.194328	0.427408
P29353	SHC1	SHC-transforming protein 1	0.194127	0.748824
P46063	RECQL	ATP-dependent DNA helicase Q1	0.193821	0.83512
Q9H2K8	TAOK3	Serine/threonine-protein kinase TAO3	0.19382	0.437282
Q15424	SAFB	Scaffold attachment factor B1	0.193714	0.732821
P49915	GMPS	GMP synthase [glutamine-hydrolyzing]	0.232111	1.42924
Q9Y6H1	CHCHD2	Coiled-coil-helix-coiled-coil-helix domain-containing protein 2	0.193551	0.418781
Q9NR56	MBNL1	Muscleblind-like protein 1	0.193528	0.188157
Q96EU6	RRP36	Ribosomal RNA processing protein 36 homolog	0.193425	0.716254
O94885	SASH1	SAM and SH3 domain-containing protein 1	0.193197	0.928937
Q9BX66	SORBS1	Sorbin and SH3 domain-containing protein 1	0.193176	0.198356
Q8N5C8	TAB3	TGF-beta-activated kinase 1 and MAP3K7-binding protein 3	0.192781	0.444611
Q6UW63	POGLUT2	Protein O-glucosyltransferase 2	0.192632	0.378686
Q969G3	SMARCE1	SWI/SNF-related matrix-associated actin-dependent regulator of chromatin subfamily E member 1	0.192312	0.868921
Q12792	TWF1	Twinfilin-1	0.297156	2.20768
Q6DCA0	AMMECR1L	AMMECR1-like protein	0.192302	0.770282
O60331	PIP5K1C	Phosphatidylinositol 4-phosphate 5-kinase type-1 gamma	0.191951	0.780846
P54922	ADPRH	ADP-ribosylhydrolase ARH1	0.191915	0.207543
P42566	EPS15	Epidermal growth factor receptor substrate 15	0.191906	0.83765
Q01658	DR1	Protein Dr1	0.191821	0.52092
Q96CX2	KCTD12	BTB/POZ domain-containing protein KCTD12	0.191766	0.667781
Q9ULH1	ASAP1	Arf-GAP with SH3 domain, ANK repeat and PH domain-containing protein 1	0.325919	1.91635
Q96PK6	RBM14	RNA-binding protein 14	0.289259	1.45283
Q96F63	CCDC97	Coiled-coil domain-containing protein 97	0.191751	0.367021
Q9NQ29	LUC7L	Putative RNA-binding protein Luc7-like 1	0.191689	0.7108
P26440	IVD	Isovaleryl-CoA dehydrogenase, mitochondrial	0.191617	0.336739
O75828	CBR3	Carbonyl reductase [NADPH] 3	0.19157	0.177433
Q14160	SCRIB	Protein scribble homolog	0.178656	1.67436
Q96ST3	SIN3A	Paired amphipathic helix protein Sin3a	0.191493	0.537897
Q5VZ89	DENND4C	DENN domain-containing protein 4C	0.191475	0.585755
Q9Y680	FKBP7	Peptidyl-prolyl cis-trans isomerase FKBP7	0.191181	0.457503
O00142	TK2	Thymidine kinase 2, mitochondrial	0.191009	0.213975
O75448	MED24	Mediator of RNA polymerase II transcription subunit 24	0.190827	0.703826
Q96D53	COQ8B	Atypical kinase COQ8B, mitochondrial	0.190759	0.803185
Q9H1E3	NUCKS1	Nuclear ubiquitous casein and cyclin-dependent kinase substrate 1	0.190726	0.148081
Q9Y243	AKT3	RAC-gamma serine/threonine-protein kinase	0.190368	0.72772
Q96AB6	NTAN1	Protein N-terminal asparagine amidohydrolase	0.190314	1.11615
Q96FX7	TRMT61A	tRNA (adenine(58)-N(1))-methyltransferase catalytic subunit TRMT61A	0.189924	0.387565
P05120	SERPINB2	Plasminogen activator inhibitor 2	0.189822	0.166264
P08574	CYC1	Cytochrome c1, heme protein, mitochondrial	0.189566	0.181707
P10588	NR2F6	Nuclear receptor subfamily 2 group F member 6	0.189346	0.38359
Q9BVP2	GNL3	Guanine nucleotide-binding protein-like 3	0.189305	0.755158
Q8NC56	LEMD2	LEM domain-containing protein 2	0.189154	0.517839
Q9ULW3	ABT1	Activator of basal transcription 1	0.189038	0.653999
Q8N684	CPSF7	Cleavage and polyadenylation specificity factor subunit 7	0.188971	0.831808
Q969X5	ERGIC1	Endoplasmic reticulum-Golgi intermediate compartment protein 1	0.188863	0.187301
Q86U42	PABPN1	Polyadenylate-binding protein 2	0.188619	0.759932
Q6IC98	GRAMD4	GRAM domain-containing protein 4	0.188532	0.390239
Q15334	LLGL1	Lethal(2) giant larvae protein homolog 1	0.188491	0.402713
Q16658	FSCN1	Fascin	0.188373	0.588893
O76024	WFS1	Wolframin	0.430612	1.66878
Q9Y463	DYRK1B	Dual specificity tyrosine-phosphorylation-regulated kinase 1B	0.188238	0.32985
Q9Y6D9	MAD1L1	Mitotic spindle assembly checkpoint protein MAD1	0.188182	1.06975
Q9BUB7	TMEM70	Transmembrane protein 70, mitochondrial	0.187904	0.336022
Q9UJA5	TRMT6	tRNA (adenine(58)-N(1))-methyltransferase non-catalytic subunit TRM6	0.187848	0.822909
Q9NXF1	TEX10	Testis-expressed protein 10	0.187845	1.16626
P49411	TUFM	Elongation factor Tu, mitochondrial	0.256374	1.9283
Q765P7	MTSS2	Protein MTSS 2	0.187813	0.24223
Q9Y5Q8	GTF3C5	General transcription factor 3C polypeptide 5	0.306188	2.06336
O14730	RIOK3	Serine/threonine-protein kinase RIO3	0.187791	0.755158
Q9P015	MRPL15	39S ribosomal protein L15, mitochondrial	0.187595	0.895882
Q6P1L5	FAM117B	Protein FAM117B	0.187395	0.657142
O95900	TRUB2	Pseudouridylate synthase TRUB2, mitochondrial	0.187392	0.42592
P61201	COPS2	COP9 signalosome complex subunit 2	0.187363	0.372675
Q8IWL3	HSCB	Iron-sulfur cluster co-chaperone protein HscB	0.187228	0.866161
Q9Y5L4	TIMM13	Mitochondrial import inner membrane translocase subunit Tim13	0.187213	1.12316
Q02108	GUCY1A1	Guanylate cyclase soluble subunit alpha-1	0.187046	0.16522
Q16656	NRF1	Nuclear respiratory factor 1	0.186981	0.488559
O94927	HAUS5	HAUS augmin-like complex subunit 5	0.186864	0.32408
Q9BPY3	FAM118B	Protein FAM118B	0.186803	0.537249
P23610	F8A3	40-kDa huntingtin-associated protein	0.186731	0.873639
O60268	KIAA0513	Uncharacterized protein KIAA0513	0.186083	0.160885
P14621	ACYP2	Acylphosphatase-2	0.186022	0.328262
Q8IWU5	SULF2	Extracellular sulfatase Sulf-2	0.185844	0.799144
O14678	ABCD4	Lysosomal cobalamin transporter ABCD4	0.185469	0.180097
Q9P2I0	CPSF2	Cleavage and polyadenylation specificity factor subunit 2	0.185413	1.18003
Q8N8A2	ANKRD44	Serine/threonine-protein phosphatase 6 regulatory ankyrin repeat subunit B	0.185272	0.737997
Q9GZU3	TMEM39B	Transmembrane protein 39B	0.185259	0.633605
Q9H9G7	AGO3	Protein argonaute-3	0.185258	0.988373
Q96AZ6	ISG20	Interferon-stimulated gene 20 kDa protein	0.185199	0.121923
Q9NQ89	C12orf4	Protein C12orf4	0.185037	0.738608
Q14353	GAMT	Guanidinoacetate N-methyltransferase	0.184884	0.471942
Q9UBW8	COPS7A	COP9 signalosome complex subunit 7a	0.184675	0.27609
Q9Y291	MRPS33	28S ribosomal protein S33, mitochondrial	0.184638	0.166234
Q9UPQ9	TNRC6B	Trinucleotide repeat-containing gene 6B protein	0.18453	0.480082
Q15631	TSN	Translin	0.182205	1.4039
Q96BZ8	LENG1	Leukocyte receptor cluster member 1	0.184448	0.157452
Q9GZT6	CCDC90B	Coiled-coil domain-containing protein 90B, mitochondrial	0.289104	1.77345
Q9BX68	HINT2	Adenosine 5'-monophosphoramidase HINT2	0.184132	0.714028
Q5SYE7	NHSL1	NHS-like protein 1	0.184086	0.485237
Q969Z3	MTARC2	Mitochondrial amidoxime reducing component 2	0.183933	0.435347
Q96SB3	PPP1R9B	Neurabin-2	0.183922	1.25253
Q5HYA8	TMEM67	Meckelin	0.18384	0.126223
Q9Y679	AUP1	Lipid droplet-regulating VLDL assembly factor AUP1	0.183823	0.803691
Q5RKV6	EXOSC6	Exosome complex component MTR3	0.18381	0.895882
Q6GMV2	SMYD5	Histone-lysine N-trimethyltransferase SMYD5	0.183797	0.599298
P10155	RO60	RNA-binding protein RO60	0.22024	2.08833
Q5T653	MRPL2	39S ribosomal protein L2, mitochondrial	0.183666	0.220898
Q8N680	ZBTB2	Zinc finger and BTB domain-containing protein 2	0.183213	0.343
Q14108	SCARB2	Lysosome membrane protein 2	0.356825	1.5596
Q32NC0	C18orf21	UPF0711 protein C18orf21	0.18296	0.640256
P61163	ACTR1A	Alpha-centractin	0.182947	0.221139
Q86UW7	CADPS2	Calcium-dependent secretion activator 2	0.182891	0.934828
Q9P1U1	ACTR3B	Actin-related protein 3B	0.182828	0.245297
Q9H300	PARL	Presenilins-associated rhomboid-like protein, mitochondrial	0.340484	2.37326
O94813	SLIT2	Slit homolog 2 protein	0.182745	0.438284
Q9UEW8	STK39	STE20/SPS1-related proline-alanine-rich protein kinase	0.182694	0.458924
Q9BYK8	HELZ2	Helicase with zinc finger domain 2	0.182687	0.175569
Q9UPR3	SMG5	Nonsense-mediated mRNA decay factor SMG5	0.182675	0.988971
[truncated: 5,805 more rows]
